# Supplementary material for: Late Effects of Chronic Low Dose Rate Total Body Irradiation on the Heart Proteome of ApoE−/− Mice Resemble Premature Cardiac Ageing
Source: Cancers (Basel). 2023 Jun 29;15(13):3417. doi: 10.3390/cancers15133417 (PMC10340334; doi:10.3390/cancers15133417)
Supplement: Supplementary file 1 [file cancers-15-03417-s001.zip]

Archive with 3 entries (3 files):
- OriginalBlots20062023.pptx
- Supplementary Figures_20062023.pptx
- Supplementary Tables S1-S9_09062023.xlsx
