# Supplementary material for: Late Effects of Chronic Low Dose Rate Total Body Irradiation on the Heart Proteome of ApoE−/− Mice Resemble Premature Cardiac Ageing
Source: Cancers (Basel). 2023 Jun 29;15(13):3417. doi: 10.3390/cancers15133417 (PMC10340334; doi:10.3390/cancers15133417)
Supplement: Supplementary file 1 [file cancers-15-03417-s001.zip › Supplementary Tables S1-S9_09062023.xlsx]

## Sheet: S1
Tabel S1. All identified and quantified proteins.
						Normalized abundance					Normalized abundance					Normalized abundance
						chronic 0Gy					chronic 0.3Gy					chronic 6Gy
Accession	Peptide count	Unique peptides	Confidence score	Name	Description	Replicate1	Replicate2	Replicate3	Replicate4	Replicate5	Replicate1	Replicate2	Replicate3	Replicate4	Replicate5	Replicate1	Replicate2	Replicate3	Replicate4	Replicate5
ENSMUSP00000102337	1	1	39.83	0610037L13Rik	0610037L13Rik|MGI Symbol|RIKEN cDNA 0610037L13 gene [Source:MGI Symbol;Acc:MGI:1921348]|ENSMUSG00000028608|ENSMUST00000106726	541890	517851	410683	327956	444379	415216	516397	325981	604351	915484	390879	422272	330205	408720	391894
ENSMUSP00000019833	1	1	68.67	1110001J03Rik	1110001J03Rik|MGI Symbol|RIKEN cDNA 1110001J03 gene [Source:MGI Symbol;Acc:MGI:1913367]|ENSMUSG00000019689|ENSMUST00000019833	535355	464934	350247	259104	772522	770741	465189	601724	839056	1.30843e+06	615737	500175	291465	298162	475385
ENSMUSP00000047569	1	1	53.96	1110007C09Rik	1110007C09Rik|MGI Symbol|RIKEN cDNA 1110007C09 gene [Source:MGI Symbol;Acc:MGI:1915730]|ENSMUSG00000037960|ENSMUST00000048946	591216	586287	467301	578978	381406	310597	506401	325936	423484	721298	388474	538125	456708	397995	536416
ENSMUSP00000042285	1	1	77.55	1110057K04Rik	1110057K04Rik|MGI Symbol|RIKEN cDNA 1110057K04 gene [Source:MGI Symbol;Acc:MGI:1916082]|ENSMUSG00000037669|ENSMUST00000037383	292199	371534	278649	298700	322086	374019	393510	362760	326983	72359.9	302039	219598	363144	370336	335520
ENSMUSP00000035163;ENSMUSP00000123519	4	3	219.38	1300017J02Rik	1300017J02Rik|MGI Symbol|RIKEN cDNA 1300017J02 gene [Source:MGI Symbol;Acc:MGI:1919025]|ENSMUSG00000033688|ENSMUST00000035163	815526	845273	1.18568e+06	879197	744751	804864	1.11283e+06	789213	891974	1.13853e+06	868515	761185	922760	749627	901159
ENSMUSP00000070449	1	1	55.28	1600014C10Rik	1600014C10Rik|MGI Symbol|RIKEN cDNA 1600014C10 gene [Source:MGI Symbol;Acc:MGI:1919494]|ENSMUSG00000054676|ENSMUST00000067854	35168.1	6171.86	14935.7	37776.7	60672.6	61952.4	29334.7	66185.2	81374.2	115145	74057.4	65974.8	31295.2	31962	37360.5
ENSMUSP00000019932	1	1	63.92	1700021F05Rik	1700021F05Rik|MGI Symbol|RIKEN cDNA 1700021F05 gene [Source:MGI Symbol;Acc:MGI:1915101]|ENSMUSG00000019797|ENSMUST00000019932	3.60735e+06	3.47833e+06	3.1475e+06	2.90506e+06	3.84352e+06	2.61386e+06	3.16198e+06	3.93036e+06	3.98724e+06	1.36156e+06	2.78635e+06	2.84761e+06	3.64456e+06	3.53119e+06	3.69424e+06
ENSMUSP00000058283	2	1	144.84	1810026J23Rik	1810026J23Rik|MGI Symbol|RIKEN cDNA 1810026J23 gene [Source:MGI Symbol;Acc:MGI:1917023]|ENSMUSG00000048429|ENSMUST00000062125	1.44974e+06	1.46224e+06	1.48557e+06	1.49922e+06	1.59521e+06	1.5863e+06	1.46668e+06	1.76133e+06	1.39342e+06	2.68425e+06	1.46144e+06	1.62363e+06	1.6438e+06	1.69943e+06	1.42222e+06
ENSMUSP00000021719	3	3	116.62	2010107E04Rik	2010107E04Rik|MGI Symbol|RIKEN cDNA 2010107E04 gene [Source:MGI Symbol;Acc:MGI:1917507]|ENSMUSG00000021290|ENSMUST00000021719	1.93324e+07	1.47369e+07	1.39825e+07	1.48014e+07	1.09433e+07	1.3263e+07	1.59068e+07	1.65164e+07	1.06207e+07	1.11681e+07	1.14052e+07	1.41473e+07	1.2184e+07	1.44592e+07	1.305e+07
ENSMUSP00000031931	3	3	78.24	2210010C04Rik	2210010C04Rik|MGI Symbol|RIKEN cDNA 2210010C04 gene [Source:MGI Symbol;Acc:MGI:1914623]|ENSMUSG00000029882|ENSMUST00000031931	9.11622e+07	7.3295e+07	6.32111e+07	1.13852e+08	5.44998e+07	4.97256e+07	6.30939e+07	8.22646e+07	4.34618e+07	8.83004e+07	5.29054e+07	6.32207e+07	6.19682e+07	7.17467e+07	5.9734e+07
ENSMUSP00000022032	2	2	115.25	2210016F16Rik	2210016F16Rik|MGI Symbol|RIKEN cDNA 2210016F16 gene [Source:MGI Symbol;Acc:MGI:1917403]|ENSMUSG00000021550|ENSMUST00000022032	243268	119070	167964	99547.4	136078	135935	131704	104292	124478	231791	153648	134740	188810	159910	173646
ENSMUSP00000107656	1	1	20.47	2310009B15Rik	2310009B15Rik|MGI Symbol|RIKEN cDNA 2310009B15 gene [Source:MGI Symbol;Acc:MGI:1916799]|ENSMUSG00000079283|ENSMUST00000112025	711967	700600	698926	819080	777920	636609	670621	693774	683213	217610	608880	595820	731112	766323	775814
ENSMUSP00000050693	2	2	94.3	2310061I04Rik	2310061I04Rik|MGI Symbol|RIKEN cDNA 2310061I04 gene [Source:MGI Symbol;Acc:MGI:1916912]|ENSMUSG00000050705|ENSMUST00000059740	59952.3	239612	174586	177977	70333.2	105064	148335	131349	80994.8	223522	22019.6	164485	124899	182650	170342
ENSMUSP00000052908	7	6	344.11	2410015M20Rik	2410015M20Rik|MGI Symbol|RIKEN cDNA 2410015M20 gene [Source:MGI Symbol;Acc:MGI:2442174]|ENSMUSG00000049760|ENSMUST00000052832	4.80155e+07	4.57422e+07	3.98923e+07	3.8925e+07	3.63817e+07	3.92245e+07	4.17947e+07	4.28585e+07	3.8195e+07	6.33418e+07	3.69981e+07	4.16505e+07	3.722e+07	4.14043e+07	4.21264e+07
	1	1	25.92	2410127L17Rik	2410127L17Rik|MGI Symbol|RIKEN cDNA 2410127L17 gene [Source:MGI Symbol;Acc:MGI:1914633]|ENSMUSG00000024726|ENSMUST00000025632	79334.3	84975.9	77080.8	70181.1		27367.2	62713.8	53219.1	39984.2		49118.2	45309.3	67936.2	51938.6
ENSMUSP00000022341	6	6	341.19	2700060E02Rik	2700060E02Rik|MGI Symbol|RIKEN cDNA 2700060E02 gene [Source:MGI Symbol;Acc:MGI:1915295]|ENSMUSG00000021807|ENSMUST00000022341	2.89555e+06	5.27132e+06	2.34373e+06	1.97339e+06	6.94205e+06	1.00134e+07	3.63542e+06	2.01625e+06	5.09223e+06	1.75993e+07	3.12895e+06	5.33457e+06	2.93577e+06	2.67578e+06	4.29034e+06
	1	1	15.41	4833420G17Rik	4833420G17Rik|MGI Symbol|RIKEN cDNA 4833420G17 gene [Source:MGI Symbol;Acc:MGI:1914642]|ENSMUSG00000062822|ENSMUST00000026519	2.5636e+06	1.9704e+06	1.71268e+06	2.63415e+06		1.79399e+06	2.29683e+06	3.12175e+06	3.98233e+06		2.50606e+06	3.16843e+06	3.28769e+06	3.17668e+06
ENSMUSP00000136077	1	1	13.33	4930544D05Rik	4930544D05Rik|MGI Symbol|RIKEN cDNA 4930544D05 gene [Source:MGI Symbol;Acc:MGI:2148639]|ENSMUSG00000087279|ENSMUST00000144960	392494	535798	546068	873866	855007	426038	464152	487463	374665	1.08555e+06	356349	580775	576345	665244	749220
ENSMUSP00000067830;ENSMUSP00000105697;ENSMUSP00000122512	14	12	658.49	9030617O03Rik	9030617O03Rik|MGI Symbol|RIKEN cDNA 9030617O03 gene [Source:MGI Symbol;Acc:MGI:2444813]|ENSMUSG00000021185|ENSMUST00000069782	1.78261e+07	1.53653e+07	1.64555e+07	1.66497e+07	1.71683e+07	1.38354e+07	1.72415e+07	1.68591e+07	1.43973e+07	2.11177e+07	1.66662e+07	1.4485e+07	1.37993e+07	1.5988e+07	1.6439e+07
ENSMUSP00000051263	1	1	76.38	9030624J02Rik	9030624J02Rik|MGI Symbol|RIKEN cDNA 9030624J02 gene [Source:MGI Symbol;Acc:MGI:1918767]|ENSMUSG00000030982|ENSMUST00000059390	34529.9	37894.6	39747	41610.2	36369.3	69000.7	25370.4	31939.8	25295	80234.9	50276.3	36391.9	70579.9	45798.6	36982.5
ENSMUSP00000038613	1	1	21.67	9430020K01Rik	9430020K01Rik|MGI Symbol|RIKEN cDNA 9430020K01 gene [Source:MGI Symbol;Acc:MGI:2685174]|ENSMUSG00000033960|ENSMUST00000037029	4.02354e+06	3.62797e+06	3.80078e+06	3.87396e+06	3.41406e+06	2.99169e+06	4.17533e+06	4.36625e+06	3.35571e+06	1.20072e+06	2.71084e+06	2.91253e+06	3.84682e+06	4.03911e+06	3.37781e+06
ENSMUSP00000048643	4	4	256.83	9630033F20Rik	9630033F20Rik|MGI Symbol|RIKEN cDNA 9630033F20 gene [Source:MGI Symbol;Acc:MGI:2442752]|ENSMUSG00000038028|ENSMUST00000039913	2.42627e+06	2.71482e+06	3.04893e+06	2.2504e+06	3.02709e+06	3.55475e+06	2.80326e+06	3.04252e+06	3.4398e+06	5.17999e+06	3.13429e+06	2.73496e+06	2.51393e+06	2.66053e+06	2.5839e+06
ENSMUSP00000094151	1	1	27.6	A1bg	A1bg|MGI Symbol|alpha-1-B glycoprotein [Source:MGI Symbol;Acc:MGI:2152878]|ENSMUSG00000022347|ENSMUST00000096418	522360	157974	180883	128140	366692	870623	546375	219385	337365	2.20007e+06	178213	282288	518104	301055	515293
ENSMUSP00000045384	1	1	20.9	A230050P20Rik	A230050P20Rik|MGI Symbol|RIKEN cDNA A230050P20 gene [Source:MGI Symbol;Acc:MGI:2441788]|ENSMUSG00000038884|ENSMUST00000043911	1.30782e+09	9.94615e+08	1.00584e+09	1.23017e+09	8.54896e+08	7.57346e+08	1.07606e+09	1.08017e+09	7.9537e+08	1.63722e+09	9.01718e+08	1.05734e+09	8.71457e+08	1.10824e+09	9.01384e+08
	5	5	271.34	Aars	Aars|MGI Symbol|alanyl-tRNA synthetase [Source:MGI Symbol;Acc:MGI:2384560]|ENSMUSG00000031960|ENSMUST00000034441	1.8385e+07	1.45688e+07	1.90415e+07	1.33838e+07		1.14451e+07	1.06314e+07	1.03099e+07	1.1848e+07		1.12043e+07	8.14506e+06	8.69164e+06	1.23616e+07
ENSMUSP00000024733	1	1	28.81	Aars2	Aars2|MGI Symbol|alanyl-tRNA synthetase 2, mitochondrial (putative) [Source:MGI Symbol;Acc:MGI:2681839]|ENSMUSG00000023938|ENSMUST00000024733	2.70887e+06	2.49273e+06	2.85663e+06	3.21294e+06	2.13476e+06	1.97746e+06	1.99808e+06	2.72369e+06	1.52596e+06	3.27631e+06	2.26547e+06	2.58309e+06	2.41256e+06	2.31567e+06	2.53323e+06
ENSMUSP00000067912	1	1	14.32	Aarsd1	Aarsd1|MGI Symbol|alanyl-tRNA synthetase domain containing 1 [Source:MGI Symbol;Acc:MGI:1916934]|ENSMUSG00000075528|ENSMUST00000070395	443888	424998	398249	458193	263462	347301	391748	511230	342696	565390	317757	496049	370889	432638	332689
	9	8	568.55	Abat	Abat|MGI Symbol|4-aminobutyrate aminotransferase [Source:MGI Symbol;Acc:MGI:2443582]|ENSMUSG00000057880|ENSMUST00000065987	3.0741e+06	3.40304e+06	3.07285e+06	3.03788e+06		3.47267e+06	5.22943e+06	4.13955e+06	3.89914e+06		3.82413e+06	4.9428e+06	3.94563e+06	4.54278e+06
ENSMUSP00000045285	1	1	19.56	Abca3	Abca3|MGI Symbol|ATP-binding cassette, sub-family A (ABC1), member 3 [Source:MGI Symbol;Acc:MGI:1351617]|ENSMUSG00000024130|ENSMUST00000039013	191111	170783	264220	137622	155798	0	301449	67234.9	121850	27480.6	203500	166615	179191	118575	225748
ENSMUSP00000013995	1	1	20.86	Abca4	Abca4|MGI Symbol|ATP-binding cassette, sub-family A (ABC1), member 4 [Source:MGI Symbol;Acc:MGI:109424]|ENSMUSG00000028125|ENSMUST00000013995	1.12964e+06	1.25522e+06	2.39722e+06	1.41895e+06	1.86883e+06	2.35703e+06	1.84054e+06	1.70228e+06	2.1159e+06	920074	3.39356e+06	1.07563e+06	1.23592e+06	1.38597e+06	806661
ENSMUSP00000075011	2	2	182.57	Abcb10	Abcb10|MGI Symbol|ATP-binding cassette, sub-family B (MDR/TAP), member 10 [Source:MGI Symbol;Acc:MGI:1860508]|ENSMUSG00000031974|ENSMUST00000075578	1.1554e+06	1.376e+06	1.12452e+06	1.03725e+06	1.58948e+06	1.30708e+06	1.14379e+06	1.1939e+06	1.36945e+06	1.62482e+06	1.48385e+06	1.11603e+06	1.46019e+06	1.19093e+06	1.09963e+06
ENSMUSP00000009058	2	2	164.97	Abcb1b	Abcb1b|MGI Symbol|ATP-binding cassette, sub-family B (MDR/TAP), member 1B [Source:MGI Symbol;Acc:MGI:97568]|ENSMUSG00000028970|ENSMUST00000009058	512230	421161	487697	430225	446274	489330	408604	395398	358523	697670	485370	430774	385666	438903	451322
ENSMUSP00000027396	1	1	88.88	Abcb6	Abcb6|MGI Symbol|ATP-binding cassette, sub-family B (MDR/TAP), member 6 [Source:MGI Symbol;Acc:MGI:1921354]|ENSMUSG00000026198|ENSMUST00000027396	219755	250349	358385	180214	479903	343191	302318	243460	302012	655674	395058	339513	301202	396873	488376
ENSMUSP00000033695	11	9	644.38	Abcb7	Abcb7|MGI Symbol|ATP-binding cassette, sub-family B (MDR/TAP), member 7 [Source:MGI Symbol;Acc:MGI:109533]|ENSMUSG00000031333|ENSMUST00000033695	5.27152e+06	6.22776e+06	6.10263e+06	5.5384e+06	5.65046e+06	6.33961e+06	6.108e+06	6.29144e+06	5.17001e+06	9.06711e+06	6.25999e+06	5.51518e+06	5.67417e+06	5.61452e+06	5.48718e+06
ENSMUSP00000072826;ENSMUSP00000114767	9	8	546.09	Abcb8	Abcb8|MGI Symbol|ATP-binding cassette, sub-family B (MDR/TAP), member 8 [Source:MGI Symbol;Acc:MGI:1351667]|ENSMUSG00000028973|ENSMUST00000073076	1.49273e+07	1.54413e+07	1.33521e+07	1.44291e+07	1.45172e+07	1.25871e+07	1.33676e+07	1.42169e+07	1.25121e+07	1.51638e+07	1.31047e+07	1.42103e+07	1.35956e+07	1.4019e+07	1.35861e+07
ENSMUSP00000072914	2	2	162.71	Abcc9	Abcc9|MGI Symbol|ATP-binding cassette, sub-family C (CFTR/MRP), member 9 [Source:MGI Symbol;Acc:MGI:1352630]|ENSMUSG00000030249|ENSMUST00000073173	629786	571142	620106	695810	853860	657736	506782	522391	419405	546277	527877	477116	524189	551332	588692
ENSMUSP00000029770;ENSMUSP00000142387	5	4	252.55	Abcd3	Abcd3|MGI Symbol|ATP-binding cassette, sub-family D (ALD), member 3 [Source:MGI Symbol;Acc:MGI:1349216]|ENSMUSG00000028127|ENSMUST00000029770	3.68999e+06	2.67685e+06	4.24816e+06	3.27019e+06	4.03848e+06	2.35059e+06	2.87855e+06	3.46099e+06	2.20778e+06	4.51225e+06	3.77878e+06	3.13967e+06	2.80603e+06	3.10286e+06	3.03386e+06
ENSMUSP00000079379	5	4	250.54	Abce1	Abce1|MGI Symbol|ATP-binding cassette, sub-family E (OABP), member 1 [Source:MGI Symbol;Acc:MGI:1195458]|ENSMUSG00000058355|ENSMUST00000080536	2.07581e+06	2.40287e+06	2.49248e+06	2.07493e+06	2.10329e+06	2.24202e+06	2.36136e+06	2.43081e+06	1.72943e+06	3.89505e+06	2.51925e+06	2.49244e+06	2.11237e+06	2.13877e+06	2.33641e+06
ENSMUSP00000030795	1	1	19	Abcf2	Abcf2|MGI Symbol|ATP-binding cassette, sub-family F (GCN20), member 2 [Source:MGI Symbol;Acc:MGI:1351657]|ENSMUSG00000028953|ENSMUST00000030795	30626.1	46817.8	32217.3	48315.9	51301.8	42365.9	37929.8	40348.2	31213.1	8781.06	37279.3	32928.7	36658.3	36602	36082.8
ENSMUSP00000065282	3	3	225.35	Abhd10	Abhd10|MGI Symbol|abhydrolase domain containing 10 [Source:MGI Symbol;Acc:MGI:2442422]|ENSMUSG00000033157|ENSMUST00000066983	1.0553e+06	1.24788e+06	1.31855e+06	1.02561e+06	1.19457e+06	817135	1.26023e+06	861344	1.02527e+06	2.21375e+06	1.11857e+06	1.38715e+06	1.22882e+06	1.11902e+06	1.38668e+06
ENSMUSP00000043041;ENSMUSP00000106847	3	3	172.06	Abhd11	Abhd11|MGI Symbol|abhydrolase domain containing 11 [Source:MGI Symbol;Acc:MGI:1916008]|ENSMUSG00000040532|ENSMUST00000046999	4.72242e+06	5.14423e+06	4.40858e+06	4.14545e+06	5.07948e+06	5.07216e+06	5.4756e+06	5.46908e+06	5.74462e+06	7.41195e+06	4.81176e+06	5.03499e+06	5.41783e+06	5.44009e+06	4.98168e+06
ENSMUSP00000038755;ENSMUSP00000139597	2	2	69.46	Abhd14b	Abhd14b|MGI Symbol|abhydrolase domain containing 14b [Source:MGI Symbol;Acc:MGI:1923741]|ENSMUSG00000042073|ENSMUST00000048527	1.17341e+06	1.34684e+06	886118	1.06522e+06	1.7472e+06	1.26712e+06	1.35543e+06	1.29642e+06	1.27836e+06	2.44215e+06	1.56053e+06	1.25819e+06	1.25932e+06	1.10605e+06	1.26394e+06
ENSMUSP00000007251	3	2	132.74	Abhd16a	Abhd16a|MGI Symbol|abhydrolase domain containing 16A [Source:MGI Symbol;Acc:MGI:99476]|ENSMUSG00000007036|ENSMUST00000007251	400264	505786	659380	555592	535747	546369	488389	590562	400002	867840	460634	563825	673954	604646	571011
ENSMUSP00000107183;ENSMUSP00000022694;ENSMUSP00000078336;ENSMUSP00000096897;ENSMUSP00000107149;ENSMUSP00000107172;ENSMUSP00000107175;ENSMUSP00000127818	32	1	1667.93	Ablim1	Ablim1|MGI Symbol|actin-binding LIM protein 1 [Source:MGI Symbol;Acc:MGI:1194500]|ENSMUSG00000025085|ENSMUST00000111558	1.12908e+06	1.28737e+06	1.19936e+06	790099	1.29607e+06	873371	1.28514e+06	1.21952e+06	1.19773e+06	1.96499e+06	845819	1.25217e+06	1.21102e+06	1.07662e+06	1.10302e+06
ENSMUSP00000050571	2	1	51.03	Ablim2	Ablim2|MGI Symbol|actin-binding LIM protein 2 [Source:MGI Symbol;Acc:MGI:2385758]|ENSMUSG00000029095|ENSMUST00000054598	34978.9	64330.9	97584.9	136161	27801.2	15519.5	25923.9	105224	39894	92303.9	52690	30030.7	50160.5	45212.3	103468
ENSMUSP00000020002	2	2	73.99	Abracl	Abracl|MGI Symbol|ABRA C-terminal like [Source:MGI Symbol;Acc:MGI:1920362]|ENSMUSG00000078453|ENSMUST00000020002	655834	550362	388841	368731	667538	434649	639676	285577	550019	914413	709473	491762	300199	302246	471551
ENSMUSP00000042351;ENSMUSP00000010795;ENSMUSP00000134926;ENSMUSP00000134981;ENSMUSP00000135191;ENSMUSP00000135310;ENSMUSP00000135439	14	12	1180.44	Acaa1a	Acaa1a|MGI Symbol|acetyl-Coenzyme A acyltransferase 1A [Source:MGI Symbol;Acc:MGI:2148491]|ENSMUSG00000036138|ENSMUST00000039784	3.04854e+07	2.78076e+07	3.13021e+07	3.17104e+07	3.33238e+07	2.3483e+07	2.75005e+07	2.59568e+07	2.61758e+07	4.16174e+07	3.29913e+07	2.81824e+07	2.84863e+07	2.59825e+07	2.6507e+07
ENSMUSP00000037348	47	46	4985.31	Acaa2	Acaa2|MGI Symbol|acetyl-Coenzyme A acyltransferase 2 (mitochondrial 3-oxoacyl-Coenzyme A thiolase) [Source:MGI Symbol;Acc:MGI:1098623]|ENSMUSG00000036880|ENSMUST00000041053	3.6041e+09	3.45169e+09	3.32421e+09	3.44889e+09	3.88467e+09	3.00762e+09	3.18759e+09	3.37526e+09	3.40393e+09	4.94713e+09	3.63414e+09	3.48471e+09	3.15836e+09	3.45622e+09	3.7182e+09
ENSMUSP00000031583;ENSMUSP00000020843	12	10	467.78	Acacb	Acacb|MGI Symbol|acetyl-Coenzyme A carboxylase beta [Source:MGI Symbol;Acc:MGI:2140940]|ENSMUSG00000042010|ENSMUST00000031583	3.32624e+06	3.71606e+06	3.5274e+06	3.66e+06	3.85891e+06	3.44622e+06	2.96612e+06	2.92363e+06	2.68894e+06	5.39766e+06	3.24225e+06	3.51396e+06	3.10401e+06	3.23744e+06	3.38023e+06
ENSMUSP00000043424;ENSMUSP00000112994;ENSMUSP00000141064	9	9	439.71	Acad11	Acad11|MGI Symbol|acyl-Coenzyme A dehydrogenase family, member 11 [Source:MGI Symbol;Acc:MGI:2143169]|ENSMUSG00000090150|ENSMUST00000047799	4.39964e+06	2.61923e+06	3.99422e+06	3.68862e+06	4.13046e+06	1.18632e+06	2.91565e+06	3.6379e+06	1.86926e+06	2.43517e+06	4.50413e+06	4.16019e+06	2.98321e+06	3.44281e+06	3.17538e+06
ENSMUSP00000046497;ENSMUSP00000031412;ENSMUSP00000107406;ENSMUSP00000121904	18	18	968.21	Acad12	Acad12|MGI Symbol|acyl-Coenzyme A dehydrogenase family, member 12 [Source:MGI Symbol;Acc:MGI:2443320]|ENSMUSG00000042647|ENSMUST00000041252	2.79139e+08	2.66819e+08	2.56849e+08	2.58836e+08	2.70828e+08	2.50463e+08	2.64115e+08	2.79193e+08	2.78649e+08	3.73986e+08	2.46465e+08	2.72369e+08	2.66343e+08	2.79922e+08	2.82364e+08
ENSMUSP00000054370;ENSMUSP00000112908	12	11	690.32	Acad8	Acad8|MGI Symbol|acyl-Coenzyme A dehydrogenase family, member 8 [Source:MGI Symbol;Acc:MGI:1914198]|ENSMUSG00000031969|ENSMUST00000060513	3.72166e+07	3.66598e+07	3.42446e+07	3.31827e+07	3.60107e+07	3.24522e+07	3.59847e+07	3.30398e+07	3.74725e+07	5.6522e+07	4.16418e+07	4.14577e+07	3.69202e+07	3.8785e+07	3.81051e+07
ENSMUSP00000011492;ENSMUSP00000142557;ENSMUSP00000142995	14	12	1026.96	Acad9	Acad9|MGI Symbol|acyl-Coenzyme A dehydrogenase family, member 9 [Source:MGI Symbol;Acc:MGI:1914272]|ENSMUSG00000027710|ENSMUST00000011492	4.14186e+07	4.2271e+07	4.24552e+07	3.89204e+07	4.5513e+07	4.19582e+07	4.22661e+07	4.10781e+07	4.34851e+07	6.44856e+07	4.26385e+07	4.07504e+07	3.99938e+07	3.96837e+07	4.03321e+07
ENSMUSP00000027153	40	38	3163.93	Acadl	Acadl|MGI Symbol|acyl-Coenzyme A dehydrogenase, long-chain [Source:MGI Symbol;Acc:MGI:87866]|ENSMUSG00000026003|ENSMUST00000027153	2.63485e+09	2.68879e+09	2.56731e+09	2.51243e+09	2.78381e+09	2.49822e+09	2.46624e+09	2.65449e+09	2.6106e+09	3.95941e+09	2.69919e+09	2.61304e+09	2.52628e+09	2.64042e+09	2.60557e+09
ENSMUSP00000072483;ENSMUSP00000121714;ENSMUSP00000122989	25	24	1824.73	Acadm	Acadm|MGI Symbol|acyl-Coenzyme A dehydrogenase, medium chain [Source:MGI Symbol;Acc:MGI:87867]|ENSMUSG00000062908|ENSMUST00000072697	1.51906e+09	1.52005e+09	1.42921e+09	1.44782e+09	1.64761e+09	1.35697e+09	1.48697e+09	1.55078e+09	1.55984e+09	2.17723e+09	1.4724e+09	1.46649e+09	1.41819e+09	1.49188e+09	1.48769e+09
ENSMUSP00000031524;ENSMUSP00000119640	25	24	2258.38	Acads	Acads|MGI Symbol|acyl-Coenzyme A dehydrogenase, short chain [Source:MGI Symbol;Acc:MGI:87868]|ENSMUSG00000029545|ENSMUST00000031524	4.79027e+08	4.92837e+08	4.42236e+08	4.42915e+08	5.05371e+08	4.59028e+08	4.65216e+08	4.61909e+08	5.06463e+08	7.67965e+08	4.57968e+08	4.8882e+08	4.50284e+08	4.77057e+08	4.84995e+08
ENSMUSP00000015829;ENSMUSP00000113948	17	14	1100.54	Acadsb	Acadsb|MGI Symbol|acyl-Coenzyme A dehydrogenase, short/branched chain [Source:MGI Symbol;Acc:MGI:1914135]|ENSMUSG00000030861|ENSMUST00000015829	4.40688e+07	4.67476e+07	4.59982e+07	4.7923e+07	5.21547e+07	4.66817e+07	4.9041e+07	4.81385e+07	4.8863e+07	5.3741e+07	5.28782e+07	5.06735e+07	4.77215e+07	5.11174e+07	4.71608e+07
ENSMUSP00000099634;ENSMUSP00000018718	61	57	5191.82	Acadvl	Acadvl|MGI Symbol|acyl-Coenzyme A dehydrogenase, very long chain [Source:MGI Symbol;Acc:MGI:895149]|ENSMUSG00000018574|ENSMUST00000102574	2.0305e+09	2.00676e+09	2.0057e+09	2.02566e+09	2.1292e+09	1.86813e+09	1.92209e+09	1.97636e+09	2.03144e+09	2.57288e+09	1.98944e+09	1.95726e+09	1.83024e+09	2.00169e+09	1.9612e+09
ENSMUSP00000034547;ENSMUSP00000140994	28	27	2498.94	Acat1	Acat1|MGI Symbol|acetyl-Coenzyme A acetyltransferase 1 [Source:MGI Symbol;Acc:MGI:87870]|ENSMUSG00000032047|ENSMUST00000034547	1.16724e+09	1.24669e+09	1.02934e+09	1.08457e+09	1.22128e+09	1.12232e+09	1.1181e+09	1.12224e+09	1.27375e+09	1.77296e+09	1.0841e+09	1.07852e+09	1.10587e+09	1.12918e+09	1.18297e+09
ENSMUSP00000001963;ENSMUSP00000119826	2	2	67.88	Ace	Ace|MGI Symbol|angiotensin I converting enzyme (peptidyl-dipeptidase A) 1 [Source:MGI Symbol;Acc:MGI:87874]|ENSMUSG00000020681|ENSMUST00000001963	124769	218166	389753	285200	248896	520225	364340	211878	357898	526725	282023	318219	306953	219046	155810
ENSMUSP00000007131;ENSMUSP00000103008	6	6	265.48	Acly	Acly|MGI Symbol|ATP citrate lyase [Source:MGI Symbol;Acc:MGI:103251]|ENSMUSG00000020917|ENSMUST00000007131	1.09601e+06	1.19737e+06	6.66357e+06	1.58652e+06	1.06741e+06	925875	1.3506e+06	874925	947269	2.01223e+06	1.03676e+06	937322	1.08506e+06	858190	975403
ENSMUSP00000100038	8	8	368.24	Aco1	Aco1|MGI Symbol|aconitase 1 [Source:MGI Symbol;Acc:MGI:87879]|ENSMUSG00000028405|ENSMUST00000102973	1.00183e+08	1.01807e+08	1.00393e+08	1.00621e+08	9.69748e+07	8.99053e+07	1.01862e+08	1.06403e+08	9.41669e+07	1.46534e+08	8.65909e+07	9.79545e+07	8.31555e+07	8.83417e+07	9.59341e+07
ENSMUSP00000023116	80	75	6784.56	Aco2	Aco2|MGI Symbol|aconitase 2, mitochondrial [Source:MGI Symbol;Acc:MGI:87880]|ENSMUSG00000022477|ENSMUST00000023116	8.59443e+09	9.10048e+09	8.12614e+09	8.34334e+09	9.06137e+09	8.54052e+09	8.38882e+09	8.46027e+09	9.19495e+09	1.31317e+10	8.88271e+09	8.84962e+09	8.60017e+09	8.76062e+09	8.74363e+09
ENSMUSP00000126448	12	2	646.49	Acot1	Acot1|MGI Symbol|acyl-CoA thioesterase 1 [Source:MGI Symbol;Acc:MGI:1349396]|ENSMUSG00000072949|ENSMUST00000168120	481038	283645	607491	706065		60396.8	217402	191619	144677		209061	168412	397912	258703
ENSMUSP00000006900	8	8	439.91	Acot13	Acot13|MGI Symbol|acyl-CoA thioesterase 13 [Source:MGI Symbol;Acc:MGI:1914084]|ENSMUSG00000006717|ENSMUST00000006900	1.89665e+08	1.71331e+08	1.58631e+08	1.52714e+08	1.96719e+08	1.7055e+08	1.97512e+08	1.8294e+08	1.90438e+08	2.21e+08	1.86948e+08	1.74791e+08	1.6428e+08	1.75483e+08	1.75629e+08
ENSMUSP00000021649;ENSMUSP00000021652;ENSMUSP00000021653	20	9	1365.87	Acot2	Acot2|MGI Symbol|acyl-CoA thioesterase 2 [Source:MGI Symbol;Acc:MGI:2159605]|ENSMUSG00000021226|ENSMUST00000021649	8.76172e+07	8.33898e+07	8.89547e+07	8.75285e+07	9.03489e+07	8.68595e+07	8.01454e+07	8.6322e+07	8.37745e+07	1.05354e+08	8.94783e+07	8.06072e+07	7.60654e+07	7.928e+07	8.27419e+07
ENSMUSP00000074827;ENSMUSP00000030779;ENSMUSP00000101277	4	4	210.04	Acot7	Acot7|MGI Symbol|acyl-CoA thioesterase 7 [Source:MGI Symbol;Acc:MGI:1917275]|ENSMUSG00000028937|ENSMUST00000075363	3.72817e+06	4.10107e+06	3.84539e+06	4.05699e+06	4.00817e+06	3.04719e+06	3.73562e+06	2.81642e+06	5.02696e+06	6.09165e+06	3.41443e+06	3.7972e+06	3.88422e+06	3.74404e+06	3.3634e+06
ENSMUSP00000026324;ENSMUSP00000051333	11	11	495.02	Acot9	Acot9|MGI Symbol|acyl-CoA thioesterase 9 [Source:MGI Symbol;Acc:MGI:1928939]|ENSMUSG00000025287|ENSMUST00000026324	8.13176e+06	7.91447e+06	8.33708e+06	7.67678e+06	9.12068e+06	9.73206e+06	8.36188e+06	7.58156e+06	9.78302e+06	9.13259e+06	8.47892e+06	8.33704e+06	8.83949e+06	8.47253e+06	8.6007e+06
ENSMUSP00000063325;ENSMUSP00000072717;ENSMUSP00000122185	14	14	889.59	Acox1	Acox1|MGI Symbol|acyl-Coenzyme A oxidase 1, palmitoyl [Source:MGI Symbol;Acc:MGI:1330812]|ENSMUSG00000020777|ENSMUST00000066587	2.92658e+07	1.89874e+07	2.51026e+07	2.64665e+07	2.81941e+07	1.17708e+07	1.89783e+07	2.01744e+07	1.34018e+07	2.25236e+07	2.39046e+07	2.09959e+07	2.09609e+07	1.92474e+07	1.97135e+07
ENSMUSP00000063412	1	1	28.9	Acox3	Acox3|MGI Symbol|acyl-Coenzyme A oxidase 3, pristanoyl [Source:MGI Symbol;Acc:MGI:1933156]|ENSMUSG00000029098|ENSMUST00000068947	431942	575334	487726	336123		123727	341532	224595	243945		250662	144282	114126	239982
ENSMUSP00000073686	3	3	188.56	Acp1	Acp1|MGI Symbol|acid phosphatase 1, soluble [Source:MGI Symbol;Acc:MGI:87881]|ENSMUSG00000044573|ENSMUST00000074038	2.41672e+06	2.54257e+06	1.82491e+06	2.55088e+06	2.90935e+06	1.99767e+06	2.6637e+06	2.21863e+06	2.76261e+06	5.13236e+06	2.79569e+06	2.154e+06	2.05645e+06	2.11725e+06	2.3778e+06
ENSMUSP00000088263	7	6	356.26	Acp6	Acp6|MGI Symbol|acid phosphatase 6, lysophosphatidic [Source:MGI Symbol;Acc:MGI:1931010]|ENSMUSG00000028093|ENSMUST00000090759	6.33644e+06	6.48699e+06	5.86958e+06	5.00259e+06	6.71736e+06	6.00113e+06	5.74456e+06	5.85372e+06	5.85066e+06	9.57857e+06	5.60063e+06	6.00074e+06	5.74559e+06	6.02155e+06	6.1689e+06
ENSMUSP00000099453	14	14	944.13	Acsf2	Acsf2|MGI Symbol|acyl-CoA synthetase family member 2 [Source:MGI Symbol;Acc:MGI:2388287]|ENSMUSG00000076435|ENSMUST00000103164	2.20861e+07	2.67144e+07	2.18215e+07	2.14804e+07	2.63724e+07	2.29365e+07	2.28492e+07	1.92681e+07	2.62472e+07	3.48945e+07	2.33363e+07	2.55078e+07	2.1985e+07	2.23222e+07	2.24581e+07
ENSMUSP00000015160	6	5	341.57	Acsf3	Acsf3|MGI Symbol|acyl-CoA synthetase family member 3 [Source:MGI Symbol;Acc:MGI:2182591]|ENSMUSG00000015016|ENSMUST00000015160	2.38956e+06	2.40964e+06	2.11841e+06	1.86188e+06	2.82065e+06	2.41948e+06	2.43913e+06	2.31899e+06	3.44388e+06	3.42867e+06	2.76338e+06	2.20059e+06	2.14446e+06	2.13317e+06	2.08871e+06
ENSMUSP00000034046;ENSMUSP00000046585;ENSMUSP00000114473;ENSMUSP00000117546;ENSMUSP00000118845;ENSMUSP00000120693	48	45	3340.28	Acsl1	Acsl1|MGI Symbol|acyl-CoA synthetase long-chain family member 1 [Source:MGI Symbol;Acc:MGI:102797]|ENSMUSG00000018796|ENSMUST00000034046	9.7831e+08	1.06008e+09	1.03991e+09	9.85416e+08	1.04847e+09	1.01763e+09	9.61367e+08	1.06882e+09	1.06229e+09	1.50186e+09	1.043e+09	1.00596e+09	9.3032e+08	9.78653e+08	9.85508e+08
ENSMUSP00000028944	28	28	2330.79	Acss1	Acss1|MGI Symbol|acyl-CoA synthetase short-chain family member 1 [Source:MGI Symbol;Acc:MGI:1915988]|ENSMUSG00000027452|ENSMUST00000028944	3.01639e+08	3.09145e+08	2.88032e+08	2.99465e+08	3.19457e+08	2.85996e+08	2.78407e+08	2.96103e+08	3.10078e+08	4.03765e+08	3.2364e+08	2.8236e+08	2.79736e+08	2.95484e+08	2.94589e+08
ENSMUSP00000122545;ENSMUSP00000029135	2	1	33.77	Acss2	Acss2|MGI Symbol|acyl-CoA synthetase short-chain family member 2 [Source:MGI Symbol;Acc:MGI:1890410]|ENSMUSG00000027605|ENSMUST00000151781	0	31490.4	67315.1	0	5575.08	22577.9	14800.7	8660.48	6448.53	41201.1	16625.5	24802.2	13050.4	32339.7	21990.1
ENSMUSP00000034453	48	1	4502.54	Acta1	Acta1|MGI Symbol|actin, alpha 1, skeletal muscle [Source:MGI Symbol;Acc:MGI:87902]|ENSMUSG00000031972|ENSMUST00000034453	873243	1.67671e+06	838312	519723	691113	2.62363e+06	1.20912e+06	1.56291e+06	2.14174e+06	3.99925e+06	377827	1.29994e+06	1.71955e+06	950872	912468
ENSMUSP00000130611	26	1	2070.83	Actb	Actb|MGI Symbol|actin, beta [Source:MGI Symbol;Acc:MGI:87904]|ENSMUSG00000029580|ENSMUST00000171419	846894	1.1243e+06	1.55262e+06	1.13179e+06	1.20886e+06	1.23491e+06	947605	1.14441e+06	780734	2.31363e+06	818447	1.09751e+06	1.0106e+06	983362	551695
ENSMUSP00000052086	18	1	1178.63	Actbl2	Actbl2|MGI Symbol|actin, beta-like 2 [Source:MGI Symbol;Acc:MGI:2444552]|ENSMUSG00000055194|ENSMUST00000054716	1.59222e+06	2.89131e+06	2.2434e+06	1.92211e+06	2.88126e+06	1.50563e+06	3.08409e+06	1.62894e+06	2.09236e+06	5.12683e+06	2.05528e+06	2.28461e+06	1.61704e+06	1.55564e+06	1.74553e+06
ENSMUSP00000071486;ENSMUSP00000087043;ENSMUSP00000101821;ENSMUSP00000101823;ENSMUSP00000127663;ENSMUSP00000134296	38	9	3219.44	Actg1	Actg1|MGI Symbol|actin, gamma, cytoplasmic 1 [Source:MGI Symbol;Acc:MGI:87906]|ENSMUSG00000062825|ENSMUST00000071555	3.44621e+08	3.93997e+08	4.42068e+08	3.91671e+08	3.83809e+08	4.1799e+08	4.09411e+08	3.71063e+08	4.35542e+08	6.23992e+08	4.17505e+08	4.2944e+08	3.93764e+08	3.79754e+08	3.77423e+08
ENSMUSP00000029214	1	1	33.7	Actl6a	Actl6a|MGI Symbol|actin-like 6A [Source:MGI Symbol;Acc:MGI:1861453]|ENSMUSG00000027671|ENSMUST00000029214	336627	226453	213895	261703	90430.8	221982	294716	242570	332745	306821	282402	236085	213727	301640	216118
ENSMUSP00000127176;ENSMUSP00000021554	45	12	3145.37	Actn1	Actn1|MGI Symbol|actinin, alpha 1 [Source:MGI Symbol;Acc:MGI:2137706]|ENSMUSG00000015143|ENSMUST00000167327	2.21566e+07	2.58179e+07	2.97594e+07	2.67769e+07	2.9621e+07	3.03903e+07	2.66229e+07	2.47677e+07	3.14619e+07	5.2461e+07	3.16236e+07	2.94076e+07	2.92081e+07	2.529e+07	2.67652e+07
ENSMUSP00000067708;ENSMUSP00000017193;ENSMUSP00000106246	88	56	7340.27	Actn2	Actn2|MGI Symbol|actinin alpha 2 [Source:MGI Symbol;Acc:MGI:109192]|ENSMUSG00000052374|ENSMUST00000064204	3.1625e+09	3.29357e+09	3.1115e+09	3.07779e+09	3.31951e+09	3.43878e+09	3.16795e+09	3.37324e+09	3.3598e+09	4.24512e+09	3.25112e+09	3.21915e+09	3.2368e+09	3.3103e+09	3.18599e+09
ENSMUSP00000123210;ENSMUSP00000122268	10	1	535.37	Actn4	Actn4|MGI Symbol|actinin alpha 4 [Source:MGI Symbol;Acc:MGI:1890773]|ENSMUSG00000054808|ENSMUST00000140622	1.15635e+06	1.07821e+06	1.0592e+06	961563	894687	923366	924623	976800	989678	1.51433e+06	758686	987184	1.03234e+06	881861	1.02383e+06
ENSMUSP00000066068;ENSMUSP00000030980;ENSMUSP00000115436	47	15	3446.45	Actn4	Actn4|MGI Symbol|actinin alpha 4 [Source:MGI Symbol;Acc:MGI:1890773]|ENSMUSG00000054808|ENSMUST00000068045	3.93009e+07	4.22525e+07	4.59311e+07	4.39122e+07	4.31169e+07	5.10576e+07	4.36029e+07	4.07041e+07	5.04584e+07	8.01907e+07	4.78768e+07	4.84904e+07	4.32707e+07	3.90377e+07	4.02053e+07
ENSMUSP00000021479	1	1	170.18	Actr10	Actr10|MGI Symbol|ARP10 actin-related protein 10 [Source:MGI Symbol;Acc:MGI:1891654]|ENSMUSG00000021076|ENSMUST00000021479	390038	405911	426916	461511	439080	576344	411342	369452	396257	764609	460598	481276	440267	381589	436517
ENSMUSP00000039844	6	1	352.13	Actr1a	Actr1a|MGI Symbol|ARP1 actin-related protein 1A, centractin alpha [Source:MGI Symbol;Acc:MGI:1858964]|ENSMUSG00000025228|ENSMUST00000040270	6.03966e+06	7.11621e+06	6.70038e+06	6.39347e+06	6.16855e+06	6.98405e+06	6.63396e+06	6.8329e+06	7.24369e+06	1.27368e+07	6.54804e+06	7.20648e+06	6.81302e+06	6.41235e+06	6.17965e+06
ENSMUSP00000047326;ENSMUSP00000124343	6	2	362.93	Actr1b	Actr1b|MGI Symbol|ARP1 actin-related protein 1B, centractin beta [Source:MGI Symbol;Acc:MGI:1917446]|ENSMUSG00000037351|ENSMUST00000043951	4.7063e+06	5.15501e+06	4.51577e+06	4.22189e+06	4.93878e+06	5.05741e+06	4.43592e+06	4.79525e+06	5.3955e+06	8.57689e+06	4.82897e+06	4.60967e+06	4.75282e+06	4.2799e+06	4.44416e+06
ENSMUSP00000000137;ENSMUSP00000001667	10	8	479.92	Actr2	Actr2|MGI Symbol|ARP2 actin-related protein 2 [Source:MGI Symbol;Acc:MGI:1913963]|ENSMUSG00000020152|ENSMUST00000000137	1.19259e+07	1.43084e+07	1.51143e+07	1.40015e+07	1.2326e+07	1.3484e+07	1.34436e+07	1.2615e+07	1.43854e+07	2.08843e+07	1.37147e+07	1.45124e+07	1.45018e+07	1.28139e+07	1.24478e+07
ENSMUSP00000027579;ENSMUSP00000085578;ENSMUSP00000121629;ENSMUSP00000139674;ENSMUSP00000139886;ENSMUSP00000140000;ENSMUSP00000140082;ENSMUSP00000140535;ENSMUSP00000140953	9	9	501.03	Actr3	Actr3|MGI Symbol|ARP3 actin-related protein 3 [Source:MGI Symbol;Acc:MGI:1921367]|ENSMUSG00000026341|ENSMUST00000027579	2.01859e+07	2.24303e+07	2.75122e+07	2.42892e+07	2.24473e+07	2.47769e+07	2.43248e+07	2.38365e+07	2.22339e+07	3.38965e+07	2.38936e+07	2.66362e+07	2.32981e+07	2.20026e+07	2.18035e+07
ENSMUSP00000050056	5	5	257.97	Acy3	Acy3|MGI Symbol|aspartoacylase (aminoacylase) 3 [Source:MGI Symbol;Acc:MGI:1918920]|ENSMUSG00000024866|ENSMUST00000054030	4.80859e+06	5.7441e+06	4.8328e+06	4.64196e+06	5.19286e+06	4.27542e+06	5.12928e+06	5.68285e+06	5.29809e+06	9.39072e+06	7.71512e+06	6.29549e+06	5.28366e+06	5.44053e+06	5.65654e+06
ENSMUSP00000008966	1	1	70.76	Acyp1	Acyp1|MGI Symbol|acylphosphatase 1, erythrocyte (common) type [Source:MGI Symbol;Acc:MGI:1913454]|ENSMUSG00000008822|ENSMUST00000008966	483624	320594	318749	394190	551748	405928	570792	330594	515086	311439	438628	333648	306307	301415	438419
ENSMUSP00000074195	2	2	94.08	Acyp2	Acyp2|MGI Symbol|acylphosphatase 2, muscle type [Source:MGI Symbol;Acc:MGI:1922822]|ENSMUSG00000060923|ENSMUST00000074613	5.64713e+06	2.90371e+06	2.14869e+06	1.96614e+06	3.20611e+06	1.82129e+06	3.85182e+06	1.62004e+06	3.22271e+06	3.49784e+06	2.86417e+06	1.97481e+06	2.03374e+06	2.47013e+06	2.16936e+06
ENSMUSP00000078343	1	1	13.6	Adam1b	Adam1b|MGI Symbol|a disintegrin and metallopeptidase domain 1b [Source:MGI Symbol;Acc:MGI:2429506]|ENSMUSG00000062438|ENSMUST00000079368	1.07906e+06	1.99788e+06	1.63872e+06	1.78042e+06	1.97816e+06	1.24864e+06	2.03834e+06	1.87262e+06	1.37445e+06	2.40038e+06	1.72572e+06	2.0824e+06	2.50892e+06	1.54368e+06	2.00228e+06
ENSMUSP00000026546	1	1	13.98	Adam8	Adam8|MGI Symbol|a disintegrin and metallopeptidase domain 8 [Source:MGI Symbol;Acc:MGI:107825]|ENSMUSG00000025473|ENSMUST00000026546	367500	472672	601239	492484	447089	277455	491449	495542	358380	585625	503628	482293	492437	423223	431779
ENSMUSP00000093097	2	2	171.8	Adamtsl5	Adamtsl5|MGI Symbol|ADAMTS-like 5 [Source:MGI Symbol;Acc:MGI:1913798]|ENSMUSG00000043822|ENSMUST00000095446	700404	780919	393127	639018	602747	575817	571230	378350	547658	936245	259477	494149	634807	509032	373429
ENSMUSP00000098724	1	1	32.16	Adck1	Adck1|MGI Symbol|aarF domain containing kinase 1 [Source:MGI Symbol;Acc:MGI:1919363]|ENSMUSG00000021044|ENSMUST00000101165	0	43231.3	0	635.647	31038.3	124950	0	892.416	25697.4	52592.7	29048.4	0	112562	44975.6	0
ENSMUSP00000027766;ENSMUSP00000124481;ENSMUSP00000125002;ENSMUSP00000141948;ENSMUSP00000141998	17	15	1501.29	Adck3	Adck3|MGI Symbol|aarF domain containing kinase 3 [Source:MGI Symbol;Acc:MGI:1914676]|ENSMUSG00000026489|ENSMUST00000027766	9.53412e+07	1.1213e+08	8.02117e+07	8.88628e+07	1.08424e+08	9.37607e+07	9.18372e+07	8.6582e+07	1.03389e+08	1.46309e+08	8.60528e+07	9.30408e+07	8.85889e+07	9.22721e+07	9.77367e+07
ENSMUSP00000001108;ENSMUSP00000114984;ENSMUSP00000116075;ENSMUSP00000121402	4	4	130.37	Add1	Add1|MGI Symbol|adducin 1 (alpha) [Source:MGI Symbol;Acc:MGI:87918]|ENSMUSG00000029106|ENSMUST00000001108	899493	942713	1.02401e+06	1.07072e+06	1.52365e+06	1.13201e+06	795552	853681	889532	1.00645e+06	1.22283e+06	959118	1.22446e+06	897400	866316
ENSMUSP00000025999	4	3	165.39	Add3	Add3|MGI Symbol|adducin 3 (gamma) [Source:MGI Symbol;Acc:MGI:1351615]|ENSMUSG00000025026|ENSMUST00000025999	444810	514071	592005	666600	442022	448074	596467	507118	546066	641195	644842	642554	649605	612779	591926
ENSMUSP00000109229	1	1	15.38	Adgrf5	Adgrf5|MGI Symbol|adhesion G protein-coupled receptor F5 [Source:MGI Symbol;Acc:MGI:2182928]|ENSMUSG00000056492|ENSMUST00000113599	5.64846e+06	6.13757e+06	5.90529e+06	5.82658e+06	6.67141e+06	6.15649e+06	5.77371e+06	5.61226e+06	6.21698e+06	1.05033e+07	7.13275e+06	6.36777e+06	5.71494e+06	5.97351e+06	5.96386e+06
ENSMUSP00000004232	5	5	271.05	Adh1	Adh1|MGI Symbol|alcohol dehydrogenase 1 (class I) [Source:MGI Symbol;Acc:MGI:87921]|ENSMUSG00000074207|ENSMUST00000004232	1.97187e+06	2.79562e+06	3.77923e+06	2.55579e+06	1.70457e+06	1.52062e+06	2.07875e+06	1.80162e+06	1.26694e+06	2.16364e+06	3.45294e+06	2.7633e+06	1.9488e+06	2.06129e+06	2.31441e+06
ENSMUSP00000005964	8	8	762.81	Adh5	Adh5|MGI Symbol|alcohol dehydrogenase 5 (class III), chi polypeptide [Source:MGI Symbol;Acc:MGI:87929]|ENSMUSG00000028138|ENSMUST00000005964	4.61081e+07	4.82897e+07	4.70724e+07	4.61858e+07	5.04483e+07	4.33073e+07	4.52762e+07	4.25448e+07	4.39469e+07	6.99939e+07	4.32204e+07	4.60297e+07	4.31824e+07	4.45766e+07	4.77478e+07
ENSMUSP00000116627	3	3	286.66	Adhfe1	Adhfe1|MGI Symbol|alcohol dehydrogenase, iron containing, 1 [Source:MGI Symbol;Acc:MGI:1923437]|ENSMUSG00000025911|ENSMUST00000144177	3.86181e+06	3.99147e+06	3.79814e+06	4.03851e+06	3.05308e+06	2.77762e+06	3.45408e+06	3.23366e+06	3.34602e+06	5.85569e+06	3.56685e+06	3.63811e+06	3.49462e+06	3.61418e+06	4.14099e+06
ENSMUSP00000023593;ENSMUSP00000126793	4	4	249.55	Adipoq	Adipoq|MGI Symbol|adiponectin, C1Q and collagen domain containing [Source:MGI Symbol;Acc:MGI:106675]|ENSMUSG00000022878|ENSMUST00000023593	2.44162e+07	2.56708e+07	2.53817e+07	2.51622e+07	2.91054e+07	3.04087e+07	2.54274e+07	2.54053e+07	3.04161e+07	4.84019e+07	2.80058e+07	2.62984e+07	2.5059e+07	2.54348e+07	2.59242e+07
ENSMUSP00000047665	10	9	1059.1	Adk	Adk|MGI Symbol|adenosine kinase [Source:MGI Symbol;Acc:MGI:87930]|ENSMUSG00000039197|ENSMUST00000045376	5.78215e+07	6.67827e+07	5.94081e+07	5.87804e+07	6.41938e+07	6.28665e+07	6.21527e+07	5.97264e+07	6.43923e+07	7.29514e+07	6.17315e+07	5.59027e+07	5.92439e+07	6.18847e+07	5.97038e+07
ENSMUSP00000026266	1	1	54.4	Adpgk	Adpgk|MGI Symbol|ADP-dependent glucokinase [Source:MGI Symbol;Acc:MGI:1919391]|ENSMUSG00000025236|ENSMUST00000026266	6823.48	28868.7	12021.8	35963.5	27935.1	28495.9	35454.3	0	40830.7	7305.72	23482.7	28859.1	6917.83	4246.75	16698.5
ENSMUSP00000002923;ENSMUSP00000023352	3	2	76.26	Adprh	Adprh|MGI Symbol|ADP-ribosylarginine hydrolase [Source:MGI Symbol;Acc:MGI:1098234]|ENSMUSG00000002844|ENSMUST00000002923	569149	603251	602192	449293	748076	843100	663140	426295	608918	594458	809427	692621	697229	619211	641401
ENSMUSP00000033825;ENSMUSP00000131920;ENSMUSP00000132014	14	14	855.8	Adprhl1	Adprhl1|MGI Symbol|ADP-ribosylhydrolase like 1 [Source:MGI Symbol;Acc:MGI:2442168]|ENSMUSG00000031448|ENSMUST00000033825	9.65434e+07	9.93833e+07	9.89027e+07	8.38093e+07	1.04123e+08	1.01127e+08	9.11152e+07	9.60684e+07	8.7186e+07	1.56716e+08	8.92466e+07	9.69903e+07	1.00095e+08	9.60297e+07	9.35555e+07
ENSMUSP00000050076;ENSMUSP00000045065	2	2	72.23	Adrm1	Adrm1|MGI Symbol|adhesion regulating molecule 1 [Source:MGI Symbol;Acc:MGI:1929289]|ENSMUSG00000039041|ENSMUST00000061437	1.54545e+06	1.46177e+06	1.50008e+06	1.68826e+06	1.58532e+06	1.79475e+06	1.52466e+06	1.58837e+06	1.98173e+06	1.21649e+06	1.58426e+06	1.53259e+06	1.83014e+06	1.69992e+06	1.61381e+06
ENSMUSP00000023043;ENSMUSP00000127593;ENSMUSP00000129601;ENSMUSP00000131998;ENSMUSP00000143188	8	6	430.21	Adsl	Adsl|MGI Symbol|adenylosuccinate lyase [Source:MGI Symbol;Acc:MGI:103202]|ENSMUSG00000022407|ENSMUST00000023043	1.51665e+07	1.59569e+07	1.63852e+07	1.72781e+07	1.36308e+07	1.44995e+07	1.56954e+07	1.58727e+07	1.46512e+07	2.07426e+07	1.47067e+07	1.58812e+07	1.40189e+07	1.5227e+07	1.61676e+07
ENSMUSP00000021726;ENSMUSP00000136572	17	13	930.49	Adssl1	Adssl1|MGI Symbol|adenylosuccinate synthetase like 1 [Source:MGI Symbol;Acc:MGI:87947]|ENSMUSG00000011148|ENSMUST00000021726	2.1326e+07	2.51475e+07	1.95607e+07	2.14492e+07	2.37982e+07	2.56734e+07	2.23146e+07	2.02885e+07	3.20932e+07	3.42438e+07	2.15503e+07	2.12144e+07	2.1167e+07	2.15847e+07	2.0422e+07
ENSMUSP00000025408;ENSMUSP00000001520;ENSMUSP00000095924	15	13	850.1	Afg3l2	Afg3l2|MGI Symbol|AFG3-like AAA ATPase 2 [Source:MGI Symbol;Acc:MGI:1916847]|ENSMUSG00000024527|ENSMUST00000025408	1.8944e+07	1.98752e+07	1.97107e+07	1.74116e+07	2.17276e+07	1.91975e+07	1.91931e+07	2.02655e+07	1.94283e+07	2.00602e+07	1.91358e+07	1.97472e+07	1.94313e+07	1.96783e+07	1.93119e+07
ENSMUSP00000108804;ENSMUSP00000117180	2	2	140.15	Afm	Afm|MGI Symbol|afamin [Source:MGI Symbol;Acc:MGI:2429409]|ENSMUSG00000029369|ENSMUST00000113179	977793	887965	581691	1.23071e+06	1.50446e+06	1.10185e+06	1.00487e+06	813656	979044	1.47913e+06	722082	1.07878e+06	899348	716162	775515
ENSMUSP00000033920	1	1	57.79	Aga	Aga|MGI Symbol|aspartylglucosaminidase [Source:MGI Symbol;Acc:MGI:104873]|ENSMUSG00000031521|ENSMUST00000033920	81334.7	63206.1	68024.1	0	0	77871.4	24770.2	67444.8	82312.2	111379	0	116595	181046	99401.5	65889.9
ENSMUSP00000031977	5	4	207.11	Agk	Agk|MGI Symbol|acylglycerol kinase [Source:MGI Symbol;Acc:MGI:1917173]|ENSMUSG00000029916|ENSMUST00000031977	3.00443e+06	3.02021e+06	2.98483e+06	2.24681e+06	2.89878e+06	2.92827e+06	2.85046e+06	2.86427e+06	2.71397e+06	4.95304e+06	3.28717e+06	3.27653e+06	2.71753e+06	2.74983e+06	2.87656e+06
ENSMUSP00000044012;ENSMUSP00000123877;ENSMUSP00000123985;ENSMUSP00000124840;ENSMUSP00000125246;ENSMUSP00000143582	43	42	2403.38	Agl	Agl|MGI Symbol|amylo-1,6-glucosidase, 4-alpha-glucanotransferase [Source:MGI Symbol;Acc:MGI:1924809]|ENSMUSG00000033400|ENSMUST00000040603	6.70512e+07	7.7893e+07	7.26521e+07	7.2927e+07	7.00355e+07	8.38706e+07	7.19808e+07	7.72426e+07	7.74513e+07	1.24715e+08	7.6741e+07	6.93331e+07	6.8203e+07	6.67502e+07	7.04189e+07
ENSMUSP00000048573	1	1	63.18	Agpat1	Agpat1|MGI Symbol|1-acylglycerol-3-phosphate O-acyltransferase 1 (lysophosphatidic acid acyltransferase, alpha) [Source:MGI Symbol;Acc:MGI:1932075]|ENSMUSG00000034254|ENSMUST00000037489	76700.6	119867	115335	105492	72876.2	118675	86668.2	87190.1	55289.3	189473	114751	96526.7	103633	102422	66997.4
ENSMUSP00000001240;ENSMUSP00000114885	8	8	301.59	Agpat3	Agpat3|MGI Symbol|1-acylglycerol-3-phosphate O-acyltransferase 3 [Source:MGI Symbol;Acc:MGI:1336186]|ENSMUSG00000001211|ENSMUST00000001240	8.43629e+06	9.80466e+06	1.13041e+07	9.83219e+06	9.05423e+06	1.05923e+07	8.90295e+06	1.03678e+07	9.57175e+06	1.1819e+07	9.50895e+06	8.55996e+06	8.728e+06	8.58682e+06	8.38274e+06
ENSMUSP00000033847	1	1	13.55	Agpat5	Agpat5|MGI Symbol|1-acylglycerol-3-phosphate O-acyltransferase 5 (lysophosphatidic acid acyltransferase, epsilon) [Source:MGI Symbol;Acc:MGI:1196345]|ENSMUSG00000031467|ENSMUST00000033847	46338.1	42156.5	47226	53004	39978.1	77579.6	30641.4	47981.2	37206.7	20580.9	40692.1	37098.7	52932.1	44671.9	34128
ENSMUSP00000137931;ENSMUSP00000101199;ENSMUSP00000101200	4	3	262.24	Agrn	Agrn|MGI Symbol|agrin [Source:MGI Symbol;Acc:MGI:87961]|ENSMUSG00000041936|ENSMUST00000180572	1.70602e+06	1.61997e+06	1.75861e+06	1.55896e+06	1.43539e+06	1.77027e+06	1.43568e+06	1.79035e+06	1.70793e+06	3.3569e+06	1.54075e+06	1.90339e+06	2.09908e+06	1.81273e+06	1.80421e+06
ENSMUSP00000066488	1	1	55.13	Agt	Agt|MGI Symbol|angiotensinogen (serpin peptidase inhibitor, clade A, member 8) [Source:MGI Symbol;Acc:MGI:87963]|ENSMUSG00000031980|ENSMUST00000063278	59.3491	13895.8	18229.8	495.71	62537.1	318595	9818.43	32192.3	64842.4	188442	30368	36.9034	23.7917	0	1002.81
ENSMUSP00000030865	1	1	24.25	Agtrap	Agtrap|MGI Symbol|angiotensin II, type I receptor-associated protein [Source:MGI Symbol;Acc:MGI:1339977]|ENSMUSG00000029007|ENSMUST00000030865	381017	110166	153780	62620.9	68275.6	105706	0	425158	0	300603	623462	94456.3	24047.2	306952	146573
ENSMUSP00000061851;ENSMUSP00000116774	11	11	696.99	Ahcy	Ahcy|MGI Symbol|S-adenosylhomocysteine hydrolase [Source:MGI Symbol;Acc:MGI:87968]|ENSMUSG00000027597|ENSMUST00000054607	1.70609e+07	1.72029e+07	1.83847e+07	1.96035e+07	1.82162e+07	1.7837e+07	1.64452e+07	1.66578e+07	1.76814e+07	1.82066e+07	1.90267e+07	1.8236e+07	1.82326e+07	1.74664e+07	1.77405e+07
ENSMUSP00000029490;ENSMUSP00000067638	2	2	107.89	Ahcyl1	Ahcyl1|MGI Symbol|S-adenosylhomocysteine hydrolase-like 1 [Source:MGI Symbol;Acc:MGI:2385184]|ENSMUSG00000027893|ENSMUST00000029490	146647	185883	324345	51273	172521	225727	242236	149235	58264.4	82680.6	117534	216934	271794	70841.5	261709
ENSMUSP00000090633;ENSMUSP00000090632	96	94	5982.3	Ahnak	Ahnak|MGI Symbol|AHNAK nucleoprotein (desmoyokin) [Source:MGI Symbol;Acc:MGI:1316648]|ENSMUSG00000069833|ENSMUST00000092956	3.24092e+08	3.24668e+08	3.13491e+08	3.3525e+08	3.29801e+08	3.4657e+08	3.15321e+08	2.95428e+08	3.51504e+08	5.35307e+08	3.39129e+08	3.39608e+08	3.43055e+08	3.13751e+08	3.09948e+08
ENSMUSP00000122404;ENSMUSP00000098572;ENSMUSP00000114522	5	5	459.43	Ahnak2	Ahnak2|MGI Symbol|AHNAK nucleoprotein 2 [Source:MGI Symbol;Acc:MGI:2144831]|ENSMUSG00000072812|ENSMUST00000128258	2.86948e+07	3.08062e+07	3.47999e+07	3.35369e+07	3.11892e+07	3.04045e+07	3.06066e+07	3.0492e+07	3.23711e+07	3.6172e+07	3.2169e+07	3.47141e+07	3.79683e+07	3.2269e+07	3.05452e+07
ENSMUSP00000021425	7	5	326.44	Ahsa1	Ahsa1|MGI Symbol|AHA1, activator of heat shock protein ATPase 1 [Source:MGI Symbol;Acc:MGI:2387603]|ENSMUSG00000021037|ENSMUST00000021425	3.38958e+06	3.6302e+06	3.80804e+06	3.60976e+06	3.56543e+06	3.66739e+06	3.95617e+06	3.45086e+06	4.03859e+06	5.41001e+06	3.21309e+06	3.67991e+06	3.22186e+06	3.73323e+06	3.49828e+06
ENSMUSP00000023583	13	13	1174.3	Ahsg	Ahsg|MGI Symbol|alpha-2-HS-glycoprotein [Source:MGI Symbol;Acc:MGI:107189]|ENSMUSG00000022868|ENSMUST00000023583	1.43627e+08	1.59622e+08	1.92693e+08	1.48321e+08	1.62813e+08	1.9166e+08	1.97518e+08	1.88756e+08	1.62532e+08	2.42406e+08	1.9261e+08	1.2987e+08	1.67336e+08	1.46874e+08	1.53737e+08
ENSMUSP00000034862	1	1	19.02	AI118078	AI118078|MGI Symbol|expressed sequence AI118078 [Source:MGI Symbol;Acc:MGI:2142980]|ENSMUSG00000032313|ENSMUST00000034862	340207	344625	207865	210852	316319	402534	399102	233396	333982	258536	403948	313458	390893	237689	108762
ENSMUSP00000099953;ENSMUSP00000061113;ENSMUSP00000103182;ENSMUSP00000114715;ENSMUSP00000117585;ENSMUSP00000118103	9	8	477.3	AI314180	AI314180|MGI Symbol|expressed sequence AI314180 [Source:MGI Symbol;Acc:MGI:2140220]|ENSMUSG00000050812|ENSMUST00000102889	1.91314e+06	2.34908e+06	1.88663e+06	2.42157e+06	1.91848e+06	1.99781e+06	2.12013e+06	1.68059e+06	1.47947e+06	3.1025e+06	2.02475e+06	2.19541e+06	2.0257e+06	2.09497e+06	2.11887e+06
ENSMUSP00000041104	25	24	1887.11	Aifm1	Aifm1|MGI Symbol|apoptosis-inducing factor, mitochondrion-associated 1 [Source:MGI Symbol;Acc:MGI:1349419]|ENSMUSG00000036932|ENSMUST00000037349	2.0348e+08	2.01175e+08	1.99967e+08	2.01811e+08	2.09122e+08	1.88423e+08	1.88692e+08	2.09605e+08	2.03848e+08	2.93235e+08	2.21166e+08	2.02775e+08	2.0007e+08	2.00251e+08	2.08584e+08
ENSMUSP00000029663;ENSMUSP00000142365	4	4	232.07	Aimp1	Aimp1|MGI Symbol|aminoacyl tRNA synthetase complex-interacting multifunctional protein 1 [Source:MGI Symbol;Acc:MGI:102774]|ENSMUSG00000028029|ENSMUST00000029663	5.60993e+06	6.11967e+06	5.40606e+06	4.69561e+06	6.30629e+06	6.36171e+06	6.65183e+06	5.46906e+06	7.32013e+06	1.21196e+07	6.03843e+06	5.11831e+06	5.63604e+06	4.71438e+06	5.02701e+06
ENSMUSP00000031613	4	4	376.6	Aimp2	Aimp2|MGI Symbol|aminoacyl tRNA synthetase complex-interacting multifunctional protein 2 [Source:MGI Symbol;Acc:MGI:2385237]|ENSMUSG00000029610|ENSMUST00000031613	3.38844e+06	4.35417e+06	4.13919e+06	3.87808e+06	3.92955e+06	4.9617e+06	3.90909e+06	4.14588e+06	4.84334e+06	7.75527e+06	4.27814e+06	3.37591e+06	3.7444e+06	3.62373e+06	3.21889e+06
ENSMUSP00000068479;ENSMUSP00000123534;ENSMUSP00000142174	15	14	1778.37	Ak1	Ak1|MGI Symbol|adenylate kinase 1 [Source:MGI Symbol;Acc:MGI:87977]|ENSMUSG00000026817|ENSMUST00000068271	5.18905e+08	4.80432e+08	4.15084e+08	4.27656e+08	5.16952e+08	4.44747e+08	5.06955e+08	4.1179e+08	4.78385e+08	7.87888e+08	4.8824e+08	4.40198e+08	4.67159e+08	4.33121e+08	5.0831e+08
ENSMUSP00000030583;ENSMUSP00000122284	12	10	674.79	Ak2	Ak2|MGI Symbol|adenylate kinase 2 [Source:MGI Symbol;Acc:MGI:87978]|ENSMUSG00000028792|ENSMUST00000030583	5.71219e+07	6.01633e+07	5.54443e+07	5.22052e+07	5.48941e+07	5.23597e+07	5.37535e+07	5.43614e+07	5.52391e+07	7.73672e+07	5.5686e+07	5.80172e+07	5.26306e+07	5.31667e+07	5.88556e+07
ENSMUSP00000025696;ENSMUSP00000121867	9	9	544.47	Ak3	Ak3|MGI Symbol|adenylate kinase 3 [Source:MGI Symbol;Acc:MGI:1860835]|ENSMUSG00000024782|ENSMUST00000025696	3.71254e+07	3.58105e+07	3.35342e+07	3.04015e+07	3.96995e+07	3.39135e+07	3.36546e+07	3.35083e+07	3.71626e+07	5.83081e+07	3.50825e+07	3.61417e+07	3.44354e+07	3.47402e+07	3.80328e+07
ENSMUSP00000099841;ENSMUSP00000115454;ENSMUSP00000115456;ENSMUSP00000121112	6	6	271.37	Ak4	Ak4|MGI Symbol|adenylate kinase 4 [Source:MGI Symbol;Acc:MGI:87979]|ENSMUSG00000028527|ENSMUST00000102780	1.17939e+07	1.12706e+07	1.01817e+07	1.0802e+07	1.25246e+07	1.09951e+07	1.11621e+07	1.21899e+07	1.16019e+07	1.70328e+07	1.28511e+07	1.283e+07	1.12788e+07	1.11223e+07	1.16483e+07
ENSMUSP00000018572	3	2	142.02	Akap1	Akap1|MGI Symbol|A kinase (PRKA) anchor protein 1 [Source:MGI Symbol;Acc:MGI:104729]|ENSMUSG00000018428|ENSMUST00000018572	790503	855746	989919	540263	994381	293710	610244	817709	753484	1.63668e+06	605536	586448	663531	738272	625037
ENSMUSP00000035829	7	7	367.28	Akap12	Akap12|MGI Symbol|A kinase (PRKA) anchor protein (gravin) 12 [Source:MGI Symbol;Acc:MGI:1932576]|ENSMUSG00000038587|ENSMUST00000045730	1.40546e+06	1.67305e+06	1.24039e+06	1.55158e+06	1.86267e+06	1.68749e+06	1.35712e+06	998151	1.87453e+06	1.62333e+06	1.00438e+06	1.67032e+06	1.80709e+06	1.62366e+06	1.31442e+06
ENSMUSP00000048678;ENSMUSP00000099966	5	5	385.01	Akap2	Akap2|MGI Symbol|A kinase (PRKA) anchor protein 2 [Source:MGI Symbol;Acc:MGI:1306795]|ENSMUSG00000038729|ENSMUST00000043456	986759	1.41819e+06	1.16173e+06	960832	1.18692e+06	1.84303e+06	1.24696e+06	1.08318e+06	2.05849e+06	3.08264e+06	1.2457e+06	1.11919e+06	1.49043e+06	828959	1.055e+06
ENSMUSP00000002699	1	1	58.55	Akap8	Akap8|MGI Symbol|A kinase (PRKA) anchor protein 8 [Source:MGI Symbol;Acc:MGI:1928488]|ENSMUSG00000024045|ENSMUST00000002699	137655	127592	131632	135370	48623.6	117066	107738	108308	59044.9	172510	92882.3	127846	136036	117635	133624
ENSMUSP00000030455;ENSMUSP00000114861	6	5	321.21	Akr1a1	Akr1a1|MGI Symbol|aldo-keto reductase family 1, member A1 (aldehyde reductase) [Source:MGI Symbol;Acc:MGI:1929955]|ENSMUSG00000028692|ENSMUST00000030455	4.83603e+06	4.99023e+06	5.5957e+06	5.38036e+06	5.25031e+06	5.499e+06	5.12207e+06	5.20922e+06	5.44658e+06	8.45709e+06	5.38038e+06	5.92157e+06	5.29579e+06	4.98505e+06	4.66357e+06
ENSMUSP00000039114;ENSMUSP00000007449;ENSMUSP00000040244;ENSMUSP00000110703;ENSMUSP00000138639	13	9	1063.54	Akr1b10	Akr1b10|MGI Symbol|aldo-keto reductase family 1, member B10 (aldose reductase) [Source:MGI Symbol;Acc:MGI:1915111]|ENSMUSG00000061758|ENSMUST00000038383	4.13733e+07	4.85742e+07	4.4023e+07	4.56029e+07	4.80491e+07	4.86118e+07	4.6391e+07	4.66893e+07	4.96066e+07	6.56133e+07	3.80779e+07	4.41401e+07	4.43935e+07	4.63839e+07	4.81186e+07
ENSMUSP00000100045;ENSMUSP00000021632;ENSMUSP00000032106;ENSMUSP00000114391	21	14	949.24	Akr1b3	Akr1b3|MGI Symbol|aldo-keto reductase family 1, member B3 (aldose reductase) [Source:MGI Symbol;Acc:MGI:1353494]|ENSMUSG00000001642|ENSMUST00000102980	1.68657e+08	1.85545e+08	1.57664e+08	1.6267e+08	1.84105e+08	1.74542e+08	1.67507e+08	1.78427e+08	1.80102e+08	1.83998e+08	1.52902e+08	1.62001e+08	1.6565e+08	1.66295e+08	1.7922e+08
ENSMUSP00000089459	2	1	87.73	Akr1e1	Akr1e1|MGI Symbol|aldo-keto reductase family 1, member E1 [Source:MGI Symbol;Acc:MGI:1914758]|ENSMUSG00000045410|ENSMUST00000091848	58578.3	60612.4	48699.6	58803.4	53607.6	39580.1	50570.5	39533.3	41764.2	48804.9	73431.4	32531	50305	46111.1	51712.7
ENSMUSP00000073459	10	9	593.01	Akr7a5	Akr7a5|MGI Symbol|aldo-keto reductase family 7, member A5 (aflatoxin aldehyde reductase) [Source:MGI Symbol;Acc:MGI:107796]|ENSMUSG00000028743|ENSMUST00000073787	2.12071e+07	2.25679e+07	1.8868e+07	1.94536e+07	2.18204e+07	1.9421e+07	2.0535e+07	1.94271e+07	2.14218e+07	2.88213e+07	1.84155e+07	2.03374e+07	1.96985e+07	2.07299e+07	2.11442e+07
ENSMUSP00000001780	1	1	35.29	Akt1	Akt1|MGI Symbol|thymoma viral proto-oncogene 1 [Source:MGI Symbol;Acc:MGI:87986]|ENSMUSG00000001729|ENSMUST00000001780	0.119024	187.584	33339.4	4196.79	195.424	26.8266	7999.33	83895.9	6.14605	393.665	0	0	0	0	10874.2
ENSMUSP00000030090	6	6	391.3	Alad	Alad|MGI Symbol|aminolevulinate, delta-, dehydratase [Source:MGI Symbol;Acc:MGI:96853]|ENSMUSG00000028393|ENSMUST00000030090	8.318e+06	8.54123e+06	8.8435e+06	7.59634e+06	8.60703e+06	8.39654e+06	7.64965e+06	9.59749e+06	7.00781e+06	8.27312e+06	8.67423e+06	8.48732e+06	7.549e+06	8.28694e+06	7.82058e+06
ENSMUSP00000073725	2	2	99.04	Alas1	Alas1|MGI Symbol|aminolevulinic acid synthase 1 [Source:MGI Symbol;Acc:MGI:87989]|ENSMUSG00000032786|ENSMUST00000074082	744029	601832	799520	636107	694446	1.03201e+06	626175	588904	871974	1.33182e+06	457591	560631	578887	487244	764025
ENSMUSP00000031314	65	65	5971.9	Alb	Alb|MGI Symbol|albumin [Source:MGI Symbol;Acc:MGI:87991]|ENSMUSG00000029368|ENSMUST00000031314	1.39728e+10	1.53892e+10	1.09694e+10	1.58671e+10	1.54825e+10	1.25828e+10	1.28149e+10	1.08424e+10	1.38022e+10	1.98163e+10	1.06534e+10	1.30295e+10	1.39363e+10	1.30956e+10	1.32034e+10
ENSMUSP00000084918	6	3	381.1	Aldh1a1	Aldh1a1|MGI Symbol|aldehyde dehydrogenase family 1, subfamily A1 [Source:MGI Symbol;Acc:MGI:1353450]|ENSMUSG00000053279|ENSMUST00000087638	2.64086e+06	3.17162e+06	4.23411e+06	3.82028e+06	2.92817e+06	2.66483e+06	3.24299e+06	3.05829e+06	2.98735e+06	5.49304e+06	3.20772e+06	3.33075e+06	4.0478e+06	3.12245e+06	3.56509e+06
ENSMUSP00000041260;ENSMUSP00000015278;ENSMUSP00000134082	8	7	397.52	Aldh1b1	Aldh1b1|MGI Symbol|aldehyde dehydrogenase 1 family, member B1 [Source:MGI Symbol;Acc:MGI:1919785]|ENSMUSG00000035561|ENSMUST00000044384	2.46238e+06	4.09856e+06	5.54413e+06	5.50285e+06	2.78882e+06	5.46545e+06	4.24337e+06	5.24678e+06	2.77418e+06	7.40399e+06	1.06281e+07	7.02628e+06	4.94876e+06	4.04211e+06	4.74114e+06
ENSMUSP00000031411;ENSMUSP00000034723;ENSMUSP00000123545;ENSMUSP00000142906;ENSMUSP00000143034;ENSMUSP00000143261	25	22	1944.06	Aldh2	Aldh2|MGI Symbol|aldehyde dehydrogenase 2, mitochondrial [Source:MGI Symbol;Acc:MGI:99600]|ENSMUSG00000029455|ENSMUST00000031411	3.52876e+08	3.6392e+08	3.30938e+08	3.89936e+08	3.6917e+08	3.3267e+08	3.49579e+08	3.40698e+08	3.3903e+08	4.99371e+08	3.36368e+08	3.56323e+08	3.46978e+08	3.73136e+08	3.64916e+08
ENSMUSP00000067767	2	2	85.4	Aldh3a2	Aldh3a2|MGI Symbol|aldehyde dehydrogenase family 3, subfamily A2 [Source:MGI Symbol;Acc:MGI:1353452]|ENSMUSG00000010025|ENSMUST00000066277	348194	333302	449912	441808	273827	384003	335189	306125	324371	802743	357559	494287	379860	442977	244570
ENSMUSP00000043821;ENSMUSP00000107800	27	26	1971.77	Aldh4a1	Aldh4a1|MGI Symbol|aldehyde dehydrogenase 4 family, member A1 [Source:MGI Symbol;Acc:MGI:2443883]|ENSMUSG00000028737|ENSMUST00000039818	1.88586e+08	2.0098e+08	1.70087e+08	1.77392e+08	2.04515e+08	1.69367e+08	1.89621e+08	1.83792e+08	1.80276e+08	2.35797e+08	1.68988e+08	1.85454e+08	1.80985e+08	1.97237e+08	1.9879e+08
ENSMUSP00000040591	14	14	1023	Aldh5a1	Aldh5a1|MGI Symbol|aldhehyde dehydrogenase family 5, subfamily A1 [Source:MGI Symbol;Acc:MGI:2441982]|ENSMUSG00000035936|ENSMUST00000037615	4.5218e+07	4.49933e+07	4.47071e+07	4.54472e+07	5.07609e+07	4.1543e+07	4.41905e+07	4.66594e+07	4.36519e+07	6.41072e+07	5.27048e+07	5.14713e+07	4.40986e+07	4.94013e+07	5.00549e+07
ENSMUSP00000082288;ENSMUSP00000010502	31	29	2636.82	Aldh6a1	Aldh6a1|MGI Symbol|aldehyde dehydrogenase family 6, subfamily A1 [Source:MGI Symbol;Acc:MGI:1915077]|ENSMUSG00000021238|ENSMUST00000085192	4.85062e+08	4.76255e+08	4.88462e+08	4.68725e+08	5.18922e+08	4.08915e+08	4.62822e+08	4.90393e+08	4.73355e+08	7.29175e+08	5.34979e+08	4.84991e+08	4.64264e+08	4.80893e+08	4.88536e+08
ENSMUSP00000065089;ENSMUSP00000127625;ENSMUSP00000127652;ENSMUSP00000133970;ENSMUSP00000134192	9	9	595.51	Aldh7a1	Aldh7a1|MGI Symbol|aldehyde dehydrogenase family 7, member A1 [Source:MGI Symbol;Acc:MGI:108186]|ENSMUSG00000053644|ENSMUST00000066208	1.06124e+07	1.16546e+07	1.18228e+07	1.24304e+07	1.23478e+07	1.33528e+07	1.1754e+07	1.16794e+07	1.12561e+07	2.00556e+07	1.13222e+07	1.11599e+07	1.14577e+07	1.21075e+07	1.18664e+07
ENSMUSP00000028004	3	3	118.37	Aldh9a1	Aldh9a1|MGI Symbol|aldehyde dehydrogenase 9, subfamily A1 [Source:MGI Symbol;Acc:MGI:1861622]|ENSMUSG00000026687|ENSMUST00000028004	1.84482e+06	1.94386e+06	1.91576e+06	2.0785e+06	1.99317e+06	1.49283e+06	1.59737e+06	1.44717e+06	1.17074e+06	2.68704e+06	2.07155e+06	2.02111e+06	2.00086e+06	1.76197e+06	1.85924e+06
ENSMUSP00000032934;ENSMUSP00000079022;ENSMUSP00000084846;ENSMUSP00000114587;ENSMUSP00000117349;ENSMUSP00000118417	43	11	3526.8	Aldoa	Aldoa|MGI Symbol|aldolase A, fructose-bisphosphate [Source:MGI Symbol;Acc:MGI:87994]|ENSMUSG00000030695|ENSMUST00000032934	8.77106e+08	9.30037e+08	9.69829e+08	8.7821e+08	1.09947e+09	1.07554e+09	9.46184e+08	9.7704e+08	1.0502e+09	1.47641e+09	1.0336e+09	9.13289e+08	9.25341e+08	8.57887e+08	9.50991e+08
ENSMUSP00000029987	4	2	121.55	Aldob	Aldob|MGI Symbol|aldolase B, fructose-bisphosphate [Source:MGI Symbol;Acc:MGI:87995]|ENSMUSG00000028307|ENSMUST00000029987	519496	355199	572656	465339	503519	105723	528850	505915	322378	115669	541260	301797	416374	601691	743499
ENSMUSP00000038721	1	1	30.94	Alkbh3	Alkbh3|MGI Symbol|alkB, alkylation repair homolog 3 (E. coli) [Source:MGI Symbol;Acc:MGI:1916363]|ENSMUSG00000040174|ENSMUST00000040005	0	0	14891.6	0		6056.53	14748	16657.7	31839.5		25522.6	442.405	11148.6	9498.14	0
ENSMUSP00000026125;ENSMUSP00000080242	2	2	126.71	Alyref	Alyref|MGI Symbol|Aly/REF export factor [Source:MGI Symbol;Acc:MGI:1341044]|ENSMUSG00000025134|ENSMUST00000026125	522098	823369	450068	784693	508793	438018	470037	470447	464833	1.02945e+06	232941	455006	464822	457976	446090
ENSMUSP00000066915	5	5	383.11	Amacr	Amacr|MGI Symbol|alpha-methylacyl-CoA racemase [Source:MGI Symbol;Acc:MGI:1098273]|ENSMUSG00000022244|ENSMUST00000070877	4.41079e+06	3.9657e+06	4.46299e+06	4.35236e+06	4.31053e+06	3.87894e+06	4.02646e+06	4.31467e+06	3.75884e+06	7.30488e+06	4.89173e+06	4.27028e+06	4.06366e+06	3.8186e+06	3.95457e+06
ENSMUSP00000030041	3	3	150.53	Ambp	Ambp|MGI Symbol|alpha 1 microglobulin/bikunin [Source:MGI Symbol;Acc:MGI:88002]|ENSMUSG00000028356|ENSMUST00000030041	2.85684e+06	3.21203e+06	8.15787e+06	3.26324e+06	2.71036e+06	6.47773e+06	5.3649e+06	5.43074e+06	3.00826e+06	7.65145e+06	6.23451e+06	2.81118e+06	3.09432e+06	2.48449e+06	2.8536e+06
ENSMUSP00000092957	1	1	16.27	Amn1	Amn1|MGI Symbol|antagonist of mitotic exit network 1 [Source:MGI Symbol;Acc:MGI:2442933]|ENSMUSG00000068250|ENSMUST00000095319	2.79534e+07	3.42071e+07	3.28795e+07	3.35493e+07	3.05012e+07	2.65497e+07	2.96289e+07	4.31979e+07	3.09412e+07	4.69628e+07	3.2097e+07	3.88346e+07	3.36038e+07	3.42832e+07	3.32634e+07
ENSMUSP00000005829;ENSMUSP00000077946	2	2	62.95	Ampd3	Ampd3|MGI Symbol|adenosine monophosphate deaminase 3 [Source:MGI Symbol;Acc:MGI:1096344]|ENSMUSG00000005686|ENSMUST00000005829	104904	110752	146759	88120.8	88668.2	128244	131910	60617.9	97581.9	198479	78351.5	84378	113119	102760	76178.2
ENSMUSP00000081051;ENSMUSP00000113495;ENSMUSP00000113656;ENSMUSP00000116533;ENSMUSP00000133901	6	2	281.71	Ank1	Ank1|MGI Symbol|ankyrin 1, erythroid [Source:MGI Symbol;Acc:MGI:88024]|ENSMUSG00000031543|ENSMUST00000084038	406729	374887	408849	514252	679244	261785	395972	290926	451893	682188	358465	373546	451735	307187	434524
ENSMUSP00000112966;ENSMUSP00000033947	4	2	309.98	Ank1	Ank1|MGI Symbol|ankyrin 1, erythroid [Source:MGI Symbol;Acc:MGI:88024]|ENSMUSG00000031543|ENSMUST00000121075	6.22363e+06	6.34401e+06	7.13954e+06	6.1995e+06	5.74111e+06	6.19087e+06	6.25933e+06	8.6232e+06	6.69278e+06	1.13977e+07	7.98997e+06	6.13684e+06	6.7141e+06	6.94822e+06	5.96937e+06
ENSMUSP00000138157	1	1	13.34	Ank2	Ank2|MGI Symbol|ankyrin 2, brain [Source:MGI Symbol;Acc:MGI:88025]|ENSMUSG00000032826|ENSMUST00000182025	139577	98542.7	85954	109692		144023	124800	144329	149428		177715	160865	125092	185047
ENSMUSP00000061698;ENSMUSP00000045834;ENSMUSP00000138450;ENSMUSP00000138481	5	1	222.84	Ank3	Ank3|MGI Symbol|ankyrin 3, epithelial [Source:MGI Symbol;Acc:MGI:88026]|ENSMUSG00000069601|ENSMUST00000054167	163674	142117	191282	62212.6	297559	152785	144971	145693	215782	71666.5	231347	154261	209730	193640	196566
ENSMUSP00000025718	6	6	310.58	Ankrd1	Ankrd1|MGI Symbol|ankyrin repeat domain 1 (cardiac muscle) [Source:MGI Symbol;Acc:MGI:1097717]|ENSMUSG00000024803|ENSMUST00000025718	2.09031e+06	2.70316e+06	2.28075e+06	2.0662e+06	2.70191e+06	6.45527e+06	2.78348e+06	2.13099e+06	5.35155e+06	7.24151e+06	3.08652e+06	3.36941e+06	3.33734e+06	1.72243e+06	1.56836e+06
ENSMUSP00000082652	3	2	233.07	Anp32a	Anp32a|MGI Symbol|acidic (leucine-rich) nuclear phosphoprotein 32 family, member A [Source:MGI Symbol;Acc:MGI:108447]|ENSMUSG00000032249|ENSMUST00000085519	1.25996e+07	1.26329e+07	1.21516e+07	1.41977e+07	1.24885e+07	1.2564e+07	1.04441e+07	1.2213e+07	1.15115e+07	1.9801e+07	1.40991e+07	1.23083e+07	1.20663e+07	1.14321e+07	1.23298e+07
ENSMUSP00000099990	2	2	133.46	Anp32b	Anp32b|MGI Symbol|acidic (leucine-rich) nuclear phosphoprotein 32 family, member B [Source:MGI Symbol;Acc:MGI:1914878]|ENSMUSG00000028333|ENSMUST00000102926	1.63092e+06	1.6447e+06	1.83014e+06	2.07538e+06	2.17393e+06	2.4273e+06	2.01801e+06	1.90456e+06	1.80466e+06	3.66827e+06	3.25315e+06	2.32624e+06	2.28112e+06	1.8358e+06	1.73398e+06
ENSMUSP00000015893	1	1	116.51	Anp32e	Anp32e|MGI Symbol|acidic (leucine-rich) nuclear phosphoprotein 32 family, member E [Source:MGI Symbol;Acc:MGI:1913721]|ENSMUSG00000015749|ENSMUST00000015893	493792	730217	671342	924383	585440	741670	530774	471462	586752	1.26875e+06	789381	674398	700295	664238	665899
ENSMUSP00000035943	6	5	350.17	Anpep	Anpep|MGI Symbol|alanyl (membrane) aminopeptidase [Source:MGI Symbol;Acc:MGI:5000466]|ENSMUSG00000039062|ENSMUST00000049004	3.60209e+06	4.50397e+06	5.0169e+06	4.71971e+06	5.20929e+06	4.2046e+06	4.89544e+06	3.92636e+06	3.91965e+06	6.93002e+06	4.33829e+06	5.24315e+06	4.56392e+06	3.74569e+06	3.78634e+06
ENSMUSP00000025561	11	8	753.58	Anxa1	Anxa1|MGI Symbol|annexin A1 [Source:MGI Symbol;Acc:MGI:96819]|ENSMUSG00000024659|ENSMUST00000025561	9.71555e+06	1.02716e+07	1.63759e+07	1.1656e+07	1.2724e+07	1.64989e+07	1.45927e+07	1.06198e+07	1.39521e+07	2.43261e+07	1.55787e+07	1.36539e+07	1.47309e+07	1.07996e+07	1.08871e+07
ENSMUSP00000022416;ENSMUSP00000107983	12	8	476.35	Anxa11	Anxa11|MGI Symbol|annexin A11 [Source:MGI Symbol;Acc:MGI:108481]|ENSMUSG00000021866|ENSMUST00000022416	5.03301e+06	5.09773e+06	5.33298e+06	5.33266e+06	4.99748e+06	5.97072e+06	5.69791e+06	4.69161e+06	6.04459e+06	8.13325e+06	5.29634e+06	5.177e+06	5.08495e+06	5.21401e+06	5.26156e+06
ENSMUSP00000034756;ENSMUSP00000117855;ENSMUSP00000117979	19	18	1023.5	Anxa2	Anxa2|MGI Symbol|annexin A2 [Source:MGI Symbol;Acc:MGI:88246]|ENSMUSG00000032231|ENSMUST00000034756	1.08665e+08	1.13906e+08	1.35557e+08	1.24728e+08	1.23783e+08	1.32099e+08	1.21818e+08	1.18912e+08	1.3024e+08	1.75672e+08	1.28934e+08	1.36738e+08	1.34175e+08	1.17266e+08	1.14191e+08
ENSMUSP00000031447;ENSMUSP00000142527;ENSMUSP00000143491;ENSMUSP00000143615	8	6	462.38	Anxa3	Anxa3|MGI Symbol|annexin A3 [Source:MGI Symbol;Acc:MGI:1201378]|ENSMUSG00000029484|ENSMUST00000031447	1.47995e+07	1.16031e+07	1.24893e+07	1.72423e+07	2.18228e+07	1.72117e+07	1.65615e+07	1.03093e+07	1.96786e+07	2.73339e+07	1.4771e+07	1.02793e+07	1.40231e+07	1.29481e+07	1.30933e+07
ENSMUSP00000001187;ENSMUSP00000115346;ENSMUSP00000117378;ENSMUSP00000138194	13	12	785.79	Anxa4	Anxa4|MGI Symbol|annexin A4 [Source:MGI Symbol;Acc:MGI:88030]|ENSMUSG00000029994|ENSMUST00000001187	1.13708e+07	1.38103e+07	1.44845e+07	1.42232e+07	1.47426e+07	1.67275e+07	1.53659e+07	1.30018e+07	1.51784e+07	1.91951e+07	1.44473e+07	1.50082e+07	1.5951e+07	1.37153e+07	1.37008e+07
ENSMUSP00000029266;ENSMUSP00000143650	17	14	1558.77	Anxa5	Anxa5|MGI Symbol|annexin A5 [Source:MGI Symbol;Acc:MGI:106008]|ENSMUSG00000027712|ENSMUST00000029266	1.02173e+08	1.07987e+08	1.1153e+08	1.05536e+08	1.0664e+08	1.14215e+08	1.08518e+08	9.76296e+07	1.12967e+08	1.7364e+08	1.02501e+08	1.13206e+08	1.13451e+08	1.02783e+08	1.04339e+08
ENSMUSP00000099788	36	2	2384.03	Anxa6	Anxa6|MGI Symbol|annexin A6 [Source:MGI Symbol;Acc:MGI:88255]|ENSMUSG00000018340|ENSMUST00000102727	3.59363e+06	3.02519e+06	4.38704e+06	2.90971e+06	2.65123e+06	2.635e+06	2.92783e+06	3.68779e+06	3.09593e+06	2.30391e+06	2.92184e+06	3.18034e+06	2.82288e+06	3.27537e+06	3.2488e+06
ENSMUSP00000104511	36	2	2485.97	Anxa6	Anxa6|MGI Symbol|annexin A6 [Source:MGI Symbol;Acc:MGI:88255]|ENSMUSG00000018340|ENSMUST00000108883	1.03722e+07	9.17122e+06	9.13304e+06	8.83926e+06	8.6357e+06	9.41955e+06	7.15397e+06	9.82195e+06	1.0213e+07	1.87941e+07	8.32048e+06	8.15192e+06	7.56999e+06	8.27536e+06	9.21757e+06
ENSMUSP00000066035	6	5	403.79	Anxa7	Anxa7|MGI Symbol|annexin A7 [Source:MGI Symbol;Acc:MGI:88031]|ENSMUSG00000021814|ENSMUST00000065504	8.12686e+06	8.61686e+06	8.17183e+06	7.84926e+06	8.41058e+06	9.52711e+06	8.7775e+06	7.69993e+06	1.01751e+07	1.34871e+07	8.35832e+06	8.92706e+06	8.88422e+06	7.76265e+06	8.24916e+06
ENSMUSP00000099394;ENSMUSP00000017316	4	4	310.8	Aoc3	Aoc3|MGI Symbol|amine oxidase, copper containing 3 [Source:MGI Symbol;Acc:MGI:1306797]|ENSMUSG00000019326|ENSMUST00000103105	1.84831e+06	2.03831e+06	4.53133e+06	2.26404e+06	2.11119e+06	2.1783e+06	2.09196e+06	1.73802e+06	1.8415e+06	3.87987e+06	2.604e+06	1.86992e+06	1.82972e+06	1.54386e+06	1.73198e+06
ENSMUSP00000009234;ENSMUSP00000081207;ENSMUSP00000099134;ENSMUSP00000116562;ENSMUSP00000134798	21	6	1019.71	Ap1b1	Ap1b1|MGI Symbol|adaptor protein complex AP-1, beta 1 subunit [Source:MGI Symbol;Acc:MGI:1096368]|ENSMUSG00000009090|ENSMUST00000009234	7.1456e+06	7.4968e+06	9.06047e+06	7.51624e+06	7.98594e+06	8.47371e+06	8.35378e+06	7.79586e+06	7.60042e+06	1.43986e+07	9.23894e+06	7.82638e+06	7.63482e+06	7.48904e+06	7.06635e+06
ENSMUSP00000034171	2	2	47.36	Ap1g1	Ap1g1|MGI Symbol|adaptor protein complex AP-1, gamma 1 subunit [Source:MGI Symbol;Acc:MGI:101919]|ENSMUSG00000031731|ENSMUST00000034171	62731.5	66990.7	66050.6	56268.6	37435.7	53099.8	39665.4	28303.1	81763.5	63679.1	59237.6	40549.1	60762.1	67216.8	48146.4
ENSMUSP00000082519;ENSMUSP00000132374;ENSMUSP00000133013	7	2	318.95	Ap2a1	Ap2a1|MGI Symbol|adaptor-related protein complex 2, alpha 1 subunit [Source:MGI Symbol;Acc:MGI:101921]|ENSMUSG00000060279|ENSMUST00000085399	1.65984e+06	1.93654e+06	2.04237e+06	1.90471e+06	1.35699e+06	1.77773e+06	1.98758e+06	1.72892e+06	1.75699e+06	2.86088e+06	1.66945e+06	1.84003e+06	1.8102e+06	1.63705e+06	1.79286e+06
ENSMUSP00000003038;ENSMUSP00000131664	13	8	583.14	Ap2a2	Ap2a2|MGI Symbol|adaptor-related protein complex 2, alpha 2 subunit [Source:MGI Symbol;Acc:MGI:101920]|ENSMUSG00000002957|ENSMUST00000003038	2.64811e+06	3.16071e+06	3.90738e+06	2.90004e+06	3.75714e+06	3.74905e+06	3.49851e+06	3.06787e+06	3.15227e+06	5.4782e+06	3.69026e+06	3.29968e+06	3.06667e+06	2.96564e+06	3.11631e+06
ENSMUSP00000018875;ENSMUSP00000134779;ENSMUSP00000135445	21	7	1000.47	Ap2b1	Ap2b1|MGI Symbol|adaptor-related protein complex 2, beta 1 subunit [Source:MGI Symbol;Acc:MGI:1919020]|ENSMUSG00000035152|ENSMUST00000018875	2.83108e+06	3.40383e+06	3.39546e+06	3.25553e+06	3.56438e+06	4.23559e+06	3.61024e+06	2.75071e+06	3.33329e+06	5.47928e+06	3.38293e+06	3.32433e+06	3.24717e+06	2.84334e+06	3.53124e+06
ENSMUSP00000007216	7	6	409.11	Ap2m1	Ap2m1|MGI Symbol|adaptor-related protein complex 2, mu 1 subunit [Source:MGI Symbol;Acc:MGI:1298405]|ENSMUSG00000022841|ENSMUST00000007216	2.72635e+06	3.59813e+06	3.37662e+06	2.9361e+06	3.38404e+06	4.49458e+06	3.58869e+06	3.12134e+06	3.02246e+06	5.68566e+06	3.61746e+06	3.57099e+06	3.16804e+06	2.99941e+06	3.03619e+06
ENSMUSP00000083281	1	1	17.09	Ap2s1	Ap2s1|MGI Symbol|adaptor-related protein complex 2, sigma 1 subunit [Source:MGI Symbol;Acc:MGI:2141861]|ENSMUSG00000008036|ENSMUST00000086112	649155	608781	769383	727196	655896	861907	675156	692225	816074	1.54148e+06	726101	754291	663666	583250	627355
ENSMUSP00000022196	1	1	28.72	Ap3b1	Ap3b1|MGI Symbol|adaptor-related protein complex 3, beta 1 subunit [Source:MGI Symbol;Acc:MGI:1333879]|ENSMUSG00000021686|ENSMUST00000022196	329182	351561	374196	279799	422611	348663	370107	430616	404445	625885	460168	445836	320541	346743	370262
ENSMUSP00000020420	1	1	34.21	Ap3d1	Ap3d1|MGI Symbol|adaptor-related protein complex 3, delta 1 subunit [Source:MGI Symbol;Acc:MGI:107734]|ENSMUSG00000020198|ENSMUST00000020420	169935	215928	207062	213247	183890	180484	186380	178718	207424	330573	211055	232137	199226	192124	180750
ENSMUSP00000027824	2	2	172.21	Apcs	Apcs|MGI Symbol|serum amyloid P-component [Source:MGI Symbol;Acc:MGI:98229]|ENSMUSG00000026542|ENSMUST00000027824	1.05864e+06	1.00875e+06	1.31785e+07	1.08993e+06		2.03502e+06	2.62898e+06	4.57088e+06	941353		417640	318379	245028	502920
ENSMUSP00000080058;ENSMUSP00000142150	5	5	205.75	Apeh	Apeh|MGI Symbol|acylpeptide hydrolase [Source:MGI Symbol;Acc:MGI:88041]|ENSMUSG00000032590|ENSMUST00000081309	3.16592e+06	3.64923e+06	4.00587e+06	3.70874e+06	3.36481e+06	3.74511e+06	3.62012e+06	3.94279e+06	3.59746e+06	5.02434e+06	3.59382e+06	3.63054e+06	3.4731e+06	3.39984e+06	3.35697e+06
ENSMUSP00000042602	1	1	28.78	Apex1	Apex1|MGI Symbol|apurinic/apyrimidinic endonuclease 1 [Source:MGI Symbol;Acc:MGI:88042]|ENSMUSG00000035960|ENSMUST00000049411	150021	200533	186609	242123	192036	123688	180352	165650	175585	60040.2	173131	165956	173100	183202	227806
ENSMUSP00000028617	2	2	143.43	Api5	Api5|MGI Symbol|apoptosis inhibitor 5 [Source:MGI Symbol;Acc:MGI:1888993]|ENSMUSG00000027193|ENSMUST00000028617	448115	398517	411970	548637	248623	84100.7	414892	217532	349090	691715	276210	436433	409820	337513	425180
ENSMUSP00000011055	5	5	372.06	Apip	Apip|MGI Symbol|APAF1 interacting protein [Source:MGI Symbol;Acc:MGI:1926788]|ENSMUSG00000010911|ENSMUST00000011055	8.41641e+06	9.13414e+06	1.30423e+07	7.53658e+06	9.90307e+06	7.76606e+06	8.78865e+06	7.89728e+06	9.57253e+06	1.32251e+07	8.46341e+06	8.15637e+06	7.50713e+06	7.96092e+06	7.89205e+06
ENSMUSP00000072428	1	1	14.17	Aplp2	Aplp2|MGI Symbol|amyloid beta (A4) precursor-like protein 2 [Source:MGI Symbol;Acc:MGI:88047]|ENSMUSG00000031996|ENSMUST00000072634	90736.6	82750.4	84042.9	124600	105072	140091	91374.1	75028.2	63698.8	90050.3	90088.3	80721.1	61547.9	91686	65460
ENSMUSP00000040840	3	2	133.83	Apmap	Apmap|MGI Symbol|adipocyte plasma membrane associated protein [Source:MGI Symbol;Acc:MGI:1919131]|ENSMUSG00000033096|ENSMUST00000046399	580152	686393	876073	635141	636860	628359	695835	600005	535159	1.05274e+06	683953	609858	563408	631514	594367
ENSMUSP00000034588	14	11	713.77	Apoa1	Apoa1|MGI Symbol|apolipoprotein A-I [Source:MGI Symbol;Acc:MGI:88049]|ENSMUSG00000032083|ENSMUST00000034588	4.66719e+07	4.77427e+07	5.39468e+07	4.45577e+07		7.56934e+07	5.12693e+07	4.31852e+07	4.10201e+07		3.06589e+07	3.65028e+07	3.51207e+07	3.5476e+07
ENSMUSP00000029708	8	8	467.06	Apoa1bp	Apoa1bp|MGI Symbol|apolipoprotein A-I binding protein [Source:MGI Symbol;Acc:MGI:2180167]|ENSMUSG00000028070|ENSMUST00000029708	2.92864e+07	3.37817e+07	3.08852e+07	2.90166e+07	3.26591e+07	3.27651e+07	3.0236e+07	2.89001e+07	3.54998e+07	5.25728e+07	3.09334e+07	3.00796e+07	2.94076e+07	3.0543e+07	3.12505e+07
ENSMUSP00000005824	1	1	57.41	Apoa2	Apoa2|MGI Symbol|apolipoprotein A-II [Source:MGI Symbol;Acc:MGI:88050]|ENSMUSG00000005681|ENSMUST00000005824	244501	13637.6	0	14419.8	832816	1.10936e+06	49399.5	0	513896	409430	71581.4	0	6363.26	44018	7503.86
ENSMUSP00000034585	10	10	612.16	Apoa4	Apoa4|MGI Symbol|apolipoprotein A-IV [Source:MGI Symbol;Acc:MGI:88051]|ENSMUSG00000032080|ENSMUST00000034585	3.42742e+07	3.5911e+07	4.50395e+07	3.90682e+07	4.40047e+07	4.76748e+07	4.43102e+07	3.97583e+07	4.52142e+07	6.47112e+07	3.71575e+07	3.07252e+07	3.56386e+07	2.98762e+07	3.5123e+07
ENSMUSP00000035761;ENSMUSP00000022882;ENSMUSP00000027290;ENSMUSP00000127147	28	23	1170.36	Apob	Apob|MGI Symbol|apolipoprotein B [Source:MGI Symbol;Acc:MGI:88052]|ENSMUSG00000020609|ENSMUST00000037520	9.07441e+06	1.31101e+07	2.30533e+07	1.32625e+07	1.40259e+07	1.72401e+07	1.58312e+07	1.67575e+07	1.47112e+07	2.13414e+07	1.05664e+07	8.46635e+06	1.18876e+07	8.39201e+06	1.15931e+07
ENSMUSP00000047402	10	10	497.03	Apobec2	Apobec2|MGI Symbol|apolipoprotein B mRNA editing enzyme, catalytic polypeptide 2 [Source:MGI Symbol;Acc:MGI:1343178]|ENSMUSG00000040694|ENSMUST00000046549	4.85448e+07	4.53924e+07	4.51441e+07	4.24608e+07	4.13627e+07	4.41802e+07	4.34532e+07	4.4858e+07	4.35795e+07	7.38478e+07	4.28676e+07	4.32227e+07	4.37156e+07	4.30629e+07	4.2632e+07
ENSMUSP00000045571	1	1	38.65	Apoc1	Apoc1|MGI Symbol|apolipoprotein C-I [Source:MGI Symbol;Acc:MGI:88053]|ENSMUSG00000040564|ENSMUST00000045035	963249	1.11353e+06	771410	840511	1.12378e+06	1.13045e+06	1.20441e+06	777879	1.57585e+06	2.46002e+06	919265	877121	935519	701188	1.05514e+06
ENSMUSP00000110885	1	1	31.62	Apod	Apod|MGI Symbol|apolipoprotein D [Source:MGI Symbol;Acc:MGI:88056]|ENSMUSG00000022548|ENSMUST00000115230	150050	154421	137081	147086	228531	481054	112467	88937.3	214494	480315	247704	124718	189735	154599	108213
ENSMUSP00000000049;ENSMUSP00000114214;ENSMUSP00000115516	7	7	251.26	Apoh	Apoh|MGI Symbol|apolipoprotein H [Source:MGI Symbol;Acc:MGI:88058]|ENSMUSG00000000049|ENSMUST00000000049	7.90889e+06	7.99096e+06	8.11166e+06	7.38658e+06	8.19801e+06	6.66385e+06	8.90215e+06	6.68513e+06	1.02178e+07	7.88057e+06	7.44233e+06	7.13915e+06	7.2764e+06	6.23126e+06	7.80478e+06
ENSMUSP00000109528	7	7	305.05	Apoo	Apoo|MGI Symbol|apolipoprotein O [Source:MGI Symbol;Acc:MGI:1915566]|ENSMUSG00000079508|ENSMUST00000113895	7.68977e+07	8.55401e+07	7.41593e+07	7.77403e+07	8.63901e+07	7.67599e+07	8.1552e+07	7.96138e+07	8.1774e+07	1.27967e+08	8.07643e+07	7.85595e+07	8.02291e+07	8.32646e+07	8.13367e+07
ENSMUSP00000026599;ENSMUSP00000109042	12	12	881.17	Apool	Apool|MGI Symbol|apolipoprotein O-like [Source:MGI Symbol;Acc:MGI:1915367]|ENSMUSG00000025525|ENSMUST00000026599	5.10552e+07	5.58055e+07	5.07807e+07	4.99224e+07	5.89615e+07	5.411e+07	5.18556e+07	5.48147e+07	5.56651e+07	6.70325e+07	5.04563e+07	5.10348e+07	5.26455e+07	5.19636e+07	5.35447e+07
ENSMUSP00000005406	1	1	30.57	App	App|MGI Symbol|amyloid beta (A4) precursor protein [Source:MGI Symbol;Acc:MGI:88059]|ENSMUSG00000022892|ENSMUST00000005406	1.66541e+07	1.78436e+07	1.61314e+07	1.90407e+07	1.60477e+07	1.44536e+07	1.58644e+07	1.86325e+07	1.57027e+07	6.36026e+06	1.40246e+07	1.66278e+07	1.54915e+07	1.57838e+07	1.81292e+07
ENSMUSP00000042875	1	1	64.29	Appl1	Appl1|MGI Symbol|adaptor protein, phosphotyrosine interaction, PH domain and leucine zipper containing 1 [Source:MGI Symbol;Acc:MGI:1920243]|ENSMUSG00000040760|ENSMUST00000036570	162929	219677	266846	268539	214374	254590	225542	164881	239285	104025	269183	294864	283736	250465	181315
ENSMUSP00000006764	3	3	204.57	Aprt	Aprt|MGI Symbol|adenine phosphoribosyl transferase [Source:MGI Symbol;Acc:MGI:88061]|ENSMUSG00000006589|ENSMUST00000006764	1.6803e+06	2.01866e+06	2.22337e+06	1.91969e+06	2.20465e+06	2.31584e+06	2.32e+06	1.81736e+06	1.84471e+06	2.90446e+06	1.9572e+06	1.96087e+06	1.69022e+06	1.77901e+06	1.95252e+06
ENSMUSP00000004774	3	3	280.11	Aqp1	Aqp1|MGI Symbol|aquaporin 1 [Source:MGI Symbol;Acc:MGI:103201]|ENSMUSG00000004655|ENSMUST00000004774	2.94701e+07	2.50538e+07	1.99893e+07	2.35876e+07	2.2516e+07	1.52926e+07	2.03118e+07	1.68022e+07	1.87057e+07	2.88988e+07	1.77093e+07	2.10776e+07	2.37542e+07	2.66151e+07	2.72738e+07
ENSMUSP00000034607	1	1	56.22	Arcn1	Arcn1|MGI Symbol|archain 1 [Source:MGI Symbol;Acc:MGI:2387591]|ENSMUSG00000032096|ENSMUST00000034607	351882	387638	459080	404803	421452	559156	392087	390962	489427	909579	468608	440964	476351	363715	366124
ENSMUSP00000079905;ENSMUSP00000050689;ENSMUSP00000055447;ENSMUSP00000114739	12	1	746.52	Arf1	Arf1|MGI Symbol|ADP-ribosylation factor 1 [Source:MGI Symbol;Acc:MGI:99431]|ENSMUSG00000048076|ENSMUST00000061242	195791	579098	447632	282117	550197	954609	555576	370243	416249	576989	478982	461487	405476	300554	433219
ENSMUSP00000051814;ENSMUSP00000120473	11	1	643.47	Arf2	Arf2|MGI Symbol|ADP-ribosylation factor 2 [Source:MGI Symbol;Acc:MGI:99595]|ENSMUSG00000062421|ENSMUST00000057921	166169	218478	169309	151460	174166	233954	154837	134799	225601	254683	186787	175694	187812	160440	181921
ENSMUSP00000022429;ENSMUSP00000107937;ENSMUSP00000127272	9	3	705.03	Arf4	Arf4|MGI Symbol|ADP-ribosylation factor 4 [Source:MGI Symbol;Acc:MGI:99433]|ENSMUSG00000021877|ENSMUST00000022429	1.41648e+06	2.12598e+06	2.58373e+06	2.65287e+06	2.42601e+06	3.30655e+06	2.22702e+06	1.82285e+06	2.54896e+06	3.10847e+06	2.21457e+06	2.06573e+06	2.55031e+06	1.87783e+06	1.91335e+06
ENSMUSP00000020717	9	2	663.69	Arf5	Arf5|MGI Symbol|ADP-ribosylation factor 5 [Source:MGI Symbol;Acc:MGI:99434]|ENSMUSG00000020440|ENSMUST00000020717	1.97189e+06	2.45645e+06	2.43503e+06	2.03303e+06	2.34292e+06	2.48352e+06	2.46624e+06	2.56532e+06	2.8158e+06	1.14754e+06	2.37195e+06	2.27981e+06	2.43735e+06	2.33772e+06	2.4657e+06
ENSMUSP00000055862	2	1	100.81	Arf6	Arf6|MGI Symbol|ADP-ribosylation factor 6 [Source:MGI Symbol;Acc:MGI:99435]|ENSMUSG00000044147|ENSMUST00000050063	484745	472557	557229	529475	322908	235897	543006	509412	252227	572532	434446	556323	502849	423417	390355
ENSMUSP00000088105	6	6	266.95	Arhgap1	Arhgap1|MGI Symbol|Rho GTPase activating protein 1 [Source:MGI Symbol;Acc:MGI:2445003]|ENSMUSG00000027247|ENSMUST00000090614	3.11492e+06	3.5351e+06	4.21591e+06	3.95412e+06	4.1311e+06	5.21556e+06	4.16024e+06	4.00119e+06	3.93309e+06	7.39188e+06	5.30487e+06	4.03138e+06	3.8731e+06	3.24906e+06	3.62848e+06
ENSMUSP00000063714	6	5	531.41	Arhgdia	Arhgdia|MGI Symbol|Rho GDP dissociation inhibitor (GDI) alpha [Source:MGI Symbol;Acc:MGI:2178103]|ENSMUSG00000025132|ENSMUST00000067936	6.674e+07	7.15983e+07	7.24271e+07	7.11792e+07	7.00366e+07	7.39118e+07	6.88477e+07	6.49432e+07	7.82049e+07	1.23849e+08	7.20273e+07	7.47916e+07	7.24673e+07	6.87514e+07	6.76103e+07
ENSMUSP00000032344;ENSMUSP00000120047	6	6	303.78	Arhgdib	Arhgdib|MGI Symbol|Rho, GDP dissociation inhibitor (GDI) beta [Source:MGI Symbol;Acc:MGI:101940]|ENSMUSG00000030220|ENSMUST00000032344	5.68171e+06	6.45136e+06	6.64393e+06	6.04762e+06	5.81522e+06	7.14465e+06	6.23412e+06	6.0496e+06	8.30812e+06	1.24376e+07	7.93849e+06	6.78991e+06	6.80081e+06	5.43892e+06	5.88107e+06
ENSMUSP00000046469	1	1	36.01	Arhgef1	Arhgef1|MGI Symbol|Rho guanine nucleotide exchange factor (GEF) 1 [Source:MGI Symbol;Acc:MGI:1353510]|ENSMUSG00000040940|ENSMUST00000047873	27523.4	93804.8	99003.8	44849.5	16764.4	46126.8	21865.5	0	0	0	85975.4	12109.9	33411.8	45797.2	21513.2
ENSMUSP00000072547	1	1	17.76	Arhgef12	Arhgef12|MGI Symbol|Rho guanine nucleotide exchange factor (GEF) 12 [Source:MGI Symbol;Acc:MGI:1916882]|ENSMUSG00000059495|ENSMUST00000072767	1.92363e+06	1.83126e+06	2.20702e+06	1.9507e+06	1.61602e+06	1.9189e+06	1.86548e+06	2.21448e+06	1.82323e+06	1.11435e+06	1.68413e+06	2.04865e+06	2.08118e+06	1.88001e+06	2.08213e+06
ENSMUSP00000030898	1	1	14.06	Arhgef16	Arhgef16|MGI Symbol|Rho guanine nucleotide exchange factor (GEF) 16 [Source:MGI Symbol;Acc:MGI:2446219]|ENSMUSG00000029032|ENSMUST00000030898	61050.8	77175.5	47680.1	20777.7	33752.8	50772.9	47678.9	68814.1	27551	67957.2	35019.7	48548.8	23723.8	29352.1	23559.7
ENSMUSP00000079246;ENSMUSP00000127889	2	2	86.92	Arl1	Arl1|MGI Symbol|ADP-ribosylation factor-like 1 [Source:MGI Symbol;Acc:MGI:99436]|ENSMUSG00000060904|ENSMUST00000080379	375838	643418	641097	492849	554760	704328	513822	574695	723803	931976	491002	739042	609859	528541	571492
ENSMUSP00000026009	2	2	68.28	Arl3	Arl3|MGI Symbol|ADP-ribosylation factor-like 3 [Source:MGI Symbol;Acc:MGI:1929699]|ENSMUSG00000025035|ENSMUST00000026009	727169	648156	411713	602652	509702	253768	503104	393892	632008	739357	441647	490818	538013	541293	534196
ENSMUSP00000035918	1	1	20.22	Arl4d	Arl4d|MGI Symbol|ADP-ribosylation factor-like 4D [Source:MGI Symbol;Acc:MGI:1933155]|ENSMUSG00000034936|ENSMUST00000039388	109403	73763	117263	118736	61332	24258.7	44834.9	72041.6	76464.6	7775.13	63356.9	76360.8	83353.5	100621	30055.7
ENSMUSP00000041503	2	2	42.02	Arl6ip5	Arl6ip5|MGI Symbol|ADP-ribosylation factor-like 6 interacting protein 5 [Source:MGI Symbol;Acc:MGI:1929501]|ENSMUSG00000035199|ENSMUST00000044681	2.21509e+06	2.50824e+06	2.8207e+06	2.76538e+06	2.26278e+06	2.79849e+06	2.15707e+06	2.76774e+06	2.27983e+06	1.50538e+06	2.55586e+06	2.61758e+06	2.61448e+06	2.261e+06	2.07189e+06
ENSMUSP00000032196;ENSMUSP00000027684	4	4	187.17	Arl8b	Arl8b|MGI Symbol|ADP-ribosylation factor-like 8B [Source:MGI Symbol;Acc:MGI:1914416]|ENSMUSG00000030105|ENSMUST00000032196	3.49823e+06	3.1537e+06	3.76016e+06	3.25698e+06	3.8479e+06	4.4257e+06	3.46282e+06	4.11512e+06	4.86317e+06	2.55734e+06	4.69752e+06	3.95052e+06	3.47192e+06	3.49291e+06	3.70756e+06
ENSMUSP00000031625	3	2	107.84	Arpc1a	Arpc1a|MGI Symbol|actin related protein 2/3 complex, subunit 1A [Source:MGI Symbol;Acc:MGI:1928896]|ENSMUSG00000029621|ENSMUST00000031625	642578	924488	832574	755609	949033	1.15221e+06	795607	717881	1.02812e+06	769469	716794	848190	822286	665899	719156
ENSMUSP00000082822;ENSMUSP00000115022;ENSMUSP00000115515;ENSMUSP00000143026	4	3	212.39	Arpc1b	Arpc1b|MGI Symbol|actin related protein 2/3 complex, subunit 1B [Source:MGI Symbol;Acc:MGI:1343142]|ENSMUSG00000029622|ENSMUST00000085679	1.27585e+06	2.01783e+06	2.28911e+06	1.80489e+06	3.0168e+06	2.76393e+06	1.73209e+06	1.65659e+06	2.68791e+06	1.7944e+06	1.97828e+06	2.12432e+06	2.20205e+06	1.45405e+06	1.47456e+06
ENSMUSP00000006467;ENSMUSP00000109450	11	11	613.66	Arpc2	Arpc2|MGI Symbol|actin related protein 2/3 complex, subunit 2 [Source:MGI Symbol;Acc:MGI:1923959]|ENSMUSG00000006304|ENSMUST00000006467	1.27957e+07	1.43961e+07	1.56975e+07	1.41778e+07	1.43097e+07	1.56306e+07	1.44941e+07	1.3413e+07	1.46018e+07	1.57073e+07	1.37834e+07	1.49682e+07	1.49195e+07	1.31296e+07	1.32013e+07
ENSMUSP00000143210;ENSMUSP00000031421	2	2	68.73	Arpc3	Arpc3|MGI Symbol|actin related protein 2/3 complex, subunit 3 [Source:MGI Symbol;Acc:MGI:1928375]|ENSMUSG00000029465|ENSMUST00000196969	1.15104e+06	1.18726e+06	1.43817e+06	1.25915e+06	1.08256e+06	1.24397e+06	1.20569e+06	1.13429e+06	1.39007e+06	1.10682e+06	1.21015e+06	1.23546e+06	1.29391e+06	1.07958e+06	1.16773e+06
ENSMUSP00000114839;ENSMUSP00000131690	6	6	280.46	Arpc4	Arpc4|MGI Symbol|actin related protein 2/3 complex, subunit 4 [Source:MGI Symbol;Acc:MGI:1915339]|ENSMUSG00000079426|ENSMUST00000156898	5.52061e+06	7.5322e+06	8.21213e+06	7.00534e+06	6.15961e+06	7.04468e+06	7.23467e+06	7.43753e+06	7.18807e+06	1.05087e+07	6.76022e+06	7.25666e+06	7.07328e+06	6.31533e+06	6.42475e+06
ENSMUSP00000076933;ENSMUSP00000095143;ENSMUSP00000129872	4	4	192.34	Arpc5	Arpc5|MGI Symbol|actin related protein 2/3 complex, subunit 5 [Source:MGI Symbol;Acc:MGI:1915021]|ENSMUSG00000008475|ENSMUST00000077755	2.46996e+06	2.38768e+06	3.08548e+06	3.05372e+06	1.88153e+06	2.16968e+06	2.56974e+06	2.56363e+06	2.78527e+06	2.07943e+06	2.40657e+06	2.32429e+06	2.41941e+06	2.41185e+06	2.4564e+06
ENSMUSP00000088516	2	2	124.05	Arpc5l	Arpc5l|MGI Symbol|actin related protein 2/3 complex, subunit 5-like [Source:MGI Symbol;Acc:MGI:1921442]|ENSMUSG00000026755|ENSMUST00000090993	3.00356e+06	3.19239e+06	3.19067e+06	3.03006e+06	3.12828e+06	3.79502e+06	2.57437e+06	3.18308e+06	3.70808e+06	5.40435e+06	3.42276e+06	2.72613e+06	3.21889e+06	2.86541e+06	2.9329e+06
ENSMUSP00000007800	1	1	36.12	Arpp19	Arpp19|MGI Symbol|cAMP-regulated phosphoprotein 19 [Source:MGI Symbol;Acc:MGI:1891691]|ENSMUSG00000007656|ENSMUST00000007800	103901	57221.9	20537.2	0	204125	125734	166715	29057.4	159368	111691	135398	64866	71986.8	40301.3	35656.5
ENSMUSP00000032995	1	1	24.36	Arrb1	Arrb1|MGI Symbol|arrestin, beta 1 [Source:MGI Symbol;Acc:MGI:99473]|ENSMUSG00000018909|ENSMUST00000032995	197244	221414	330437	252988	156902	317815	253278	241507	255794	118129	336539	260523	271223	264867	248204
ENSMUSP00000116110;ENSMUSP00000114826;ENSMUSP00000123571	12	1	820.02	Art3	Art3|MGI Symbol|ADP-ribosyltransferase 3 [Source:MGI Symbol;Acc:MGI:1202729]|ENSMUSG00000034842|ENSMUST00000126281	1.12068e+07	6.63402e+06	8.28018e+06	9.2387e+06	8.82995e+06	1.37148e+07	1.11594e+07	1.01173e+07	8.4302e+06	7.30562e+06	8.695e+06	1.19824e+07	8.01019e+06	7.40252e+06	9.47234e+06
ENSMUSP00000003655	7	7	370.46	As3mt	As3mt|MGI Symbol|arsenic (+3 oxidation state) methyltransferase [Source:MGI Symbol;Acc:MGI:1929882]|ENSMUSG00000003559|ENSMUST00000003655	4.56871e+06	3.70665e+06	3.91035e+06	4.67968e+06	3.90184e+06	3.53079e+06	3.56399e+06	3.60626e+06	3.69434e+06	5.04916e+06	3.22913e+06	3.59979e+06	4.34422e+06	4.30443e+06	4.6498e+06
ENSMUSP00000034000	1	1	68.94	Asah1	Asah1|MGI Symbol|N-acylsphingosine amidohydrolase 1 [Source:MGI Symbol;Acc:MGI:1277124]|ENSMUSG00000031591|ENSMUST00000034000	217488	349083	353907	314442	347239	350896	376388	215789	408391	763773	413048	477877	292971	304276	361231
ENSMUSP00000033549	1	1	13.65	Asb12	Asb12|MGI Symbol|ankyrin repeat and SOCS box-containing 12 [Source:MGI Symbol;Acc:MGI:1917642]|ENSMUSG00000031204|ENSMUST00000033549	175053	133383	189188	284578	110986	102061	228227	275139	109591	96104.9	243584	259680	262902	167759	168439
ENSMUSP00000123799	2	1	45.93	Asl	Asl|MGI Symbol|argininosuccinate lyase [Source:MGI Symbol;Acc:MGI:88084]|ENSMUSG00000025533|ENSMUST00000159619	14904.2	87529.1	68701.6	23448.7	0	38443.5	15668.9	65843.4	45660.1	100038	36647.3	16695.5	9599.75	26523.9	9395.14
ENSMUSP00000065337	4	4	215.37	Asna1	Asna1|MGI Symbol|arsA arsenite transporter, ATP-binding, homolog 1 (bacterial) [Source:MGI Symbol;Acc:MGI:1928379]|ENSMUSG00000052456|ENSMUST00000064314	2.34518e+06	2.05396e+06	2.43518e+06	2.19137e+06	2.20192e+06	2.52646e+06	2.42615e+06	2.2951e+06	2.43999e+06	4.06342e+06	2.55625e+06	2.29107e+06	2.19625e+06	2.16267e+06	2.10014e+06
ENSMUSP00000049018	1	1	36.83	Asph	Asph|MGI Symbol|aspartate-beta-hydroxylase [Source:MGI Symbol;Acc:MGI:1914186]|ENSMUSG00000028207|ENSMUST00000038564	9.20048e+06	8.35884e+06	7.30767e+06	8.00081e+06	8.05905e+06	6.8234e+06	7.82747e+06	7.1799e+06	6.74745e+06	1.17895e+07	6.90589e+06	7.88247e+06	7.2051e+06	7.90794e+06	7.67541e+06
ENSMUSP00000077273;ENSMUSP00000006969	11	11	484.98	Asph	Asph|MGI Symbol|aspartate-beta-hydroxylase [Source:MGI Symbol;Acc:MGI:1914186]|ENSMUSG00000028207|ENSMUST00000078139	3.30033e+06	3.98799e+06	5.07242e+06	4.22823e+06	3.38912e+06	4.32207e+06	3.78474e+06	4.56386e+06	4.08987e+06	6.25118e+06	4.39336e+06	4.33398e+06	4.46743e+06	3.66165e+06	3.70464e+06
ENSMUSP00000021820	4	3	216.25	Aspn	Aspn|MGI Symbol|asporin [Source:MGI Symbol;Acc:MGI:1913945]|ENSMUSG00000021388|ENSMUST00000021820	3.87122e+06	4.01739e+06	4.96496e+06	4.79538e+06	3.9365e+06	4.8584e+06	7.48142e+06	3.97647e+06	4.5472e+06	1.14163e+07	5.18557e+06	7.17351e+06	8.71603e+06	5.14947e+06	4.6493e+06
ENSMUSP00000051709	6	6	342.88	Asrgl1	Asrgl1|MGI Symbol|asparaginase like 1 [Source:MGI Symbol;Acc:MGI:1913764]|ENSMUSG00000024654|ENSMUST00000049948	8.51903e+06	8.3548e+06	7.64302e+06	7.30613e+06	8.0117e+06	6.55938e+06	7.80875e+06	7.266e+06	7.7189e+06	1.06384e+07	9.70808e+06	7.64545e+06	7.1755e+06	8.50809e+06	8.49851e+06
ENSMUSP00000099904	1	1	112.14	Ass1	Ass1|MGI Symbol|argininosuccinate synthetase 1 [Source:MGI Symbol;Acc:MGI:88090]|ENSMUSG00000076441|ENSMUST00000102840	157132	96551.6	230007	153113		274015	139187	81900.6	175683		231258	315950	239996	316861
ENSMUSP00000069962	11	10	607.77	Atad1	Atad1|MGI Symbol|ATPase family, AAA domain containing 1 [Source:MGI Symbol;Acc:MGI:1915229]|ENSMUSG00000013662|ENSMUST00000070210	3.02375e+07	2.96878e+07	2.9889e+07	2.86563e+07	3.56598e+07	3.02044e+07	2.90846e+07	3.02245e+07	2.96351e+07	3.61511e+07	2.99186e+07	2.85747e+07	2.93501e+07	2.84644e+07	2.7973e+07
ENSMUSP00000030903;ENSMUSP00000135297;ENSMUSP00000135405;ENSMUSP00000138808	14	14	714.48	Atad3a	Atad3a|MGI Symbol|ATPase family, AAA domain containing 3A [Source:MGI Symbol;Acc:MGI:1919214]|ENSMUSG00000029036|ENSMUST00000030903	1.20894e+07	1.25733e+07	1.16732e+07	1.19064e+07	1.36953e+07	1.16056e+07	1.15196e+07	1.23478e+07	1.28124e+07	1.97711e+07	1.36623e+07	1.17339e+07	1.13246e+07	1.2153e+07	1.15913e+07
ENSMUSP00000027384	14	13	938.91	Atic	Atic|MGI Symbol|5-aminoimidazole-4-carboxamide ribonucleotide formyltransferase/IMP cyclohydrolase [Source:MGI Symbol;Acc:MGI:1351352]|ENSMUSG00000026192|ENSMUST00000027384	1.31294e+07	1.317e+07	1.29454e+07	1.20572e+07	1.36736e+07	1.28715e+07	1.3325e+07	1.26258e+07	1.50619e+07	2.12447e+07	1.2207e+07	1.19756e+07	1.33096e+07	1.19281e+07	1.2623e+07
ENSMUSP00000039657;ENSMUSP00000092794	42	26	3643.23	Atp1a1	Atp1a1|MGI Symbol|ATPase, Na+/K+ transporting, alpha 1 polypeptide [Source:MGI Symbol;Acc:MGI:88105]|ENSMUSG00000033161|ENSMUST00000036493	3.66899e+08	3.55272e+08	3.70388e+08	3.99996e+08	3.86266e+08	3.57344e+08	3.61667e+08	3.67471e+08	3.27552e+08	4.96317e+08	3.86041e+08	3.76037e+08	3.59156e+08	3.57632e+08	3.55974e+08
ENSMUSP00000083077	28	12	2390.04	Atp1a2	Atp1a2|MGI Symbol|ATPase, Na+/K+ transporting, alpha 2 polypeptide [Source:MGI Symbol;Acc:MGI:88106]|ENSMUSG00000007097|ENSMUST00000085913	2.46338e+07	2.44029e+07	2.67615e+07	2.56535e+07	2.71692e+07	2.31458e+07	2.63217e+07	2.41864e+07	2.49207e+07	1.72432e+07	3.02429e+07	2.67479e+07	2.71699e+07	2.94566e+07	2.89606e+07
ENSMUSP00000027863;ENSMUSP00000141777	11	11	675.35	Atp1b1	Atp1b1|MGI Symbol|ATPase, Na+/K+ transporting, beta 1 polypeptide [Source:MGI Symbol;Acc:MGI:88108]|ENSMUSG00000026576|ENSMUST00000027863	1.78204e+08	1.75929e+08	1.77069e+08	1.82807e+08	1.84482e+08	1.59412e+08	1.76217e+08	1.74349e+08	1.67684e+08	2.38541e+08	1.80638e+08	1.78256e+08	1.69915e+08	1.73971e+08	1.74666e+08
ENSMUSP00000136104;ENSMUSP00000031423;ENSMUSP00000039103	79	48	6814.09	Atp2a2	Atp2a2|MGI Symbol|ATPase, Ca++ transporting, cardiac muscle, slow twitch 2 [Source:MGI Symbol;Acc:MGI:88110]|ENSMUSG00000029467|ENSMUST00000177974	3.84664e+09	4.16864e+09	4.18788e+09	4.34522e+09	4.02008e+09	4.3733e+09	3.89841e+09	4.5519e+09	3.68816e+09	5.34616e+09	4.4927e+09	3.9523e+09	4.00311e+09	3.93817e+09	3.80298e+09
ENSMUSP00000021142;ENSMUSP00000004294	14	1	844.61	Atp2a3	Atp2a3|MGI Symbol|ATPase, Ca++ transporting, ubiquitous [Source:MGI Symbol;Acc:MGI:1194503]|ENSMUSG00000020788|ENSMUST00000021142	734357	776987	668862	894818	712542	856106	678563	699543	600959	930989	669133	746776	734590	669253	793291
ENSMUSP00000020107	3	1	237.68	Atp2b1	Atp2b1|MGI Symbol|ATPase, Ca++ transporting, plasma membrane 1 [Source:MGI Symbol;Acc:MGI:104653]|ENSMUSG00000019943|ENSMUST00000020107	750075	1.20029e+06	1.75839e+06	666350	444285	889383	1.31286e+06	809968	515995	5.0354e+06	731587	2.07152e+06	676781	975185	792178
ENSMUSP00000047978;ENSMUSP00000033744	4	2	211.34	Atp2b4	Atp2b4|MGI Symbol|ATPase, Ca++ transporting, plasma membrane 4 [Source:MGI Symbol;Acc:MGI:88111]|ENSMUSG00000026463|ENSMUST00000048953	248766	198182	298156	306205	378794	249294	185974	187554	204773	386048	300252	274485	305490	341784	375090
ENSMUSP00000005692	5	1	351.79	Atp4a	Atp4a|MGI Symbol|ATPase, H+/K+ exchanging, gastric, alpha polypeptide [Source:MGI Symbol;Acc:MGI:88113]|ENSMUSG00000005553|ENSMUST00000005692	460683	425131	310380	396825	275074	194483	437875	282654	800273	527286	432068	479624	486493	407578	417135
ENSMUSP00000026495;ENSMUSP00000120436	51	2	4429	Atp5a1	Atp5a1|MGI Symbol|ATP synthase, H+ transporting, mitochondrial F1 complex, alpha subunit 1 [Source:MGI Symbol;Acc:MGI:88115]|ENSMUSG00000025428|ENSMUST00000026495	6.00932e+08	5.84848e+08	5.49806e+08	5.78413e+08	7.0843e+08	6.31524e+08	5.60584e+08	5.71668e+08	8.13878e+08	1.12945e+09	5.8695e+08	5.82335e+08	5.74961e+08	5.86945e+08	5.71821e+08
ENSMUSP00000026459	59	57	6185.59	Atp5b	Atp5b|MGI Symbol|ATP synthase, H+ transporting mitochondrial F1 complex, beta subunit [Source:MGI Symbol;Acc:MGI:107801]|ENSMUSG00000025393|ENSMUST00000026459	1.43546e+10	1.40352e+10	1.2879e+10	1.29384e+10	1.42185e+10	1.30893e+10	1.33542e+10	1.38377e+10	1.49532e+10	2.24531e+10	1.37341e+10	1.37406e+10	1.33246e+10	1.37796e+10	1.37861e+10
ENSMUSP00000026887;ENSMUSP00000110546;ENSMUSP00000116368;ENSMUSP00000116508;ENSMUSP00000117182;ENSMUSP00000123100	18	18	977.41	Atp5c1	Atp5c1|MGI Symbol|ATP synthase, H+ transporting, mitochondrial F1 complex, gamma polypeptide 1 [Source:MGI Symbol;Acc:MGI:1261437]|ENSMUSG00000025781|ENSMUST00000026887	8.692e+08	9.17051e+08	8.46815e+08	9.24701e+08	1.02226e+09	9.18621e+08	9.15237e+08	9.44475e+08	9.56144e+08	1.00716e+09	9.25968e+08	9.40203e+08	9.37318e+08	9.92146e+08	9.75603e+08
ENSMUSP00000003156;ENSMUSP00000066162;ENSMUSP00000101005	8	7	662.75	Atp5d	Atp5d|MGI Symbol|ATP synthase, H+ transporting, mitochondrial F1 complex, delta subunit [Source:MGI Symbol;Acc:MGI:1913293]|ENSMUSG00000003072|ENSMUST00000003156	3.94263e+08	3.31052e+08	2.36698e+08	2.49521e+08	4.12189e+08	3.34313e+08	3.21186e+08	2.8153e+08	4.13471e+08	2.68608e+08	3.66674e+08	2.88606e+08	2.42182e+08	2.98842e+08	3.1789e+08
ENSMUSP00000016396	2	2	50.24	Atp5e	Atp5e|MGI Symbol|ATP synthase, H+ transporting, mitochondrial F1 complex, epsilon subunit [Source:MGI Symbol;Acc:MGI:1855697]|ENSMUSG00000016252|ENSMUST00000016396	1.42042e+07	1.4309e+07	1.15638e+07	1.22461e+07	1.62489e+07	1.33665e+07	1.83942e+07	1.36737e+07	1.49236e+07	6.48767e+06	1.41846e+07	1.31435e+07	1.24547e+07	1.42811e+07	1.32536e+07
ENSMUSP00000113022;ENSMUSP00000143734	20	20	1196.22	Atp5f1	Atp5f1|MGI Symbol|ATP synthase, H+ transporting, mitochondrial F0 complex, subunit B1 [Source:MGI Symbol;Acc:MGI:1100495]|ENSMUSG00000000563|ENSMUST00000118209	7.10173e+08	7.59587e+08	7.31482e+08	7.35508e+08	8.47048e+08	7.23551e+08	7.36006e+08	7.39946e+08	7.07152e+08	8.73697e+08	7.20636e+08	7.62545e+08	7.38632e+08	7.63395e+08	7.38009e+08
ENSMUSP00000046256;ENSMUSP00000121240	16	14	1072.49	Atp5h	Atp5h|MGI Symbol|ATP synthase, H+ transporting, mitochondrial F0 complex, subunit D [Source:MGI Symbol;Acc:MGI:1918929]|ENSMUSG00000034566|ENSMUST00000043931	6.66509e+08	5.63033e+08	4.42479e+08	4.83394e+08	6.96958e+08	6.05662e+08	6.05658e+08	5.2379e+08	6.84197e+08	6.57178e+08	6.52622e+08	5.40038e+08	5.08985e+08	5.19055e+08	5.87425e+08
ENSMUSP00000023608;ENSMUSP00000122527	7	7	517.75	Atp5j	Atp5j|MGI Symbol|ATP synthase, H+ transporting, mitochondrial F0 complex, subunit F [Source:MGI Symbol;Acc:MGI:107777]|ENSMUSG00000022890|ENSMUST00000023608	1.50406e+08	6.84102e+07	4.16566e+07	5.12913e+07	9.93629e+07	6.28657e+07	8.27756e+07	4.7071e+07	1.22932e+08	1.16929e+08	7.06961e+07	6.05332e+07	4.08416e+07	5.02933e+07	5.19992e+07
ENSMUSP00000039726;ENSMUSP00000028780	4	4	198	Atp5j2	Atp5j2|MGI Symbol|ATP synthase, H+ transporting, mitochondrial F0 complex, subunit F2 [Source:MGI Symbol;Acc:MGI:1927558]|ENSMUSG00000038690|ENSMUST00000037056	2.57403e+08	2.70764e+08	2.38846e+08	2.54564e+08	2.79256e+08	2.7107e+08	2.31988e+08	2.71872e+08	2.62045e+08	3.90229e+08	2.56966e+08	2.51663e+08	2.30858e+08	2.41889e+08	2.49306e+08
ENSMUSP00000051222;ENSMUSP00000113882	6	6	478.09	Atp5k	Atp5k|MGI Symbol|ATP synthase, H+ transporting, mitochondrial F1F0 complex, subunit E [Source:MGI Symbol;Acc:MGI:106636]|ENSMUSG00000050856|ENSMUST00000049628	3.46284e+08	3.33561e+08	2.93761e+08	2.81658e+08	3.51774e+08	3.0324e+08	3.33631e+08	3.09821e+08	3.60419e+08	5.33736e+08	3.18889e+08	3.08048e+08	2.88354e+08	3.06523e+08	3.36676e+08
ENSMUSP00000047960;ENSMUSP00000136869	4	4	241.93	Atp5l	Atp5l|MGI Symbol|ATP synthase, H+ transporting, mitochondrial F0 complex, subunit G [Source:MGI Symbol;Acc:MGI:1351597]|ENSMUSG00000038717|ENSMUST00000043675	3.50152e+08	3.94699e+08	3.14997e+08	4.1397e+08	3.32253e+08	2.99312e+08	3.80178e+08	4.01456e+08	4.05527e+08	5.40907e+08	2.86817e+08	3.68699e+08	3.45028e+08	3.78258e+08	3.59235e+08
ENSMUSP00000023677;ENSMUSP00000118216;ENSMUSP00000125172	15	15	1576.02	Atp5o	Atp5o|MGI Symbol|ATP synthase, H+ transporting, mitochondrial F1 complex, O subunit [Source:MGI Symbol;Acc:MGI:106341]|ENSMUSG00000022956|ENSMUST00000023677	9.49809e+08	9.97917e+08	9.22244e+08	8.95736e+08	1.0566e+09	9.54761e+08	9.71876e+08	1.04605e+09	1.03215e+09	1.50583e+09	1.02679e+09	9.90252e+08	9.2397e+08	9.83677e+08	9.81313e+08
ENSMUSP00000021372	1	1	30.89	Atp5s	Atp5s|MGI Symbol|ATP synthase, H+ transporting, mitochondrial F0 complex, subunit S [Source:MGI Symbol;Acc:MGI:1915305]|ENSMUSG00000054894|ENSMUST00000021372	1.02027e+06	1.11375e+06	980118	1.1948e+06	954884	884292	985687	991348	1.09415e+06	1.81547e+06	882930	1.26345e+06	888468	939767	1.23253e+06
ENSMUSP00000024932	1	1	63.8	Atp6v0c	Atp6v0c|MGI Symbol|ATPase, H+ transporting, lysosomal V0 subunit C [Source:MGI Symbol;Acc:MGI:88116]|ENSMUSG00000024121|ENSMUST00000024932	5221.29	121396	94371.7	92591.7	9057.17	63053.7	54825.8	42804.3	65244.6	200756	11405.9	74571.9	63834.4	78274.3	144191
ENSMUSP00000013304	2	2	72.08	Atp6v0d1	Atp6v0d1|MGI Symbol|ATPase, H+ transporting, lysosomal V0 subunit D1 [Source:MGI Symbol;Acc:MGI:1201778]|ENSMUSG00000013160|ENSMUST00000013304	463028	369660	568106	387806	500197	620664	566906	273008	454068	824926	592268	362642	562567	338280	371542
ENSMUSP00000066886;ENSMUSP00000116923	4	4	189.43	Atp6v1a	Atp6v1a|MGI Symbol|ATPase, H+ transporting, lysosomal V1 subunit A [Source:MGI Symbol;Acc:MGI:1201780]|ENSMUSG00000052459|ENSMUST00000063661	2.12778e+06	2.03097e+06	2.5038e+06	2.33445e+06	2.08421e+06	2.44077e+06	2.25597e+06	2.3845e+06	2.14979e+06	3.60156e+06	2.18778e+06	2.1939e+06	2.18959e+06	1.9753e+06	2.01797e+06
ENSMUSP00000006435;ENSMUSP00000006431	4	4	203.99	Atp6v1b2	Atp6v1b2|MGI Symbol|ATPase, H+ transporting, lysosomal V1 subunit B2 [Source:MGI Symbol;Acc:MGI:109618]|ENSMUSG00000006273|ENSMUST00000006435	2.54261e+06	2.97222e+06	3.77689e+06	3.09603e+06	3.28416e+06	4.16461e+06	3.4779e+06	2.98612e+06	4.4336e+06	6.02881e+06	3.98077e+06	3.82593e+06	3.21406e+06	2.87861e+06	3.0251e+06
ENSMUSP00000022904	3	3	159.01	Atp6v1c1	Atp6v1c1|MGI Symbol|ATPase, H+ transporting, lysosomal V1 subunit C1 [Source:MGI Symbol;Acc:MGI:1913585]|ENSMUSG00000022295|ENSMUST00000022904	310372	394788	384285	371614	202075	316571	434445	370299	376066	334589	420272	480571	336753	353280	312893
ENSMUSP00000021536	1	1	39.77	Atp6v1d	Atp6v1d|MGI Symbol|ATPase, H+ transporting, lysosomal V1 subunit D [Source:MGI Symbol;Acc:MGI:1921084]|ENSMUSG00000021114|ENSMUST00000021536	41346.7	31894.5	29492.8	46614	94836.8	49977.3	73141.9	77786.5	50780.4	75.6411	57864	47546.6	67299	124.095	19895.6
ENSMUSP00000019354	1	1	33.12	Atp6v1e1	Atp6v1e1|MGI Symbol|ATPase, H+ transporting, lysosomal V1 subunit E1 [Source:MGI Symbol;Acc:MGI:894326]|ENSMUSG00000019210|ENSMUST00000019354	0	0	0	20692.6	54346.4	114706	9451.51	0	126290	116988	0	0	9362.27	0	0
ENSMUSP00000048770	1	1	52.27	Atp6v1g1	Atp6v1g1|MGI Symbol|ATPase, H+ transporting, lysosomal V1 subunit G1 [Source:MGI Symbol;Acc:MGI:1913540]|ENSMUSG00000039105|ENSMUST00000035301	1.10648e+06	778877	918551	938421	895582	890916	1.17993e+06	1.00399e+06	950593	581815	1.01549e+06	978274	1.00998e+06	954377	1.14619e+06
ENSMUSP00000135831;ENSMUSP00000135073;ENSMUSP00000135214;ENSMUSP00000135490;ENSMUSP00000135741	7	3	290.26	Atpaf1	Atpaf1|MGI Symbol|ATP synthase mitochondrial F1 complex assembly factor 1 [Source:MGI Symbol;Acc:MGI:2180560]|ENSMUSG00000028710|ENSMUST00000176047	3.68041e+06	3.52316e+06	3.424e+06	3.25622e+06	3.72072e+06	3.49289e+06	3.30965e+06	3.62761e+06	3.38119e+06	6.14212e+06	3.66245e+06	3.82889e+06	3.5077e+06	3.59448e+06	3.36606e+06
ENSMUSP00000104361;ENSMUSP00000135761	8	8	515.91	Atpaf2	Atpaf2|MGI Symbol|ATP synthase mitochondrial F1 complex assembly factor 2 [Source:MGI Symbol;Acc:MGI:2180561]|ENSMUSG00000042709|ENSMUST00000108721	4.58815e+06	4.22867e+06	4.27833e+06	4.29363e+06	5.40732e+06	5.78697e+06	4.32313e+06	5.778e+06	4.78034e+06	7.65681e+06	5.50024e+06	4.39814e+06	3.91775e+06	4.4085e+06	4.31474e+06
ENSMUSP00000064282	3	2	64.37	Atpif1	Atpif1|MGI Symbol|ATPase inhibitory factor 1 [Source:MGI Symbol;Acc:MGI:1196457]|ENSMUSG00000054428|ENSMUST00000067496	2.49349e+06	1.35624e+06	1.26763e+06	1.18754e+06	2.01808e+06	1.49569e+06	2.46746e+06	1.17673e+06	1.97194e+06	945158	1.84175e+06	1.56998e+06	1.22452e+06	1.30481e+06	1.38419e+06
ENSMUSP00000056715	1	1	20.63	Atxn2	Atxn2|MGI Symbol|ataxin 2 [Source:MGI Symbol;Acc:MGI:1277223]|ENSMUSG00000042605|ENSMUST00000051950	16336.9	30601.6	37237.2	23485.4	3009.93	2516.54	27218.7	6151.74	6234.17	460.803	1587.41	23043.3	8708.31	20477.5	6823.68
ENSMUSP00000035415	1	1	24.8	Atxn2l	Atxn2l|MGI Symbol|ataxin 2-like [Source:MGI Symbol;Acc:MGI:2446242]|ENSMUSG00000032637|ENSMUST00000040202	125468	122754	106008	111711	140550	158540	149408	137520	152373	51706.3	101081	87487.6	160872	133060	140982
ENSMUSP00000022257	1	1	24.14	Atxn7	Atxn7|MGI Symbol|ataxin 7 [Source:MGI Symbol;Acc:MGI:2179277]|ENSMUSG00000021738|ENSMUST00000022257	1.16256e+06	588705	732087	768597	738760	741885	738168	872713	759740	337665	680531	693765	641484	1.02343e+06	828766
ENSMUSP00000021913;ENSMUSP00000112427;ENSMUSP00000116179	11	8	510.73	Auh	Auh|MGI Symbol|AU RNA binding protein/enoyl-coenzyme A hydratase [Source:MGI Symbol;Acc:MGI:1338011]|ENSMUSG00000021460|ENSMUST00000021913	4.9275e+07	4.76717e+07	4.29219e+07	4.33361e+07	4.89572e+07	4.81255e+07	4.74255e+07	4.85746e+07	5.0834e+07	7.17972e+07	5.02572e+07	4.77824e+07	4.47531e+07	4.76856e+07	5.01309e+07
ENSMUSP00000038559	1	1	41.05	Azgp1	Azgp1|MGI Symbol|alpha-2-glycoprotein 1, zinc [Source:MGI Symbol;Acc:MGI:103163]|ENSMUSG00000037053|ENSMUST00000035390	567622	630402	525704	585728	519280	692832	862819	680465	638258	1.10446e+06	270159	376401	559770	385751	496468
ENSMUSP00000030125	1	1	17.55	Bag1	Bag1|MGI Symbol|BCL2-associated athanogene 1 [Source:MGI Symbol;Acc:MGI:108047]|ENSMUSG00000028416|ENSMUST00000030125	9004.38	53877	26557.6	28907.5	32681.3	67329.6	50840.4	29567.1	24171	61987.7	82848.4	39418.1	92172.3	75383.2	70857.6
ENSMUSP00000042009;ENSMUSP00000139538	3	3	129.98	Bag2	Bag2|MGI Symbol|BCL2-associated athanogene 2 [Source:MGI Symbol;Acc:MGI:1891254]|ENSMUSG00000042215|ENSMUST00000044691	1.27395e+06	1.35577e+06	1.23268e+06	1.04174e+06	1.46458e+06	2.12035e+06	1.54643e+06	1.38324e+06	1.62021e+06	2.23351e+06	1.46151e+06	1.3499e+06	1.25176e+06	1.05476e+06	1.3048e+06
ENSMUSP00000033136	18	18	1393.22	Bag3	Bag3|MGI Symbol|BCL2-associated athanogene 3 [Source:MGI Symbol;Acc:MGI:1352493]|ENSMUSG00000030847|ENSMUST00000033136	6.92713e+07	6.81603e+07	5.59978e+07	5.17967e+07	7.66773e+07	7.80451e+07	7.28581e+07	5.41397e+07	8.30508e+07	7.99653e+07	6.46878e+07	5.9324e+07	6.67718e+07	5.83774e+07	6.57677e+07
ENSMUSP00000025250;ENSMUSP00000134279	2	2	63.96	Bag6	Bag6|MGI Symbol|BCL2-associated athanogene 6 [Source:MGI Symbol;Acc:MGI:1919439]|ENSMUSG00000024392|ENSMUST00000025250	495502	842348	1.0438e+06	769668	877501	1.48312e+06	1.00445e+06	712517	1.50947e+06	848542	1.07725e+06	832818	861093	595830	710788
ENSMUSP00000043643	1	1	18.72	Bahcc1	Bahcc1|MGI Symbol|BAH domain and coiled-coil containing 1 [Source:MGI Symbol;Acc:MGI:2679272]|ENSMUSG00000039741|ENSMUST00000044985	1.04805e+06	514937	275095	365273	348596	778572	377269	528317	674338	773226	435313	359110	372805	267421	164645
ENSMUSP00000134207	1	1	15.44	Baz1a	Baz1a|MGI Symbol|bromodomain adjacent to zinc finger domain 1A [Source:MGI Symbol;Acc:MGI:1309478]|ENSMUSG00000035021|ENSMUST00000173176	1.62384e+07	9.51415e+06	8.07673e+06	9.23245e+06	1.13381e+07	9.68632e+06	1.10066e+07	8.9004e+06	1.25433e+07	7.15223e+06	1.10462e+07	9.49116e+06	9.4428e+06	1.04772e+07	9.64818e+06
ENSMUSP00000003061;ENSMUSP00000121145	10	10	729.26	Bcam	Bcam|MGI Symbol|basal cell adhesion molecule [Source:MGI Symbol;Acc:MGI:1929940]|ENSMUSG00000002980|ENSMUST00000003061	1.42982e+07	1.62155e+07	1.56764e+07	1.68762e+07	1.77552e+07	1.72327e+07	1.61063e+07	1.46956e+07	1.93798e+07	1.21838e+07	1.71048e+07	1.52902e+07	1.63574e+07	1.76963e+07	1.55654e+07
ENSMUSP00000020979	1	1	17.02	Bcap29	Bcap29|MGI Symbol|B cell receptor associated protein 29 [Source:MGI Symbol;Acc:MGI:101917]|ENSMUSG00000020650|ENSMUST00000020979	84225.4	73689.8	94921.1	58721.9	80590	76506.1	120604	91853.7	96970.4	29787.4	123858	72963	128476	81931.8	119606
ENSMUSP00000002091	2	2	80.61	Bcap31	Bcap31|MGI Symbol|B cell receptor associated protein 31 [Source:MGI Symbol;Acc:MGI:1350933]|ENSMUSG00000002015|ENSMUST00000002091	1.49148e+06	1.48462e+06	1.55678e+06	1.65639e+06	1.48921e+06	1.66768e+06	1.49738e+06	1.46397e+06	1.66673e+06	600706	1.53476e+06	1.78578e+06	1.7194e+06	1.45044e+06	1.39077e+06
ENSMUSP00000033098;ENSMUSP00000112933;ENSMUSP00000122023	14	14	1201.11	Bcat2	Bcat2|MGI Symbol|branched chain aminotransferase 2, mitochondrial [Source:MGI Symbol;Acc:MGI:1276534]|ENSMUSG00000030826|ENSMUST00000033098	1.27191e+08	1.43888e+08	1.21568e+08	1.23054e+08	1.38716e+08	1.39484e+08	1.29629e+08	1.2771e+08	1.38045e+08	1.68174e+08	1.36954e+08	1.42428e+08	1.22179e+08	1.3251e+08	1.30056e+08
ENSMUSP00000071292	18	15	1039.21	Bckdha	Bckdha|MGI Symbol|branched chain ketoacid dehydrogenase E1, alpha polypeptide [Source:MGI Symbol;Acc:MGI:107701]|ENSMUSG00000060376|ENSMUST00000071329	6.51843e+07	6.47482e+07	5.76472e+07	6.04536e+07	7.26446e+07	6.08435e+07	6.39476e+07	6.41045e+07	7.15976e+07	9.70006e+07	7.43851e+07	6.63965e+07	5.93582e+07	6.34421e+07	6.68118e+07
ENSMUSP00000139684;ENSMUSP00000034801	11	11	780.41	Bckdhb	Bckdhb|MGI Symbol|branched chain ketoacid dehydrogenase E1, beta polypeptide [Source:MGI Symbol;Acc:MGI:88137]|ENSMUSG00000032263|ENSMUST00000190637	6.13872e+07	6.09713e+07	5.49727e+07	5.8229e+07	6.97911e+07	5.52089e+07	6.02618e+07	6.21025e+07	6.26022e+07	8.73808e+07	7.11821e+07	6.05593e+07	5.65878e+07	5.99269e+07	6.20613e+07
ENSMUSP00000070345;ENSMUSP00000116990	5	5	245.95	Bckdk	Bckdk|MGI Symbol|branched chain ketoacid dehydrogenase kinase [Source:MGI Symbol;Acc:MGI:1276121]|ENSMUSG00000030802|ENSMUST00000071056	3.18543e+06	3.58117e+06	2.98122e+06	3.53681e+06	3.45616e+06	3.24154e+06	3.91783e+06	3.87581e+06	3.46442e+06	4.74521e+06	3.55547e+06	3.87179e+06	3.62868e+06	3.4607e+06	3.54656e+06
ENSMUSP00000009256	10	10	696.35	Bcl2l13	Bcl2l13|MGI Symbol|BCL2-like 13 (apoptosis facilitator) [Source:MGI Symbol;Acc:MGI:2136959]|ENSMUSG00000009112|ENSMUST00000009256	3.38376e+07	3.39885e+07	3.42628e+07	3.08723e+07	3.35776e+07	3.03461e+07	3.19219e+07	3.52044e+07	3.12616e+07	4.7416e+07	3.67719e+07	3.33424e+07	3.43127e+07	3.28033e+07	3.3343e+07
ENSMUSP00000074516	1	1	29.29	Bcl9l	Bcl9l|MGI Symbol|B cell CLL/lymphoma 9-like [Source:MGI Symbol;Acc:MGI:1933114]|ENSMUSG00000063382|ENSMUST00000074989	144696	561213	627597	17568.5	75992.3	242661	0	0	1.30516e+06	51388.2	426643	2.20041e+06	171414	96198	161743
ENSMUSP00000027358	5	5	423.76	Bcs1l	Bcs1l|MGI Symbol|BCS1-like (yeast) [Source:MGI Symbol;Acc:MGI:1914071]|ENSMUSG00000026172|ENSMUST00000027358	2.71876e+06	2.4966e+06	2.8369e+06	2.29749e+06	2.67853e+06	2.67273e+06	2.77716e+06	2.85837e+06	2.64413e+06	4.19636e+06	3.11419e+06	2.89738e+06	2.39717e+06	2.45921e+06	2.77117e+06
ENSMUSP00000087192;ENSMUSP00000119164	19	16	1380.25	Bdh1	Bdh1|MGI Symbol|3-hydroxybutyrate dehydrogenase, type 1 [Source:MGI Symbol;Acc:MGI:1919161]|ENSMUSG00000046598|ENSMUST00000089759	2.61314e+08	3.05794e+08	2.48285e+08	2.36418e+08	2.98141e+08	3.87887e+08	3.26526e+08	3.8092e+08	3.71502e+08	5.25424e+08	3.57006e+08	3.26319e+08	3.28578e+08	2.97998e+08	2.90773e+08
ENSMUSP00000033741	12	11	847.37	Bgn	Bgn|MGI Symbol|biglycan [Source:MGI Symbol;Acc:MGI:88158]|ENSMUSG00000031375|ENSMUST00000033741	1.10478e+07	1.50825e+07	2.18685e+07	1.6569e+07	1.41194e+07	2.17536e+07	1.77098e+07	1.40847e+07	1.5384e+07	3.24629e+07	2.01655e+07	1.93014e+07	2.256e+07	1.60186e+07	1.48881e+07
ENSMUSP00000026120	1	1	26.48	Bhlhe22	Bhlhe22|MGI Symbol|basic helix-loop-helix family, member e22 [Source:MGI Symbol;Acc:MGI:1930001]|ENSMUSG00000025128|ENSMUST00000026120	5.31866e+07	4.27721e+07	4.40111e+07	5.09973e+07	4.26647e+07	4.02133e+07	4.21725e+07	4.93001e+07	4.73796e+07	5.94299e+07	3.79333e+07	4.9862e+07	4.5281e+07	5.52029e+07	5.71559e+07
ENSMUSP00000002064;ENSMUSP00000106019	6	6	311.47	Blvra	Blvra|MGI Symbol|biliverdin reductase A [Source:MGI Symbol;Acc:MGI:88170]|ENSMUSG00000001999|ENSMUST00000002064	5.16965e+06	5.60545e+06	6.64943e+06	5.51415e+06	6.87716e+06	7.18318e+06	5.79097e+06	5.01305e+06	6.54072e+06	1.09115e+07	7.81863e+06	4.98007e+06	6.38491e+06	6.54371e+06	5.77584e+06
ENSMUSP00000043092;ENSMUSP00000103994;ENSMUSP00000103995	8	8	493.18	Blvrb	Blvrb|MGI Symbol|biliverdin reductase B (flavin reductase (NADPH)) [Source:MGI Symbol;Acc:MGI:2385271]|ENSMUSG00000040466|ENSMUST00000037399	2.76097e+07	2.51877e+07	2.12509e+07	2.37363e+07	3.19868e+07	2.25435e+07	2.72021e+07	2.02972e+07	3.00688e+07	3.89617e+07	2.69688e+07	2.48873e+07	2.40798e+07	2.07167e+07	2.5809e+07
ENSMUSP00000015725	1	1	34.46	Bnip1	Bnip1|MGI Symbol|BCL2/adenovirus E1B interacting protein 1 [Source:MGI Symbol;Acc:MGI:109328]|ENSMUSG00000024191|ENSMUST00000015725	5697.43	40840.6	11284.1	21651.7	17844.6	40112.5	36872	37826.3	5147.17	6809.44	30143.8	6842.94	32981.7	17168.9	37317
ENSMUSP00000101718	1	1	21.01	Bnip3	Bnip3|MGI Symbol|BCL2/adenovirus E1B interacting protein 3 [Source:MGI Symbol;Acc:MGI:109326]|ENSMUSG00000078566|ENSMUST00000106112	6200.19	2672.38	14240.9	26542.7	97189.8	634.526	24686.3	963.583	140557	15685	88622.4	147.727	35632	40497.9	93.5805
ENSMUSP00000138084	1	1	23.98	Boll	Boll|MGI Symbol|bol, boule-like (Drosophila) [Source:MGI Symbol;Acc:MGI:1922638]|ENSMUSG00000025977|ENSMUST00000161810	4.35317e+06	1.91612e+06	1.80887e+06	4.66343e+06	1.29491e+06	1.25362e+06	2.75046e+06	3.56436e+06	868700	5.0702e+06	1.19184e+06	2.83248e+06	2.06654e+06	3.01411e+06	1.74943e+06
ENSMUSP00000047393;ENSMUSP00000115825	3	2	68.73	Bpgm	Bpgm|MGI Symbol|2,3-bisphosphoglycerate mutase [Source:MGI Symbol;Acc:MGI:1098242]|ENSMUSG00000038871|ENSMUST00000045372	212323	208897	238204	28069.3	41925.4	276265	796687	242171	854745	155785	47021.2	48119.4	32388.1	477994	436946
ENSMUSP00000046168	14	14	655.44	Bphl	Bphl|MGI Symbol|biphenyl hydrolase-like (serine hydrolase, breast epithelial mucin-associated antigen) [Source:MGI Symbol;Acc:MGI:1915271]|ENSMUSG00000038286|ENSMUST00000040656	3.00672e+07	2.92992e+07	2.9167e+07	2.54652e+07	2.92338e+07	2.86582e+07	3.04221e+07	3.3019e+07	3.2293e+07	4.85374e+07	3.02488e+07	2.93283e+07	2.9359e+07	2.76562e+07	2.82559e+07
ENSMUSP00000027916	5	5	221.45	Bpnt1	Bpnt1|MGI Symbol|bisphosphate 3'-nucleotidase 1 [Source:MGI Symbol;Acc:MGI:1338800]|ENSMUSG00000026617|ENSMUST00000027916	4.26154e+06	4.82104e+06	4.96998e+06	4.44155e+06	3.74882e+06	3.86415e+06	4.66734e+06	4.81046e+06	4.75875e+06	6.24658e+06	4.40194e+06	4.20648e+06	4.21812e+06	4.46375e+06	4.43663e+06
ENSMUSP00000038576	2	1	51.49	Brca2	Brca2|MGI Symbol|breast cancer 2 [Source:MGI Symbol;Acc:MGI:109337]|ENSMUSG00000041147|ENSMUST00000044620	1.60145e+06	2.25364e+06	2.58358e+06	2.05075e+06	2.45694e+06	2.98155e+06	2.48167e+06	2.15413e+06	2.64996e+06	1.38463e+06	2.74473e+06	2.61319e+06	2.57897e+06	2.4288e+06	2.11861e+06
ENSMUSP00000037609;ENSMUSP00000143530	3	3	324.77	Bri3bp	Bri3bp|MGI Symbol|Bri3 binding protein [Source:MGI Symbol;Acc:MGI:1924059]|ENSMUSG00000037905|ENSMUST00000049040	7.01115e+06	6.05864e+06	6.00259e+06	7.0639e+06	6.44684e+06	5.29444e+06	5.84822e+06	5.85665e+06	4.88199e+06	5.4825e+06	6.25796e+06	6.20841e+06	6.05084e+06	6.43167e+06	6.7117e+06
ENSMUSP00000070751;ENSMUSP00000137126	9	9	500.48	Bsg	Bsg|MGI Symbol|basigin [Source:MGI Symbol;Acc:MGI:88208]|ENSMUSG00000023175|ENSMUST00000067036	5.01374e+07	5.13584e+07	5.03884e+07	4.83173e+07	5.27304e+07	5.02241e+07	4.69716e+07	4.98918e+07	5.3103e+07	4.7266e+07	4.95401e+07	4.67067e+07	4.69835e+07	4.8559e+07	4.90108e+07
ENSMUSP00000035433	1	1	40.39	Btbd16	Btbd16|MGI Symbol|BTB (POZ) domain containing 16 [Source:MGI Symbol;Acc:MGI:3045247]|ENSMUSG00000040298|ENSMUST00000048453	9.80951e+06	5.00817e+06	6.18249e+06	4.53071e+06	6.02918e+06	6.15867e+06	6.50868e+06	5.23582e+06	6.79149e+06	8.31575e+06	5.50406e+06	5.47067e+06	5.93897e+06	5.81145e+06	5.84102e+06
ENSMUSP00000022163	6	6	437.22	Btf3	Btf3|MGI Symbol|basic transcription factor 3 [Source:MGI Symbol;Acc:MGI:1202875]|ENSMUSG00000021660|ENSMUST00000022163	9.38673e+06	9.37595e+06	9.20648e+06	9.23826e+06	9.02487e+06	1.0822e+07	9.63785e+06	9.27599e+06	1.18099e+07	1.77311e+07	9.06118e+06	8.62679e+06	8.92866e+06	8.24666e+06	8.83401e+06
ENSMUSP00000099800	3	3	186.71	Btf3l4	Btf3l4|MGI Symbol|basic transcription factor 3-like 4 [Source:MGI Symbol;Acc:MGI:1915312]|ENSMUSG00000028568|ENSMUST00000102739	9.22447e+06	8.87467e+06	7.95545e+06	8.28448e+06	9.44692e+06	1.01001e+07	7.79882e+06	1.04435e+07	1.2443e+07	1.67966e+07	9.64242e+06	9.01162e+06	9.36671e+06	8.74045e+06	8.35886e+06
ENSMUSP00000081547	1	1	22.66	Bub3	Bub3|MGI Symbol|budding uninhibited by benzimidazoles 3 homolog (S. cerevisiae) [Source:MGI Symbol;Acc:MGI:1343463]|ENSMUSG00000066979|ENSMUST00000084502	31759.6	58491.1	35488.7	81717.1	87367.1	100887	116839	33807	104233	62078.5	26639.5	72751.8	69284.1	49823.7	25806.2
ENSMUSP00000093382	6	6	405.86	Bves	Bves|MGI Symbol|blood vessel epicardial substance [Source:MGI Symbol;Acc:MGI:1346013]|ENSMUSG00000071317|ENSMUST00000095715	3.11166e+06	3.84702e+06	4.13835e+06	3.90936e+06	4.14414e+06	4.07995e+06	3.8351e+06	3.58248e+06	3.82047e+06	4.62332e+06	4.05107e+06	3.33287e+06	3.48733e+06	3.81507e+06	3.75453e+06
ENSMUSP00000020856;ENSMUSP00000051935;ENSMUSP00000129849	7	7	292.69	Bzw2	Bzw2|MGI Symbol|basic leucine zipper and W2 domains 2 [Source:MGI Symbol;Acc:MGI:1914162]|ENSMUSG00000020547|ENSMUST00000020856	3.35438e+06	3.2043e+06	3.25873e+06	3.05641e+06	3.32113e+06	3.17279e+06	3.15269e+06	3.0713e+06	2.83383e+06	4.81638e+06	3.05183e+06	3.22885e+06	2.80946e+06	3.25112e+06	2.91537e+06
ENSMUSP00000077612	14	12	904.57	C1qbp	C1qbp|MGI Symbol|complement component 1, q subcomponent binding protein [Source:MGI Symbol;Acc:MGI:1194505]|ENSMUSG00000018446|ENSMUST00000078528	2.01987e+08	1.77995e+08	1.61431e+08	1.46561e+08	1.94522e+08	1.87757e+08	1.70378e+08	1.96065e+08	2.01634e+08	3.16368e+08	1.89823e+08	1.69573e+08	1.70552e+08	1.73007e+08	1.79324e+08
ENSMUSP00000036747	1	1	69.23	C1qc	C1qc|MGI Symbol|complement component 1, q subcomponent, C chain [Source:MGI Symbol;Acc:MGI:88225]|ENSMUSG00000036896|ENSMUST00000046332	265592	428518	1.03484e+06	1.04115e+06	455048	463849	713494	276026	567849	350260	599349	1.03321e+06	1.21062e+06	355405	761835
ENSMUSP00000025940	2	2	110.29	C1qtnf9	C1qtnf9|MGI Symbol|C1q and tumor necrosis factor related protein 9 [Source:MGI Symbol;Acc:MGI:3045252]|ENSMUSG00000071347|ENSMUST00000025940	165797	249794	333829	319732	1.0399e+06	109738	110248	34303.4	179879	200630	347107	1.23273e+06	204265	373286	353829
ENSMUSP00000024988;ENSMUSP00000042352;ENSMUSP00000135560;ENSMUSP00000135663	63	59	3858.58	C3	C3|MGI Symbol|complement component 3 [Source:MGI Symbol;Acc:MGI:88227]|ENSMUSG00000024164|ENSMUST00000024988	1.15173e+08	1.16846e+08	2.54646e+08	1.38444e+08	9.44271e+07	1.80145e+08	1.69176e+08	2.1729e+08	1.1931e+08	1.86263e+08	1.55932e+08	9.32962e+07	1.07108e+08	1.36121e+08	1.0503e+08
ENSMUSP00000069418	4	4	216.62	C4b	C4b|MGI Symbol|complement component 4B (Chido blood group) [Source:MGI Symbol;Acc:MGI:88228]|ENSMUSG00000073418|ENSMUST00000069507	3.57991e+06	5.27725e+06	9.28019e+06	4.791e+06	5.97877e+06	8.81176e+06	8.40271e+06	9.80622e+06	6.14952e+06	1.07372e+07	7.0582e+06	4.18675e+06	5.97634e+06	3.88331e+06	4.0945e+06
ENSMUSP00000097144	1	1	14.26	C78339	C78339|MGI Symbol|expressed sequence C78339 [Source:MGI Symbol;Acc:MGI:2145496]|ENSMUSG00000069237|ENSMUST00000099547	4.46077e+07	4.63721e+07	4.18519e+07	3.98054e+07	3.64792e+07	4.2717e+07	4.25353e+07	4.20337e+07	3.55074e+07	7.08217e+07	4.11903e+07	3.51568e+07	3.23201e+07	3.75495e+07	3.44172e+07
ENSMUSP00000022749	1	1	77.55	C9	C9|MGI Symbol|complement component 9 [Source:MGI Symbol;Acc:MGI:1098282]|ENSMUSG00000022149|ENSMUST00000022749	524545	337643	560345	327025		317581	444092	479731	288140		249929	283158	291323	321998
ENSMUSP00000095270;ENSMUSP00000022553	5	5	227.81	Cab39	Cab39|MGI Symbol|calcium binding protein 39 [Source:MGI Symbol;Acc:MGI:107438]|ENSMUSG00000036707|ENSMUST00000097666	1.59623e+06	1.59231e+06	1.70211e+06	1.62173e+06	1.46509e+06	1.69763e+06	1.75214e+06	1.71527e+06	1.16521e+06	2.9983e+06	1.60003e+06	1.54113e+06	1.69233e+06	1.53589e+06	1.50897e+06
ENSMUSP00000049457;ENSMUSP00000143082	5	5	305.82	Cacna2d1	Cacna2d1|MGI Symbol|calcium channel, voltage-dependent, alpha2/delta subunit 1 [Source:MGI Symbol;Acc:MGI:88295]|ENSMUSG00000040118|ENSMUST00000039370	5.77216e+06	5.84582e+06	5.07967e+06	5.72554e+06	6.2643e+06	5.74228e+06	4.96321e+06	4.6243e+06	6.05476e+06	6.65469e+06	5.10019e+06	5.24289e+06	5.36216e+06	6.39639e+06	5.48374e+06
ENSMUSP00000014370;ENSMUSP00000142252	2	2	65.44	Cacybp	Cacybp|MGI Symbol|calcyclin binding protein [Source:MGI Symbol;Acc:MGI:1270839]|ENSMUSG00000014226|ENSMUST00000014370	355825	396990	459009	399541	369865	267848	464090	380269	425601	232934	256772	298320	459320	362762	332096
ENSMUSP00000110679;ENSMUSP00000031775;ENSMUSP00000116247;ENSMUSP00000121213;ENSMUSP00000122926	5	3	204.51	Cald1	Cald1|MGI Symbol|caldesmon 1 [Source:MGI Symbol;Acc:MGI:88250]|ENSMUSG00000029761|ENSMUST00000115027	934719	923296	1.1746e+06	931675	2.45517e+06	1.12899e+06	1.12197e+06	1.08222e+06	1.15894e+06	591068	1.03608e+06	860630	1.19304e+06	938175	936823
ENSMUSP00000001204;ENSMUSP00000076880;ENSMUSP00000099384;ENSMUSP00000133559	5	5	301.93	Calm1	Calm1|MGI Symbol|calmodulin 1 [Source:MGI Symbol;Acc:MGI:88251]|ENSMUSG00000001175|ENSMUST00000001204	3.69596e+07	3.91468e+07	3.64906e+07	3.38976e+07	3.57757e+07	3.51293e+07	3.21512e+07	3.70378e+07	4.21916e+07	4.64837e+07	3.8391e+07	3.65182e+07	3.17439e+07	3.53001e+07	3.6866e+07
ENSMUSP00000003912	16	16	1050.7	Calr	Calr|MGI Symbol|calreticulin [Source:MGI Symbol;Acc:MGI:88252]|ENSMUSG00000003814|ENSMUST00000003912	1.37064e+08	1.4194e+08	1.55276e+08	1.4136e+08	1.37769e+08	1.55833e+08	1.35767e+08	1.45724e+08	1.50231e+08	2.17334e+08	1.32152e+08	1.33941e+08	1.51521e+08	1.26363e+08	1.26214e+08
ENSMUSP00000031779;ENSMUSP00000133390;ENSMUSP00000133945	8	1	528.27	Calu	Calu|MGI Symbol|calumenin [Source:MGI Symbol;Acc:MGI:1097158]|ENSMUSG00000029767|ENSMUST00000031779	1.03126e+06	999818	1.36089e+06	1.14026e+06	1.06076e+06	1.53604e+06	1.13321e+06	1.391e+06	1.3172e+06	2.44334e+06	1.34472e+06	1.23271e+06	1.32895e+06	924990	912729
ENSMUSP00000087967;ENSMUSP00000133436;ENSMUSP00000133609;ENSMUSP00000133615;ENSMUSP00000134095	9	2	531.34	Calu	Calu|MGI Symbol|calumenin [Source:MGI Symbol;Acc:MGI:1097158]|ENSMUSG00000029767|ENSMUST00000090481	2.48763e+06	2.50415e+06	2.58923e+06	2.4596e+06	2.20638e+06	2.71828e+06	2.5295e+06	2.52074e+06	3.77817e+06	5.64681e+06	2.74031e+06	2.46747e+06	2.57322e+06	2.01666e+06	2.24983e+06
ENSMUSP00000032409	1	1	43.58	Camk1	Camk1|MGI Symbol|calcium/calmodulin-dependent protein kinase I [Source:MGI Symbol;Acc:MGI:1098535]|ENSMUSG00000030272|ENSMUST00000032409	130819	115387	104809	116150	98644.8	94650.5	111727	107035	131821	217815	141004	131937	110980	105782	105532
ENSMUSP00000063359;ENSMUSP00000002817;ENSMUSP00000025519;ENSMUSP00000066996;ENSMUSP00000110952;ENSMUSP00000114801;ENSMUSP00000123480;ENSMUSP00000133019	6	2	271.87	Camk2d	Camk2d|MGI Symbol|calcium/calmodulin-dependent protein kinase II, delta [Source:MGI Symbol;Acc:MGI:1341265]|ENSMUSG00000053819|ENSMUST00000066466	4.65319e+06	5.13604e+06	4.90148e+06	5.80776e+06	5.2621e+06	5.72579e+06	4.59398e+06	4.99535e+06	5.30244e+06	4.9177e+06	5.78577e+06	5.59394e+06	4.62164e+06	4.88423e+06	5.05686e+06
ENSMUSP00000071720	5	1	232.48	Camk2g	Camk2g|MGI Symbol|calcium/calmodulin-dependent protein kinase II gamma [Source:MGI Symbol;Acc:MGI:88259]|ENSMUSG00000021820|ENSMUST00000071816	580581	832357	629864	662290	901593	973794	661528	654722	844647	2.48507e+06	780606	722802	773715	682221	706219
ENSMUSP00000020315;ENSMUSP00000115234	11	9	549.08	Cand1	Cand1|MGI Symbol|cullin associated and neddylation disassociated 1 [Source:MGI Symbol;Acc:MGI:1261820]|ENSMUSG00000020114|ENSMUST00000020315	4.52401e+06	4.14105e+06	4.96205e+06	5.10163e+06	4.61765e+06	4.59733e+06	4.82602e+06	4.73651e+06	4.55968e+06	6.72472e+06	4.83056e+06	4.92722e+06	4.19379e+06	4.23314e+06	4.17718e+06
ENSMUSP00000075377	21	20	1416.95	Cand2	Cand2|MGI Symbol|cullin-associated and neddylation-dissociated 2 (putative) [Source:MGI Symbol;Acc:MGI:1914338]|ENSMUSG00000030319|ENSMUST00000075995	1.58309e+07	1.55741e+07	1.53381e+07	1.38293e+07	1.47243e+07	1.76092e+07	1.64611e+07	1.6244e+07	1.693e+07	2.54371e+07	1.60736e+07	1.49076e+07	1.4744e+07	1.45349e+07	1.53062e+07
ENSMUSP00000020637	16	16	1166.41	Canx	Canx|MGI Symbol|calnexin [Source:MGI Symbol;Acc:MGI:88261]|ENSMUSG00000020368|ENSMUST00000020637	8.83007e+07	8.77258e+07	8.72463e+07	9.18391e+07	8.88911e+07	9.32506e+07	8.21447e+07	1.0064e+08	9.00135e+07	1.26113e+08	9.62233e+07	8.5671e+07	9.44908e+07	8.75642e+07	8.65017e+07
ENSMUSP00000068260;ENSMUSP00000114847	10	9	658.55	Cap1	Cap1|MGI Symbol|CAP, adenylate cyclase-associated protein 1 (yeast) [Source:MGI Symbol;Acc:MGI:88262]|ENSMUSG00000028656|ENSMUST00000069533	9.08314e+06	1.05228e+07	1.33761e+07	1.12652e+07	1.15502e+07	1.30223e+07	1.26933e+07	9.99963e+06	1.27798e+07	1.47632e+07	1.27422e+07	1.1781e+07	1.22536e+07	1.06174e+07	1.09681e+07
ENSMUSP00000021802;ENSMUSP00000112952	9	8	316.03	Cap2	Cap2|MGI Symbol|CAP, adenylate cyclase-associated protein, 2 (yeast) [Source:MGI Symbol;Acc:MGI:1914502]|ENSMUSG00000021373|ENSMUST00000021802	5.51784e+06	6.36071e+06	6.6025e+06	5.88119e+06	5.79079e+06	6.55541e+06	5.87247e+06	5.78107e+06	6.50466e+06	5.61542e+06	6.28649e+06	5.85346e+06	6.52947e+06	6.23231e+06	6.27166e+06
ENSMUSP00000063389	1	1	50.34	Capg	Capg|MGI Symbol|capping protein (actin filament), gelsolin-like [Source:MGI Symbol;Acc:MGI:1098259]|ENSMUSG00000056737|ENSMUST00000071044	266188	334220	575025	373758	160202	230302	579601	362584	418748	102429	320137	469835	441371	291296	365299
ENSMUSP00000025891	6	6	245.01	Capn1	Capn1|MGI Symbol|calpain 1 [Source:MGI Symbol;Acc:MGI:88263]|ENSMUSG00000024942|ENSMUST00000025891	1.20705e+06	1.52869e+06	1.59998e+06	1.40816e+06	1.46116e+06	1.36909e+06	1.36294e+06	1.38313e+06	1.44864e+06	1.69377e+06	1.21151e+06	1.45497e+06	1.38644e+06	1.16837e+06	1.21008e+06
ENSMUSP00000068895	16	16	986.1	Capn2	Capn2|MGI Symbol|calpain 2 [Source:MGI Symbol;Acc:MGI:88264]|ENSMUSG00000026509|ENSMUST00000068505	1.38488e+07	1.47671e+07	1.57588e+07	1.49477e+07	1.51639e+07	1.70323e+07	1.43989e+07	1.35984e+07	1.41654e+07	2.41411e+07	1.55467e+07	1.53997e+07	1.49939e+07	1.39218e+07	1.40349e+07
ENSMUSP00000001845;ENSMUSP00000103831	5	5	560.93	Capns1	Capns1|MGI Symbol|calpain, small subunit 1 [Source:MGI Symbol;Acc:MGI:88266]|ENSMUSG00000001794|ENSMUST00000001845	1.22943e+07	1.20066e+07	1.31924e+07	1.24879e+07	1.37457e+07	1.24141e+07	1.28019e+07	1.18936e+07	1.2437e+07	1.33624e+07	1.38682e+07	1.31797e+07	1.36441e+07	1.2755e+07	1.23465e+07
ENSMUSP00000028607;ENSMUSP00000114423	6	6	275.33	Caprin1	Caprin1|MGI Symbol|cell cycle associated protein 1 [Source:MGI Symbol;Acc:MGI:1858234]|ENSMUSG00000027184|ENSMUST00000028607	4.80787e+06	5.11176e+06	5.77295e+06	4.9239e+06	5.76977e+06	5.40604e+06	5.39602e+06	5.11596e+06	6.62776e+06	8.12261e+06	5.61214e+06	5.17675e+06	5.68432e+06	5.1008e+06	5.60179e+06
ENSMUSP00000102381;ENSMUSP00000142606	6	4	390.96	Capza1	Capza1|MGI Symbol|capping protein (actin filament) muscle Z-line, alpha 1 [Source:MGI Symbol;Acc:MGI:106227]|ENSMUSG00000070372|ENSMUST00000094028	6.21183e+06	5.95452e+06	7.97969e+06	4.90374e+06	5.62846e+06	6.01378e+06	7.05369e+06	6.55303e+06	6.46889e+06	1.12928e+07	6.54377e+06	6.88078e+06	6.07836e+06	5.35756e+06	5.31354e+06
ENSMUSP00000015877;ENSMUSP00000123398	15	12	1122.74	Capza2	Capza2|MGI Symbol|capping protein (actin filament) muscle Z-line, alpha 2 [Source:MGI Symbol;Acc:MGI:106222]|ENSMUSG00000015733|ENSMUST00000015877	8.46883e+07	8.3834e+07	8.04121e+07	7.78545e+07	7.75125e+07	8.18008e+07	8.08845e+07	8.20891e+07	9.29162e+07	1.42986e+08	8.72335e+07	8.25629e+07	7.92637e+07	7.84293e+07	7.92147e+07
ENSMUSP00000099565;ENSMUSP00000030518;ENSMUSP00000114973;ENSMUSP00000122077	9	9	922.06	Capzb	Capzb|MGI Symbol|capping protein (actin filament) muscle Z-line, beta [Source:MGI Symbol;Acc:MGI:104652]|ENSMUSG00000028745|ENSMUST00000102507	5.9168e+07	6.32825e+07	6.35261e+07	6.38175e+07	5.95458e+07	5.86761e+07	6.48443e+07	6.46021e+07	6.6043e+07	8.97843e+07	6.3216e+07	6.32318e+07	6.38981e+07	6.01128e+07	6.17112e+07
ENSMUSP00000091925;ENSMUSP00000120495	3	3	152.4	Car1	Car1|MGI Symbol|carbonic anhydrase 1 [Source:MGI Symbol;Acc:MGI:88268]|ENSMUSG00000027556|ENSMUST00000094365	3.6394e+06	2.84895e+06	2.16894e+06	3.47967e+06	4.60938e+06	2.13801e+06	2.76541e+06	1.60026e+06	3.49184e+06	4.16336e+06	3.45091e+06	3.08674e+06	3.63809e+06	2.63238e+06	3.41779e+06
ENSMUSP00000029078;ENSMUSP00000141876	16	16	970.83	Car2	Car2|MGI Symbol|carbonic anhydrase 2 [Source:MGI Symbol;Acc:MGI:88269]|ENSMUSG00000027562|ENSMUST00000029078	1.78218e+08	1.61642e+08	1.77446e+08	1.89716e+08	2.03086e+08	1.1671e+08	1.54441e+08	1.48272e+08	1.54964e+08	2.31786e+08	1.78275e+08	1.72095e+08	1.68587e+08	1.57495e+08	1.57102e+08
ENSMUSP00000029076	9	9	419.24	Car3	Car3|MGI Symbol|carbonic anhydrase 3 [Source:MGI Symbol;Acc:MGI:88270]|ENSMUSG00000027559|ENSMUST00000029076	5.89219e+06	5.13062e+06	4.20164e+07	8.01847e+06		3.59257e+06	7.44511e+06	3.13733e+06	2.9958e+06		2.81164e+06	2.13719e+06	2.28992e+06	2.53229e+06
ENSMUSP00000033901;ENSMUSP00000136535;ENSMUSP00000137488	10	9	521.21	Carkd	Carkd|MGI Symbol|carbohydrate kinase domain containing [Source:MGI Symbol;Acc:MGI:1913353]|ENSMUSG00000031505|ENSMUST00000033901	1.36428e+07	1.32769e+07	1.20352e+07	1.09215e+07	1.41549e+07	1.28114e+07	1.33576e+07	1.2965e+07	1.54446e+07	2.55022e+07	1.41379e+07	1.2807e+07	1.25232e+07	1.30271e+07	1.36492e+07
ENSMUSP00000034703	1	1	57.93	Carm1	Carm1|MGI Symbol|coactivator-associated arginine methyltransferase 1 [Source:MGI Symbol;Acc:MGI:1913208]|ENSMUSG00000032185|ENSMUST00000034703	17757.3	31824.2	47847	25378.3	8726.37	17833.5	28653.1	28070.3	27910.3	71469.9	47845.4	60200.2	39818.8	22034.1	18549.8
ENSMUSP00000046453	3	3	239	Cars2	Cars2|MGI Symbol|cysteinyl-tRNA synthetase 2 (mitochondrial)(putative) [Source:MGI Symbol;Acc:MGI:1919191]|ENSMUSG00000056228|ENSMUST00000049461	2.12125e+06	2.27087e+06	1.92382e+06	2.21102e+06	2.12491e+06	2.58269e+06	2.13675e+06	2.7064e+06	2.23827e+06	3.33532e+06	2.40029e+06	1.9762e+06	1.83246e+06	2.10168e+06	1.92111e+06
ENSMUSP00000029454;ENSMUSP00000130482;ENSMUSP00000131232	19	18	1577.68	Casq2	Casq2|MGI Symbol|calsequestrin 2 [Source:MGI Symbol;Acc:MGI:1309469]|ENSMUSG00000027861|ENSMUST00000029454	5.39966e+08	5.605e+08	5.24181e+08	5.37767e+08	5.82587e+08	5.66222e+08	5.3951e+08	5.42519e+08	4.85272e+08	7.86573e+08	5.66601e+08	5.4479e+08	5.50084e+08	5.39137e+08	5.43761e+08
ENSMUSP00000065275	9	9	615.15	Cast	Cast|MGI Symbol|calpastatin [Source:MGI Symbol;Acc:MGI:1098236]|ENSMUSG00000021585|ENSMUST00000065629	8.35377e+06	7.81525e+06	8.40183e+06	6.72033e+06	9.1551e+06	1.05756e+07	8.29604e+06	8.516e+06	1.14003e+07	1.48649e+07	9.97695e+06	8.21175e+06	9.58452e+06	7.27552e+06	8.04415e+06
ENSMUSP00000028610;ENSMUSP00000106798	18	17	1007.83	Cat	Cat|MGI Symbol|catalase [Source:MGI Symbol;Acc:MGI:88271]|ENSMUSG00000027187|ENSMUST00000028610	6.57081e+07	5.07251e+07	5.81862e+07	6.3099e+07	6.77401e+07	4.0095e+07	5.04226e+07	5.25329e+07	4.81809e+07	4.75929e+07	5.29884e+07	5.57634e+07	5.35818e+07	5.25026e+07	5.2766e+07
ENSMUSP00000007799;ENSMUSP00000074922;ENSMUSP00000111113;ENSMUSP00000111115;ENSMUSP00000120252;ENSMUSP00000135374	9	9	470.92	Cav1	Cav1|MGI Symbol|caveolin 1, caveolae protein [Source:MGI Symbol;Acc:MGI:102709]|ENSMUSG00000007655|ENSMUST00000007799	8.74192e+07	9.16348e+07	1.01323e+08	9.87618e+07	9.55592e+07	8.10972e+07	8.407e+07	8.8672e+07	9.42738e+07	8.738e+07	9.15592e+07	9.9484e+07	9.06418e+07	9.62647e+07	9.23212e+07
ENSMUSP00000000058;ENSMUSP00000111119;ENSMUSP00000111122	5	5	241.06	Cav2	Cav2|MGI Symbol|caveolin 2 [Source:MGI Symbol;Acc:MGI:107571]|ENSMUSG00000000058|ENSMUST00000000058	1.68778e+07	1.67339e+07	1.82068e+07	1.70365e+07	1.92067e+07	1.64513e+07	1.64585e+07	1.70961e+07	1.56756e+07	2.89082e+07	1.78895e+07	1.77932e+07	1.61668e+07	1.87303e+07	1.56439e+07
ENSMUSP00000049394	10	8	483.05	Cbr1	Cbr1|MGI Symbol|carbonyl reductase 1 [Source:MGI Symbol;Acc:MGI:88284]|ENSMUSG00000051483|ENSMUST00000039659	1.9172e+07	1.81959e+07	1.91106e+07	1.83703e+07	2.06017e+07	1.8078e+07	1.8424e+07	1.94357e+07	1.78494e+07	3.34424e+07	1.92089e+07	1.88052e+07	1.72863e+07	1.78745e+07	1.90181e+07
ENSMUSP00000026148;ENSMUSP00000117739	3	3	350.53	Cbr2	Cbr2|MGI Symbol|carbonyl reductase 2 [Source:MGI Symbol;Acc:MGI:107200]|ENSMUSG00000025150|ENSMUST00000026148	1.41785e+06	2.24762e+06	4.1201e+06	2.14121e+06	3.23016e+06	2.50877e+06	2.86325e+06	1.99637e+06	1.81587e+06	2.94682e+06	3.61082e+06	2.18001e+06	2.84504e+06	1.76435e+06	1.53677e+06
ENSMUSP00000034058;ENSMUSP00000117069	9	8	583.53	Cbr4	Cbr4|MGI Symbol|carbonyl reductase 4 [Source:MGI Symbol;Acc:MGI:2384567]|ENSMUSG00000031641|ENSMUST00000034058	2.25988e+07	2.51279e+07	2.07839e+07	2.13716e+07	2.58646e+07	2.11685e+07	2.22842e+07	2.24206e+07	2.49192e+07	2.78485e+07	2.29058e+07	2.31287e+07	2.21024e+07	2.30553e+07	2.31385e+07
ENSMUSP00000018810	1	1	14.43	Cbx1	Cbx1|MGI Symbol|chromobox 1 [Source:MGI Symbol;Acc:MGI:105369]|ENSMUSG00000018666|ENSMUST00000018810	174510	164095	110306	129425	0	0	70373.8	80498.7	0	0	80694.2	172468	124329	141600	106084
ENSMUSP00000031862;ENSMUSP00000110088;ENSMUSP00000121370	3	3	192.17	Cbx3	Cbx3|MGI Symbol|chromobox 3 [Source:MGI Symbol;Acc:MGI:108515]|ENSMUSG00000029836|ENSMUST00000031862	1.6669e+06	1.55132e+06	1.7612e+06	2.06125e+06	1.79002e+06	1.96138e+06	1.47871e+06	1.61664e+06	1.78332e+06	2.7253e+06	1.40441e+06	1.71696e+06	1.76687e+06	1.45309e+06	1.60267e+06
ENSMUSP00000038612;ENSMUSP00000109289;ENSMUSP00000109290	6	5	219.69	Ccbl1	Ccbl1|MGI Symbol|cysteine conjugate-beta lyase 1 [Source:MGI Symbol;Acc:MGI:1917516]|ENSMUSG00000039648|ENSMUST00000044038	1.6181e+06	2.06524e+06	1.7961e+06	1.93308e+06	1.75559e+06	1.52637e+06	1.60932e+06	2.02292e+06	1.60613e+06	2.49816e+06	2.13369e+06	2.04463e+06	2.00972e+06	2.0586e+06	1.63088e+06
ENSMUSP00000041675;ENSMUSP00000121687;ENSMUSP00000143531	14	12	677.88	Ccbl2	Ccbl2|MGI Symbol|cysteine conjugate-beta lyase 2 [Source:MGI Symbol;Acc:MGI:2677849]|ENSMUSG00000040213|ENSMUST00000044392	2.76727e+07	2.7813e+07	2.51324e+07	2.59541e+07	2.69821e+07	2.26825e+07	2.5242e+07	2.71787e+07	2.63686e+07	4.13063e+07	2.65756e+07	2.81564e+07	2.40437e+07	2.6736e+07	2.72935e+07
ENSMUSP00000022063	2	1	31.83	Ccdc127	Ccdc127|MGI Symbol|coiled-coil domain containing 127 [Source:MGI Symbol;Acc:MGI:1914683]|ENSMUSG00000021578|ENSMUST00000022063	279162	239606	278571	228662	311078	275791	278074	386451	244878	93992.5	277834	321054	234343	305515	293208
ENSMUSP00000045332	1	1	15.64	Ccdc129	Ccdc129|MGI Symbol|coiled-coil domain containing 129 [Source:MGI Symbol;Acc:MGI:2685304]|ENSMUSG00000037973|ENSMUST00000044729	8.67703e+07	1.3003e+08	1.33762e+08	8.01954e+07	6.87734e+07	9.78369e+07	9.34993e+07	1.57442e+08	2.07726e+08	2.22862e+08	1.33104e+08	3.16467e+08	8.70322e+07	6.7537e+07	1.16418e+08
ENSMUSP00000052945;ENSMUSP00000136847	6	5	233.75	Ccdc141	Ccdc141|MGI Symbol|coiled-coil domain containing 141 [Source:MGI Symbol;Acc:MGI:1919735]|ENSMUSG00000044033|ENSMUST00000049544	861720	943105	842201	1.0287e+06	673522	865221	784496	787831	622005	1.29289e+06	1.07402e+06	956834	982145	1.04082e+06	852465
ENSMUSP00000002043;ENSMUSP00000102478	2	2	158.75	Ccdc47	Ccdc47|MGI Symbol|coiled-coil domain containing 47 [Source:MGI Symbol;Acc:MGI:1914413]|ENSMUSG00000078622|ENSMUST00000002043	478347	456622	520257	651844	731157	834639	609794	562015	500337	701550	997149	614838	641949	652072	732031
ENSMUSP00000026735	1	1	43.12	Ccdc51	Ccdc51|MGI Symbol|coiled-coil domain containing 51 [Source:MGI Symbol;Acc:MGI:1913908]|ENSMUSG00000025645|ENSMUST00000026735	131747	117236	137650	110442	119290	121853	109893	140856	137064	59302.6	136570	104129	127885	110216	124303
ENSMUSP00000097520	2	2	218.81	Ccdc58	Ccdc58|MGI Symbol|coiled-coil domain containing 58 [Source:MGI Symbol;Acc:MGI:2146423]|ENSMUSG00000075229|ENSMUST00000099937	1.59774e+06	1.32908e+06	1.30452e+06	1.10743e+06	1.55425e+06	1.9042e+06	1.99172e+06	1.34544e+06	1.68431e+06	3.29053e+06	1.73071e+06	1.42139e+06	1.42988e+06	1.37938e+06	1.33061e+06
ENSMUSP00000086028	1	1	30.49	Ccdc87	Ccdc87|MGI Symbol|coiled-coil domain containing 87 [Source:MGI Symbol;Acc:MGI:3026882]|ENSMUSG00000067872|ENSMUST00000088653	4.90568e+06	1.02508e+07	5.24208e+06	5.99731e+06	1.25964e+07	6.11373e+06	1.10259e+07	5.48639e+06	5.53693e+06	5.88186e+06	1.33736e+07	7.72027e+06	1.10839e+07	4.05329e+06	4.06809e+06
ENSMUSP00000109067;ENSMUSP00000031344	3	1	43.62	Ccdc88b	Ccdc88b|MGI Symbol|coiled-coil domain containing 88B [Source:MGI Symbol;Acc:MGI:1925567]|ENSMUSG00000047810|ENSMUST00000113440	1.36636e+06	1.17174e+06	959454	1.45132e+06	393223	726111	872289	1.03524e+06	1.18187e+06	1.89004e+06	558908	2.1425e+06	645540	1.45585e+06	736710
ENSMUSP00000068629	2	1	28.45	Ccdc88c	Ccdc88c|MGI Symbol|coiled-coil domain containing 88C [Source:MGI Symbol;Acc:MGI:1915589]|ENSMUSG00000021182|ENSMUST00000068411	719155	228097	246850	128596	191719	230005	219139	186118	259559	334709	170257	172570	249339	203298	293510
ENSMUSP00000032842	4	3	124.82	Ccdc90b	Ccdc90b|MGI Symbol|coiled-coil domain containing 90B [Source:MGI Symbol;Acc:MGI:1913615]|ENSMUSG00000030613|ENSMUST00000032842	1.78066e+06	1.90417e+06	1.72455e+06	1.66907e+06	1.88496e+06	1.53573e+06	1.73921e+06	1.73382e+06	1.74688e+06	1.12168e+06	1.27245e+06	1.59303e+06	1.56265e+06	1.49257e+06	1.72448e+06
ENSMUSP00000122633	2	1	45.91	Ccser1	Ccser1|MGI Symbol|coiled-coil serine rich 1 [Source:MGI Symbol;Acc:MGI:3045354]|ENSMUSG00000039578|ENSMUST00000134710	220024	123740	103632	212772	116329	114322	114466	76949.8	156434	18521.2	108400	180021	229084	220608	147073
ENSMUSP00000036288	13	13	1084.95	Cct2	Cct2|MGI Symbol|chaperonin containing Tcp1, subunit 2 (beta) [Source:MGI Symbol;Acc:MGI:107186]|ENSMUSG00000034024|ENSMUST00000047672	2.66248e+07	2.70756e+07	2.97683e+07	2.9075e+07	2.69068e+07	2.75279e+07	2.73752e+07	2.5778e+07	2.84635e+07	4.52451e+07	2.73163e+07	2.62635e+07	2.67e+07	2.55126e+07	2.64856e+07
ENSMUSP00000001452;ENSMUSP00000126109;ENSMUSP00000130616;ENSMUSP00000131113;ENSMUSP00000131250	18	16	1095.54	Cct3	Cct3|MGI Symbol|chaperonin containing Tcp1, subunit 3 (gamma) [Source:MGI Symbol;Acc:MGI:104708]|ENSMUSG00000001416|ENSMUST00000001452	2.08653e+07	2.44888e+07	2.37767e+07	2.21901e+07	2.60638e+07	2.6947e+07	2.27179e+07	2.36721e+07	2.59459e+07	3.60275e+07	2.26055e+07	2.24789e+07	2.41454e+07	2.20357e+07	2.10157e+07
ENSMUSP00000020562	13	12	1008.59	Cct4	Cct4|MGI Symbol|chaperonin containing Tcp1, subunit 4 (delta) [Source:MGI Symbol;Acc:MGI:104689]|ENSMUSG00000007739|ENSMUST00000020562	1.91989e+07	2.18617e+07	2.22782e+07	2.08047e+07	2.20175e+07	2.42066e+07	2.13887e+07	2.15982e+07	2.45765e+07	3.74506e+07	2.18173e+07	1.97134e+07	2.28984e+07	2.18627e+07	1.97599e+07
ENSMUSP00000022842;ENSMUSP00000125566	18	16	1085.07	Cct5	Cct5|MGI Symbol|chaperonin containing Tcp1, subunit 5 (epsilon) [Source:MGI Symbol;Acc:MGI:107185]|ENSMUSG00000022234|ENSMUST00000022842	1.9081e+07	2.08218e+07	2.1922e+07	2.07034e+07	1.99762e+07	2.22702e+07	2.07439e+07	2.01854e+07	2.18807e+07	3.18458e+07	2.14242e+07	1.8394e+07	2.01654e+07	1.83546e+07	1.79729e+07
ENSMUSP00000031402	10	7	488.89	Cct6a	Cct6a|MGI Symbol|chaperonin containing Tcp1, subunit 6a (zeta) [Source:MGI Symbol;Acc:MGI:107943]|ENSMUSG00000029447|ENSMUST00000031402	4.91758e+06	5.08099e+06	4.77407e+06	4.60243e+06	4.72307e+06	5.27101e+06	5.11175e+06	4.59577e+06	6.03851e+06	7.56815e+06	4.74329e+06	4.88212e+06	4.71129e+06	4.5548e+06	4.28494e+06
ENSMUSP00000032078	16	14	966.22	Cct7	Cct7|MGI Symbol|chaperonin containing Tcp1, subunit 7 (eta) [Source:MGI Symbol;Acc:MGI:107184]|ENSMUSG00000030007|ENSMUST00000032078	1.85356e+07	1.69573e+07	1.83179e+07	1.69361e+07	1.62491e+07	1.78213e+07	1.80609e+07	1.63657e+07	1.77509e+07	2.21526e+07	1.62574e+07	1.65184e+07	1.66027e+07	1.64398e+07	1.60467e+07
ENSMUSP00000026704;ENSMUSP00000134920;ENSMUSP00000135377;ENSMUSP00000135651;ENSMUSP00000137486	16	15	917.11	Cct8	Cct8|MGI Symbol|chaperonin containing Tcp1, subunit 8 (theta) [Source:MGI Symbol;Acc:MGI:107183]|ENSMUSG00000025613|ENSMUST00000026704	2.46347e+07	2.81141e+07	2.94241e+07	2.59532e+07	2.72319e+07	3.03225e+07	2.66828e+07	2.67709e+07	3.18987e+07	4.4412e+07	2.68947e+07	2.55531e+07	2.70124e+07	2.63979e+07	2.67366e+07
ENSMUSP00000061636	5	4	182.93	Cd151	Cd151|MGI Symbol|CD151 antigen [Source:MGI Symbol;Acc:MGI:1096360]|ENSMUSG00000025510|ENSMUST00000058746	2.24466e+06	2.32598e+06	2.43764e+06	2.51748e+06	2.07117e+06	2.08995e+06	2.3288e+06	2.46375e+06	2.59301e+06	1.40317e+06	2.21367e+06	2.15593e+06	2.47395e+06	2.10814e+06	2.14288e+06
ENSMUSP00000023341	2	2	150.47	Cd200	Cd200|MGI Symbol|CD200 antigen [Source:MGI Symbol;Acc:MGI:1196990]|ENSMUSG00000022661|ENSMUST00000023341	788397	884102	929961	948313	1.11932e+06	865879	674065	651612	1.17914e+06	1.4899e+06	628805	770736	869846	777500	694656
ENSMUSP00000016638	3	3	109.24	Cd34	Cd34|MGI Symbol|CD34 antigen [Source:MGI Symbol;Acc:MGI:88329]|ENSMUSG00000016494|ENSMUST00000016638	494235	896200	627529	639567	643136	877142	937575	661494	686434	979697	527423	666969	775655	610029	509841
ENSMUSP00000080974;ENSMUSP00000143107	17	14	893.37	Cd36	Cd36|MGI Symbol|CD36 antigen [Source:MGI Symbol;Acc:MGI:107899]|ENSMUSG00000002944|ENSMUST00000082367	1.78933e+08	1.80007e+08	1.85467e+08	1.93493e+08	1.84169e+08	1.82938e+08	1.71424e+08	1.85427e+08	1.84827e+08	2.18852e+08	1.95721e+08	1.83393e+08	1.77548e+08	1.84871e+08	1.8198e+08
ENSMUSP00000030964	3	3	138.5	Cd38	Cd38|MGI Symbol|CD38 antigen [Source:MGI Symbol;Acc:MGI:107474]|ENSMUSG00000029084|ENSMUST00000030964	1.36341e+06	1.51157e+06	1.12458e+06	1.21383e+06	1.91151e+06	2.07235e+06	1.15805e+06	1.39768e+06	1.87191e+06	2.8273e+06	1.80797e+06	1.52384e+06	1.24975e+06	1.17479e+06	1.34567e+06
ENSMUSP00000099853	2	2	102.9	Cd47	Cd47|MGI Symbol|CD47 antigen (Rh-related antigen, integrin-associated signal transducer) [Source:MGI Symbol;Acc:MGI:96617]|ENSMUSG00000055447|ENSMUST00000084838	3.96059e+06	4.69991e+06	4.49741e+06	4.61026e+06	5.24103e+06	4.60641e+06	4.58531e+06	3.92792e+06	4.44157e+06	7.91617e+06	4.18162e+06	4.76531e+06	4.45119e+06	4.33269e+06	4.36254e+06
ENSMUSP00000048041	1	1	45.35	Cd59a	Cd59a|MGI Symbol|CD59a antigen [Source:MGI Symbol;Acc:MGI:109177]|ENSMUSG00000032679|ENSMUST00000040423	2.019e+06	2.05593e+06	1.87645e+06	1.97992e+06	1.85218e+06	1.37137e+06	2.22065e+06	1.9787e+06	1.63289e+06	3.59733e+06	1.88624e+06	1.60369e+06	1.57314e+06	1.8146e+06	1.79297e+06
ENSMUSP00000015998	10	10	469.05	Cd5l	Cd5l|MGI Symbol|CD5 antigen-like [Source:MGI Symbol;Acc:MGI:1334419]|ENSMUSG00000015854|ENSMUST00000015998	7.36714e+06	7.39207e+06	8.79177e+06	8.66219e+06	8.9335e+06	7.76698e+06	1.01099e+07	7.25443e+06	7.83931e+06	7.27398e+06	6.22402e+06	1.12977e+07	8.43191e+06	7.16154e+06	9.36581e+06
ENSMUSP00000043768	4	4	271.42	Cd81	Cd81|MGI Symbol|CD81 antigen [Source:MGI Symbol;Acc:MGI:1096398]|ENSMUSG00000037706|ENSMUST00000037941	2.18946e+07	2.72771e+07	2.64146e+07	2.5273e+07	2.57271e+07	2.56254e+07	2.38777e+07	2.45761e+07	2.29047e+07	5.07232e+07	2.76123e+07	2.49274e+07	2.3787e+07	2.31906e+07	2.22372e+07
ENSMUSP00000117756	1	1	13.96	Cd86	Cd86|MGI Symbol|CD86 antigen [Source:MGI Symbol;Acc:MGI:101773]|ENSMUSG00000022901|ENSMUST00000135280	8.89051e+06	7.6337e+06	8.2264e+06	9.03371e+06	8.86911e+06	7.85847e+06	7.7313e+06	8.93739e+06	8.4626e+06	4.70911e+06	8.15132e+06	8.59636e+06	8.68527e+06	9.49616e+06	7.96405e+06
ENSMUSP00000032492	2	2	109.26	Cd9	Cd9|MGI Symbol|CD9 antigen [Source:MGI Symbol;Acc:MGI:88348]|ENSMUSG00000030342|ENSMUST00000032492	3.03105e+06	3.7576e+06	3.68095e+06	4.15361e+06	2.96851e+06	3.02656e+06	3.04713e+06	3.26382e+06	3.87993e+06	2.15803e+06	2.98344e+06	3.21097e+06	3.04831e+06	3.31662e+06	3.42322e+06
ENSMUSP00000096876	2	2	63.62	Cd93	Cd93|MGI Symbol|CD93 antigen [Source:MGI Symbol;Acc:MGI:106664]|ENSMUSG00000027435|ENSMUST00000099269	2.08403e+08	2.15571e+08	2.21785e+08	2.17046e+08	2.34472e+08	2.46713e+08	2.26638e+08	2.541e+08	2.60919e+08	3.6748e+08	3.0547e+08	2.56911e+08	2.29257e+08	2.35277e+08	2.27099e+08
ENSMUSP00000019615	4	4	247.38	Cdc37	Cdc37|MGI Symbol|cell division cycle 37 [Source:MGI Symbol;Acc:MGI:109531]|ENSMUSG00000019471|ENSMUST00000019615	4.36086e+06	4.3135e+06	4.36717e+06	4.17558e+06	3.58687e+06	3.68682e+06	4.19516e+06	5.78418e+06	3.75233e+06	5.8909e+06	3.93008e+06	4.16154e+06	5.30115e+06	4.29343e+06	3.9374e+06
ENSMUSP00000054634;ENSMUSP00000024956;ENSMUSP00000030417	6	5	271.21	Cdc42	Cdc42|MGI Symbol|cell division cycle 42 [Source:MGI Symbol;Acc:MGI:106211]|ENSMUSG00000006699|ENSMUST00000051477	1.16448e+07	1.35363e+07	1.42453e+07	1.25338e+07	1.34376e+07	1.42318e+07	1.29407e+07	1.22203e+07	1.42461e+07	1.51842e+07	1.34556e+07	1.37771e+07	1.26668e+07	1.20889e+07	1.26426e+07
ENSMUSP00000024727	1	1	30.09	Cdc5l	Cdc5l|MGI Symbol|cell division cycle 5-like (S. pombe) [Source:MGI Symbol;Acc:MGI:1918952]|ENSMUSG00000023932|ENSMUST00000024727	0	14108.5	24064.3	10805.9	0	0	31611.6	0	163051	0	12730.4	28539.8	0	12641.7	14599.7
ENSMUSP00000042057	1	1	13.23	Cdcp1	Cdcp1|MGI Symbol|CUB domain containing protein 1 [Source:MGI Symbol;Acc:MGI:2442010]|ENSMUSG00000035498|ENSMUST00000039229	5884.7	2482.42	65846.7	21377.9	41094.2	32377.1	13770	71711.2	3681.27	2590.89	2.2793e+06	15159.9	53650.6	36050.3	13843.4
ENSMUSP00000113527	12	12	831.64	Cdh13	Cdh13|MGI Symbol|cadherin 13 [Source:MGI Symbol;Acc:MGI:99551]|ENSMUSG00000031841|ENSMUST00000117160	6.57875e+07	7.26022e+07	6.8518e+07	7.44002e+07	6.70995e+07	6.15212e+07	6.41383e+07	6.69476e+07	6.7892e+07	9.21452e+07	6.73667e+07	6.38695e+07	6.28118e+07	6.5336e+07	6.55192e+07
ENSMUSP00000025166	16	13	1196.04	Cdh2	Cdh2|MGI Symbol|cadherin 2 [Source:MGI Symbol;Acc:MGI:88355]|ENSMUSG00000024304|ENSMUST00000025166	7.99414e+07	7.05741e+07	6.98543e+07	6.68653e+07	7.41902e+07	7.89771e+07	7.40813e+07	7.32899e+07	7.83159e+07	1.1459e+08	7.4532e+07	7.88334e+07	8.2186e+07	7.39917e+07	7.54332e+07
ENSMUSP00000034339	4	4	123.76	Cdh5	Cdh5|MGI Symbol|cadherin 5 [Source:MGI Symbol;Acc:MGI:105057]|ENSMUSG00000031871|ENSMUST00000034339	1.11436e+06	1.12094e+06	1.12455e+06	908846	1.47161e+06	1.46329e+06	969856	1.20733e+06	1.61143e+06	1.58234e+06	1.37186e+06	1.12893e+06	1.27824e+06	1.07043e+06	1.16019e+06
ENSMUSP00000086886	3	3	192.46	Cds2	Cds2|MGI Symbol|CDP-diacylglycerol synthase (phosphatidate cytidylyltransferase) 2 [Source:MGI Symbol;Acc:MGI:1332236]|ENSMUSG00000058793|ENSMUST00000089461	4.6334e+06	4.26559e+06	4.52007e+06	5.30443e+06	4.55354e+06	5.24141e+06	4.58111e+06	3.99224e+06	3.73085e+06	5.58781e+06	5.75506e+06	4.69e+06	5.17797e+06	4.12957e+06	4.02706e+06
ENSMUSP00000044420;ENSMUSP00000140690	2	2	74.82	Cdv3	Cdv3|MGI Symbol|carnitine deficiency-associated gene expressed in ventricle 3 [Source:MGI Symbol;Acc:MGI:2448759]|ENSMUSG00000032803|ENSMUST00000035484	1.59137e+06	936485	893129	866977	1.22827e+06	1.31599e+06	1.71231e+06	981267	1.79154e+06	2.55545e+06	1.11434e+06	1.02798e+06	811091	780291	1.09676e+06
ENSMUSP00000068772	1	1	14.44	Cebpzos	Cebpzos|MGI Symbol|CCAAT/enhancer binding protein (C/EBP), zeta, opposite strand [Source:MGI Symbol;Acc:MGI:1915804]|ENSMUSG00000062691|ENSMUST00000063817	20093.5	26727.2	22530.4	13406.8		30128.3	30814	26538.9	30821.5		28879	23510.3	17945.1	27342.9	19658.9
ENSMUSP00000074775	2	2	217.05	Cecr5	Cecr5|MGI Symbol|cat eye syndrome chromosome region, candidate 5 [Source:MGI Symbol;Acc:MGI:2136976]|ENSMUSG00000058979|ENSMUST00000075303	555167	704057	390034	460872	538898	635001	478222	467541	675338	851214	629916	597945	526913	528536	515060
ENSMUSP00000018653	2	1	103.22	Cenpv	Cenpv|MGI Symbol|centromere protein V [Source:MGI Symbol;Acc:MGI:1920389]|ENSMUSG00000018509|ENSMUST00000018653	1.54923e+06	1.50472e+06	1.36717e+06	1.71415e+06	1.40273e+06	1.30005e+06	1.20179e+06	1.26269e+06	1.14394e+06	2.00565e+06	1.1987e+06	1.38457e+06	1.2909e+06	1.79139e+06	1.31049e+06
ENSMUSP00000042904;ENSMUSP00000026036	2	1	34.12	Cep126	Cep126|MGI Symbol|centrosomal protein 126 [Source:MGI Symbol;Acc:MGI:2680221]|ENSMUSG00000040729|ENSMUST00000037397	381487	678877	754424	637731	465474	521353	563477	682834	1.11422e+06	285339	623151	494491	564124	718355	527123
ENSMUSP00000034189;ENSMUSP00000123146	19	7	1064.79	Ces1c	Ces1c|MGI Symbol|carboxylesterase 1C [Source:MGI Symbol;Acc:MGI:95420]|ENSMUSG00000057400|ENSMUST00000034189	6.8188e+07	6.51902e+07	5.93936e+07	7.49521e+07	7.39639e+07	7.45779e+07	8.10337e+07	6.55592e+07	6.80373e+07	1.17249e+08	5.52658e+07	6.86899e+07	7.53413e+07	6.86007e+07	7.60632e+07
ENSMUSP00000034172;ENSMUSP00000034173;ENSMUSP00000092836	16	12	1178.85	Ces1d	Ces1d|MGI Symbol|carboxylesterase 1D [Source:MGI Symbol;Acc:MGI:2148202]|ENSMUSG00000056973|ENSMUST00000034172	2.56441e+07	2.98266e+07	2.86776e+07	3.20561e+07	3.07131e+07	2.52411e+07	2.69404e+07	2.68759e+07	2.47389e+07	4.26808e+07	2.60902e+07	2.5132e+07	2.47877e+07	2.72031e+07	2.99437e+07
ENSMUSP00000025229;ENSMUSP00000116497;ENSMUSP00000118360;ENSMUSP00000120990	4	4	179.3	Cfb	Cfb|MGI Symbol|complement factor B [Source:MGI Symbol;Acc:MGI:105975]|ENSMUSG00000090231|ENSMUST00000025229	2.36287e+06	2.30941e+06	4.52817e+06	3.36497e+06	1.32483e+06	4.05119e+06	4.27873e+06	3.85533e+06	2.96836e+06	5.61415e+06	1.17743e+06	1.44378e+06	2.09744e+06	2.29477e+06	2.02256e+06
ENSMUSP00000056836	1	1	20.35	Cfd	Cfd|MGI Symbol|complement factor D (adipsin) [Source:MGI Symbol;Acc:MGI:87931]|ENSMUSG00000061780|ENSMUST00000061653	21791.3	73289.6	41933.8	48156.6		291736	51219.4	40787.2	96255.5		85770.9	92189.3	140076	85967.4
ENSMUSP00000066677;ENSMUSP00000027612;ENSMUSP00000092065;ENSMUSP00000107608;ENSMUSP00000141209;ENSMUSP00000141634	28	28	1780.87	Cfh	Cfh|MGI Symbol|complement component factor h [Source:MGI Symbol;Acc:MGI:88385]|ENSMUSG00000026365|ENSMUST00000066859	3.52172e+07	3.97778e+07	8.89446e+07	4.60079e+07	3.68611e+07	7.9105e+07	6.64731e+07	6.28793e+07	4.54611e+07	8.78656e+07	5.70585e+07	3.51861e+07	4.06501e+07	4.6699e+07	3.81407e+07
ENSMUSP00000077074;ENSMUSP00000142975	6	5	319.86	Cfi	Cfi|MGI Symbol|complement component factor i [Source:MGI Symbol;Acc:MGI:105937]|ENSMUSG00000058952|ENSMUST00000077918	1.28956e+06	2.08138e+06	1.45081e+06	1.68773e+06	839254	1.55323e+06	2.64269e+06	1.03714e+06	2.97213e+06	3.00262e+06	1.16763e+06	1.16957e+06	1.38655e+06	1.2728e+06	1.52548e+06
ENSMUSP00000112259	8	4	443.04	Cfl1	Cfl1|MGI Symbol|cofilin 1, non-muscle [Source:MGI Symbol;Acc:MGI:101757]|ENSMUSG00000056201|ENSMUST00000116560	1.59708e+07	1.57762e+07	1.54315e+07	1.55512e+07	1.89521e+07	1.83478e+07	2.02157e+07	1.56046e+07	1.73661e+07	2.11708e+07	1.83442e+07	1.74682e+07	1.76235e+07	1.3917e+07	1.53454e+07
ENSMUSP00000077262	13	10	537.58	Cfl2	Cfl2|MGI Symbol|cofilin 2, muscle [Source:MGI Symbol;Acc:MGI:101763]|ENSMUSG00000062929|ENSMUST00000078124	3.39092e+07	3.36096e+07	2.89817e+07	2.64088e+07	3.41052e+07	3.55544e+07	3.66533e+07	3.40763e+07	3.72677e+07	5.21096e+07	3.51054e+07	3.21904e+07	3.00659e+07	2.94949e+07	3.3046e+07
ENSMUSP00000059575	1	1	43.99	Chchd10	Chchd10|MGI Symbol|coiled-coil-helix-coiled-coil-helix domain containing 10 [Source:MGI Symbol;Acc:MGI:2143558]|ENSMUSG00000049422|ENSMUST00000058906	199460	133504	20682.5	41809.2	537060	248634	289138	28939.3	628293	899010	0	134897	34095.1	0	18487.5
ENSMUSP00000070149;ENSMUSP00000110743;ENSMUSP00000121589;ENSMUSP00000138484	12	11	593.09	Chchd3	Chchd3|MGI Symbol|coiled-coil-helix-coiled-coil-helix domain containing 3 [Source:MGI Symbol;Acc:MGI:1913325]|ENSMUSG00000053768|ENSMUST00000066379	6.60865e+07	6.97546e+07	6.71302e+07	6.87786e+07	7.47658e+07	7.03581e+07	7.06023e+07	7.48425e+07	7.34914e+07	4.49537e+07	6.66555e+07	6.56135e+07	7.17046e+07	7.17484e+07	6.71079e+07
ENSMUSP00000041380	3	3	147.4	Chchd4	Chchd4|MGI Symbol|coiled-coil-helix-coiled-coil-helix domain containing 4 [Source:MGI Symbol;Acc:MGI:1919420]|ENSMUSG00000034203|ENSMUST00000040835	1.08587e+07	6.89183e+06	5.38953e+06	4.25378e+06	7.93091e+06	7.73608e+06	5.28211e+06	8.4809e+06	1.00216e+07	1.32769e+07	6.84211e+06	6.24426e+06	5.11349e+06	6.07014e+06	6.77317e+06
ENSMUSP00000032172	4	4	230.51	Chchd6	Chchd6|MGI Symbol|coiled-coil-helix-coiled-coil-helix domain containing 6 [Source:MGI Symbol;Acc:MGI:1913348]|ENSMUSG00000030086|ENSMUST00000032172	999688	996780	1.17435e+06	1.05751e+06	1.45571e+06	1.32008e+06	1.33749e+06	1.11198e+06	1.3208e+06	1.28432e+06	1.15174e+06	1.18195e+06	1.05093e+06	1.02475e+06	1.60889e+06
ENSMUSP00000004965	1	1	33.22	Chmp2b	Chmp2b|MGI Symbol|charged multivesicular body protein 2B [Source:MGI Symbol;Acc:MGI:1916192]|ENSMUSG00000004843|ENSMUST00000004965	88276.5	125325	151327	105929	153105	178713	180397	94979.1	191080	48867.4	177832	91832.5	193892	114188	155950
ENSMUSP00000068410	2	2	59.16	Chmp3	Chmp3|MGI Symbol|charged multivesicular body protein 3 [Source:MGI Symbol;Acc:MGI:1913950]|ENSMUSG00000053119|ENSMUST00000065364	276335	297030	361962	290243	226172	244272	279363	301631	287669	296912	288118	335760	308254	280526	237026
ENSMUSP00000036206	3	3	84.72	Chmp4b	Chmp4b|MGI Symbol|charged multivesicular body protein 4B [Source:MGI Symbol;Acc:MGI:1922858]|ENSMUSG00000038467|ENSMUST00000044277	332179	339651	593593	498129	434628	399096	480441	320308	547138	179357	421179	410104	412606	389283	412310
ENSMUSP00000020253	1	1	20.27	Chpt1	Chpt1|MGI Symbol|choline phosphotransferase 1 [Source:MGI Symbol;Acc:MGI:2384841]|ENSMUSG00000060002|ENSMUST00000020253	138514	297160	244968	273360	206697	303951	273585	172154	200580	72688.5	216085	239014	200283	260069	270652
ENSMUSP00000125451;ENSMUSP00000034233;ENSMUSP00000123794	3	3	103.16	Ciapin1	Ciapin1|MGI Symbol|cytokine induced apoptosis inhibitor 1 [Source:MGI Symbol;Acc:MGI:1922083]|ENSMUSG00000031781|ENSMUST00000162538	1.66017e+06	1.78606e+06	2.12542e+06	1.81485e+06	1.59368e+06	1.85222e+06	1.96205e+06	2.22275e+06	2.15977e+06	3.75656e+06	2.42936e+06	1.83152e+06	1.837e+06	1.94679e+06	1.78245e+06
ENSMUSP00000032416	1	1	13.45	Cidec	Cidec|MGI Symbol|cell death-inducing DFFA-like effector c [Source:MGI Symbol;Acc:MGI:95585]|ENSMUSG00000030278|ENSMUST00000032416	553380	979322	1.17859e+06	1.17028e+06	1.34726e+06	496759	1.02067e+06	1.80352e+06	1.76682e+06	689374	923080	1.52001e+06	698249	977211	1.43085e+06
ENSMUSP00000043559	7	7	513.7	Cisd1	Cisd1|MGI Symbol|CDGSH iron sulfur domain 1 [Source:MGI Symbol;Acc:MGI:1261855]|ENSMUSG00000037710|ENSMUST00000045887	1.95409e+08	1.94532e+08	1.84678e+08	1.85927e+08	1.81353e+08	1.76697e+08	1.84911e+08	1.89501e+08	2.01598e+08	2.98515e+08	1.73529e+08	1.74336e+08	1.69521e+08	1.8327e+08	1.90224e+08
ENSMUSP00000029815;ENSMUSP00000113842	2	2	157.44	Cisd2	Cisd2|MGI Symbol|CDGSH iron sulfur domain 2 [Source:MGI Symbol;Acc:MGI:1914256]|ENSMUSG00000028165|ENSMUST00000029815	2.19864e+06	2.08931e+06	2.32565e+06	2.11774e+06	2.22829e+06	2.41945e+06	2.11971e+06	2.27742e+06	2.31407e+06	4.15928e+06	2.47242e+06	1.91807e+06	2.20337e+06	2.02843e+06	2.29929e+06
ENSMUSP00000103209	4	4	159.79	Cisd3	Cisd3|MGI Symbol|CDGSH iron sulfur domain 3 [Source:MGI Symbol;Acc:MGI:101788]|ENSMUSG00000078695|ENSMUST00000107583	6.16418e+06	6.91425e+06	5.69611e+06	6.11508e+06	7.18786e+06	6.32431e+06	6.54848e+06	6.69777e+06	6.94784e+06	6.57817e+06	6.61666e+06	6.27066e+06	6.74203e+06	6.3635e+06	6.22046e+06
ENSMUSP00000050336	5	5	370.82	Ckap4	Ckap4|MGI Symbol|cytoskeleton-associated protein 4 [Source:MGI Symbol;Acc:MGI:2444926]|ENSMUSG00000046841|ENSMUST00000053871	1.75183e+06	2.1436e+06	2.55182e+06	2.19615e+06	2.17605e+06	3.2528e+06	2.53195e+06	2.28311e+06	2.77321e+06	4.34717e+06	2.92955e+06	2.63799e+06	2.54808e+06	1.79342e+06	2.09578e+06
ENSMUSP00000001304	14	11	1231.17	Ckb	Ckb|MGI Symbol|creatine kinase, brain [Source:MGI Symbol;Acc:MGI:88407]|ENSMUSG00000001270|ENSMUST00000001304	5.58662e+07	5.43656e+07	6.06757e+07	5.79752e+07	6.08183e+07	6.62468e+07	5.95205e+07	6.69629e+07	6.00351e+07	1.17659e+08	6.69797e+07	6.57219e+07	6.48821e+07	5.38129e+07	5.94711e+07
ENSMUSP00000003643	31	26	2866.95	Ckm	Ckm|MGI Symbol|creatine kinase, muscle [Source:MGI Symbol;Acc:MGI:88413]|ENSMUSG00000030399|ENSMUST00000003643	2.85081e+09	2.83814e+09	2.62728e+09	2.4921e+09	2.97871e+09	2.57285e+09	2.61959e+09	2.83991e+09	2.83926e+09	3.79063e+09	2.92094e+09	2.8826e+09	2.75464e+09	2.77031e+09	2.95338e+09
ENSMUSP00000022122;ENSMUSP00000000317;ENSMUSP00000120507	39	38	3704.23	Ckmt2	Ckmt2|MGI Symbol|creatine kinase, mitochondrial 2 [Source:MGI Symbol;Acc:MGI:1923972]|ENSMUSG00000021622|ENSMUST00000022122	4.75725e+09	4.9136e+09	4.91598e+09	4.48961e+09	5.41849e+09	5.06107e+09	5.15328e+09	5.57763e+09	5.31868e+09	7.66129e+09	6.45833e+09	5.324e+09	5.05541e+09	5.12272e+09	5.05413e+09
ENSMUSP00000042266;ENSMUSP00000107469	2	2	45.65	Clasp1	Clasp1|MGI Symbol|CLIP associating protein 1 [Source:MGI Symbol;Acc:MGI:1923957]|ENSMUSG00000064302|ENSMUST00000049404	304818	473831	511845	524005	382699	532593	473311	286809	350919	521040	344102	383777	480467	351370	433598
ENSMUSP00000023426	1	1	18.31	Cldnd1	Cldnd1|MGI Symbol|claudin domain containing 1 [Source:MGI Symbol;Acc:MGI:2447860]|ENSMUSG00000022744|ENSMUST00000023426	216975	390887	440586	326595	274365	293251	276854	454227	205656	227847	270685	394840	343339	274681	297343
ENSMUSP00000007257	7	6	502.56	Clic1	Clic1|MGI Symbol|chloride intracellular channel 1 [Source:MGI Symbol;Acc:MGI:2148924]|ENSMUSG00000007041|ENSMUST00000007257	9.36024e+06	8.83346e+06	1.08125e+07	8.01765e+06	9.4604e+06	1.1207e+07	9.05869e+06	9.44143e+06	1.13681e+07	1.4329e+07	1.14234e+07	1.00022e+07	9.85394e+06	8.34568e+06	8.31991e+06
ENSMUSP00000041453	12	12	779.5	Clic4	Clic4|MGI Symbol|chloride intracellular channel 4 (mitochondrial) [Source:MGI Symbol;Acc:MGI:1352754]|ENSMUSG00000037242|ENSMUST00000037099	3.57759e+07	3.91931e+07	3.9748e+07	4.10699e+07	3.86606e+07	4.41899e+07	3.90898e+07	4.05223e+07	4.58743e+07	5.6596e+07	4.27644e+07	3.96518e+07	4.28275e+07	3.95588e+07	3.95142e+07
ENSMUSP00000024755;ENSMUSP00000023670	4	3	218.92	Clic5	Clic5|MGI Symbol|chloride intracellular channel 5 [Source:MGI Symbol;Acc:MGI:1917912]|ENSMUSG00000023959|ENSMUST00000024755	4.38191e+06	4.29809e+06	4.38027e+06	4.14114e+06	4.44634e+06	4.75189e+06	4.16085e+06	5.09533e+06	4.8663e+06	7.38967e+06	4.17211e+06	4.37021e+06	4.28832e+06	3.82138e+06	4.2372e+06
ENSMUSP00000104883	1	1	16.28	Clint1	Clint1|MGI Symbol|clathrin interactor 1 [Source:MGI Symbol;Acc:MGI:2144243]|ENSMUSG00000006169|ENSMUST00000109260	99045	248460	332309	38970.2	201197	337278	285116	26284.8	378238	100898	333046	266579	298499	290160	349630
ENSMUSP00000031382;ENSMUSP00000037431;ENSMUSP00000068241;ENSMUSP00000115965;ENSMUSP00000119641;ENSMUSP00000121425	17	13	867.68	Clip1	Clip1|MGI Symbol|CAP-GLY domain containing linker protein 1 [Source:MGI Symbol;Acc:MGI:1928401]|ENSMUSG00000049550|ENSMUST00000031382	5.11197e+06	5.64216e+06	4.54056e+06	4.71217e+06	5.78719e+06	6.41311e+06	5.46875e+06	4.85122e+06	7.03945e+06	5.27599e+06	4.87677e+06	4.67106e+06	5.51611e+06	5.11049e+06	5.14702e+06
ENSMUSP00000001884;ENSMUSP00000115609	5	5	159.38	Clpb	Clpb|MGI Symbol|ClpB caseinolytic peptidase B [Source:MGI Symbol;Acc:MGI:1100517]|ENSMUSG00000001829|ENSMUST00000001884	1.48003e+06	1.60054e+06	1.43018e+06	1.59381e+06	1.89464e+06	1.3557e+06	1.59321e+06	1.65765e+06	1.3714e+06	1.40923e+06	1.72642e+06	1.69847e+06	1.71622e+06	1.74423e+06	1.61613e+06
ENSMUSP00000002735	5	3	365.49	Clpp	Clpp|MGI Symbol|caseinolytic mitochondrial matrix peptidase proteolytic subunit [Source:MGI Symbol;Acc:MGI:1858213]|ENSMUSG00000002660|ENSMUST00000002735	1.25993e+07	1.2685e+07	1.0761e+07	1.10261e+07	1.20443e+07	1.1091e+07	1.1965e+07	1.2479e+07	1.22651e+07	1.62459e+07	1.12094e+07	1.09351e+07	1.12379e+07	1.17835e+07	1.18411e+07
ENSMUSP00000051293	1	1	16.88	Clptm1	Clptm1|MGI Symbol|cleft lip and palate associated transmembrane protein 1 [Source:MGI Symbol;Acc:MGI:1927155]|ENSMUSG00000002981|ENSMUST00000055242	46063.3	61748.9	68740.8	90461.6	72321.1	84208.8	76246.3	83845.6	68878.4	23743.7	78342	83765.5	61263.5	83418.7	58581.6
ENSMUSP00000015501	1	1	34.09	Clpx	Clpx|MGI Symbol|caseinolytic mitochondrial matrix peptidase chaperone subunit [Source:MGI Symbol;Acc:MGI:1346017]|ENSMUSG00000015357|ENSMUST00000015501	0	25058.5	4728.5	0	29162.6	47877.8	0	6590.66	79935.1	52553.8	59331.6	5666.07	40568.4	18705.7	6435.97
ENSMUSP00000103477;ENSMUSP00000094036	2	2	146.53	Clta	Clta|MGI Symbol|clathrin, light polypeptide (Lca) [Source:MGI Symbol;Acc:MGI:894297]|ENSMUSG00000028478|ENSMUST00000107845	1.13697e+06	828882	1.47912e+06	633071	1.15938e+06	1.23946e+06	1.12888e+06	1.06014e+06	1.29227e+06	2.82988e+06	1.27632e+06	1.15055e+06	1.14009e+06	854728	906953
ENSMUSP00000053371;ENSMUSP00000122336	3	3	93.26	Cltb	Cltb|MGI Symbol|clathrin, light polypeptide (Lcb) [Source:MGI Symbol;Acc:MGI:1921575]|ENSMUSG00000047547|ENSMUST00000049575	3.63616e+06	3.10508e+06	3.20839e+06	2.94688e+06	3.84522e+06	3.90883e+06	3.7229e+06	2.88062e+06	4.19412e+06	2.22986e+06	3.37588e+06	3.43531e+06	3.43523e+06	3.18754e+06	3.29172e+06
ENSMUSP00000050220;ENSMUSP00000117674	50	49	3543.23	Cltc	Cltc|MGI Symbol|clathrin, heavy polypeptide (Hc) [Source:MGI Symbol;Acc:MGI:2388633]|ENSMUSG00000047126|ENSMUST00000060766	1.20363e+08	1.33135e+08	1.38719e+08	1.36509e+08	1.32025e+08	1.50511e+08	1.33548e+08	1.30826e+08	1.34632e+08	2.14288e+08	1.36344e+08	1.38092e+08	1.31886e+08	1.25613e+08	1.23636e+08
ENSMUSP00000022616;ENSMUSP00000114720;ENSMUSP00000117953	9	7	386.98	Clu	Clu|MGI Symbol|clusterin [Source:MGI Symbol;Acc:MGI:88423]|ENSMUSG00000022037|ENSMUST00000022616	1.26262e+07	1.40265e+07	2.52355e+07	1.59851e+07	1.57561e+07	1.92749e+07	1.97068e+07	2.08335e+07	2.1007e+07	2.60786e+07	2.67593e+07	1.57171e+07	1.76307e+07	1.47131e+07	1.60664e+07
ENSMUSP00000090593;ENSMUSP00000113371	15	14	718.87	Cluh	Cluh|MGI Symbol|clustered mitochondria (cluA/CLU1) homolog [Source:MGI Symbol;Acc:MGI:1921398]|ENSMUSG00000020741|ENSMUST00000092915	5.87822e+06	5.81588e+06	6.72177e+06	6.8525e+06	5.47746e+06	6.5339e+06	5.65104e+06	6.99001e+06	5.79737e+06	7.40211e+06	5.24507e+06	5.95023e+06	5.24855e+06	5.93533e+06	5.56077e+06
ENSMUSP00000026625	12	11	1193.55	Clybl	Clybl|MGI Symbol|citrate lyase beta like [Source:MGI Symbol;Acc:MGI:1916884]|ENSMUSG00000025545|ENSMUST00000026625	5.48631e+07	5.78066e+07	5.30598e+07	5.31444e+07	5.94457e+07	5.17845e+07	5.54807e+07	5.41594e+07	5.44149e+07	6.92254e+07	5.62415e+07	5.27961e+07	5.30952e+07	5.65447e+07	5.87717e+07
ENSMUSP00000022834	2	2	66.45	Cma1	Cma1|MGI Symbol|chymase 1, mast cell [Source:MGI Symbol;Acc:MGI:96941]|ENSMUSG00000022225|ENSMUST00000022834	401738	324856	1.05572e+06	772700	498931	495873	502980	292313	282034	245004	441803	305416	260063	556350	331647
ENSMUSP00000070314;ENSMUSP00000125020;ENSMUSP00000125296	4	4	159.57	Cmbl	Cmbl|MGI Symbol|carboxymethylenebutenolidase-like (Pseudomonas) [Source:MGI Symbol;Acc:MGI:1916824]|ENSMUSG00000022235|ENSMUST00000070918	8.10388e+06	8.17467e+06	7.59739e+06	7.59569e+06	8.92939e+06	7.9872e+06	7.87743e+06	7.65113e+06	7.21424e+06	8.54945e+06	8.13258e+06	8.79503e+06	7.24397e+06	7.26893e+06	7.81706e+06
ENSMUSP00000120966	1	1	14.89	Cmc2	Cmc2|MGI Symbol|COX assembly mitochondrial protein 2 [Source:MGI Symbol;Acc:MGI:1913781]|ENSMUSG00000014633|ENSMUST00000148235	194367	96336.1	48053.4	24923.2	55600.3	53583.4	296094	69203.3	71645.5	69070.2	107469	70574.9	31195.3	47622.7	79978
ENSMUSP00000030491	3	3	168.27	Cmpk1	Cmpk1|MGI Symbol|cytidine monophosphate (UMP-CMP) kinase 1 [Source:MGI Symbol;Acc:MGI:1913838]|ENSMUSG00000028719|ENSMUST00000030491	5.94683e+06	5.4305e+06	5.76321e+06	5.79097e+06	5.89609e+06	5.7497e+06	5.68605e+06	5.42675e+06	5.70902e+06	9.70894e+06	5.61836e+06	6.07284e+06	6.12409e+06	5.47294e+06	5.9104e+06
ENSMUSP00000020969	2	1	36.15	Cmpk2	Cmpk2|MGI Symbol|cytidine monophosphate (UMP-CMP) kinase 2, mitochondrial [Source:MGI Symbol;Acc:MGI:99830]|ENSMUSG00000020638|ENSMUST00000020969	453943	538870	326524	372214	435348	309030	303268	366048	371820	909770	339970	388985	405706	337496	350168
ENSMUSP00000050408	20	18	774.46	Cmya5	Cmya5|MGI Symbol|cardiomyopathy associated 5 [Source:MGI Symbol;Acc:MGI:1923719]|ENSMUSG00000047419|ENSMUST00000062122	7.70128e+06	7.33795e+06	7.26283e+06	7.459e+06	6.30617e+06	6.76129e+06	6.24263e+06	7.21638e+06	6.03982e+06	8.96326e+06	7.6631e+06	7.09273e+06	6.49574e+06	6.96888e+06	7.16033e+06
ENSMUSP00000025546	13	12	779.67	Cndp2	Cndp2|MGI Symbol|CNDP dipeptidase 2 (metallopeptidase M20 family) [Source:MGI Symbol;Acc:MGI:1913304]|ENSMUSG00000024644|ENSMUST00000025546	2.9469e+07	4.23578e+07	6.03841e+07	3.79477e+07	3.176e+07	3.54668e+07	3.29491e+07	4.2731e+07	4.8936e+07	3.29698e+07	3.51637e+07	3.37479e+07	3.26937e+07	3.54649e+07	3.29529e+07
ENSMUSP00000115772	1	1	80.86	Cnih4	Cnih4|MGI Symbol|cornichon homolog 4 (Drosophila) [Source:MGI Symbol;Acc:MGI:1925828]|ENSMUSG00000062169|ENSMUST00000134115	1.2992e+06	1.79076e+06	1.94971e+06	1.64597e+06	2.34558e+06	1.4525e+06	1.82172e+06	1.79073e+06	1.70788e+06	2.74238e+06	2.53566e+06	2.15264e+06	2.31498e+06	1.67711e+06	1.60771e+06
ENSMUSP00000001384	3	3	132.75	Cnn1	Cnn1|MGI Symbol|calponin 1 [Source:MGI Symbol;Acc:MGI:104979]|ENSMUSG00000001349|ENSMUST00000001384	790731	1.05535e+06	2.46633e+06	1.12384e+06	1.06936e+06	929283	1.64109e+06	1.07857e+06	633300	2.56882e+06	1.7047e+06	758071	1.03724e+06	1.04928e+06	1.24684e+06
ENSMUSP00000029773	1	1	54.89	Cnn3	Cnn3|MGI Symbol|calponin 3, acidic [Source:MGI Symbol;Acc:MGI:1919244]|ENSMUSG00000053931|ENSMUST00000029773	317725	337026	485083	360946	461912	627502	471134	348347	629938	253946	446767	373296	464048	405981	331501
ENSMUSP00000063565	1	1	14.81	Cnot1	Cnot1|MGI Symbol|CCR4-NOT transcription complex, subunit 1 [Source:MGI Symbol;Acc:MGI:2442402]|ENSMUSG00000036550|ENSMUST00000068452	1.8681e+07	1.86998e+07	1.82763e+07	1.97312e+07	1.88488e+07	1.80545e+07	1.90409e+07	1.73339e+07	1.36464e+07	2.54307e+07	1.54772e+07	1.62571e+07	1.73028e+07	1.69872e+07	1.85615e+07
ENSMUSP00000026446	1	1	53.04	Cnpy2	Cnpy2|MGI Symbol|canopy 2 homolog (zebrafish) [Source:MGI Symbol;Acc:MGI:1928477]|ENSMUSG00000025381|ENSMUST00000026446	44662.3	39618.6	38499.1	39558.1	36415	60657.6	68487.7	40565.1	67783.3	25481.4	46594.3	31518.5	43135	30121.7	31194.1
ENSMUSP00000028237	1	1	16.4	Cntrl	Cntrl|MGI Symbol|centriolin [Source:MGI Symbol;Acc:MGI:1889576]|ENSMUSG00000057110|ENSMUST00000028237	456455	330754	524362	179104	482213	325867	544368	329028	0	166599	0	492550	461306	958792	681912
ENSMUSP00000017332;ENSMUSP00000130367	2	2	88.31	Coa3	Coa3|MGI Symbol|cytochrome C oxidase assembly factor 3 [Source:MGI Symbol;Acc:MGI:1098757]|ENSMUSG00000017188|ENSMUST00000017332	2.60179e+06	2.31701e+06	2.82655e+06	2.43172e+06	2.41833e+06	2.39353e+06	2.48379e+06	3.13092e+06	2.31748e+06	4.29928e+06	2.37703e+06	2.78014e+06	2.35439e+06	2.18664e+06	2.60712e+06
ENSMUSP00000114906	3	3	59.31	Coa7	Coa7|MGI Symbol|cytochrome c oxidase assembly factor 7 [Source:MGI Symbol;Acc:MGI:1917143]|ENSMUSG00000048351|ENSMUST00000131656	997379	1.0673e+06	795487	621672	1.18074e+06	871266	931063	764659	1.27024e+06	1.89577e+06	985539	804281	693346	789547	909295
ENSMUSP00000088412;ENSMUSP00000115065	3	3	90.39	Cobll1	Cobll1|MGI Symbol|Cobl-like 1 [Source:MGI Symbol;Acc:MGI:2442894]|ENSMUSG00000034903|ENSMUST00000090896	258289	487726	385425	384186	383589	374719	458597	393094	397570	544844	446845	356299	366075	393850	406747
ENSMUSP00000080921;ENSMUSP00000103358	10	10	594.61	Col15a1	Col15a1|MGI Symbol|collagen, type XV, alpha 1 [Source:MGI Symbol;Acc:MGI:88449]|ENSMUSG00000028339|ENSMUST00000082303	9.0995e+06	1.06905e+07	8.74187e+06	9.67058e+06	1.03933e+07	1.44025e+07	8.94391e+06	8.93884e+06	1.09626e+07	1.86396e+07	6.86538e+06	9.64533e+06	9.96514e+06	8.82164e+06	9.34806e+06
ENSMUSP00000072538	2	2	92.43	Col18a1	Col18a1|MGI Symbol|collagen, type XVIII, alpha 1 [Source:MGI Symbol;Acc:MGI:88451]|ENSMUSG00000001435|ENSMUST00000072755	128124	298957	799593	182677	357095	1.03147e+06	411259	309151	313738	1.09585e+06	583096	208016	289373	272789	283758
ENSMUSP00000001547	7	6	335.39	Col1a1	Col1a1|MGI Symbol|collagen, type I, alpha 1 [Source:MGI Symbol;Acc:MGI:88467]|ENSMUSG00000001506|ENSMUST00000001547	4.4484e+07	5.96395e+07	5.54022e+07	7.00939e+07		1.69281e+08	6.98306e+07	4.86002e+07	5.06353e+07		9.30793e+07	8.21441e+07	8.53067e+07	6.91893e+07
ENSMUSP00000031668;ENSMUSP00000125275	6	6	226.25	Col1a2	Col1a2|MGI Symbol|collagen, type I, alpha 2 [Source:MGI Symbol;Acc:MGI:88468]|ENSMUSG00000029661|ENSMUST00000031668	1.89449e+07	2.63729e+07	2.42579e+07	3.19784e+07		7.21911e+07	3.22589e+07	2.07023e+07	2.27843e+07		3.77439e+07	3.74763e+07	3.4879e+07	3.1623e+07
ENSMUSP00000104484	1	1	19.11	Col20a1	Col20a1|MGI Symbol|collagen, type XX, alpha 1 [Source:MGI Symbol;Acc:MGI:1920618]|ENSMUSG00000016356|ENSMUST00000108856	5.52622e+07	5.351e+07	5.22178e+07	5.11427e+07	6.30212e+07	5.17307e+07	5.23133e+07	5.71209e+07	6.50269e+07	2.82903e+07	5.30545e+07	5.46412e+07	6.16308e+07	6.30212e+07	5.94307e+07
ENSMUSP00000125069	1	1	14.07	Col22a1	Col22a1|MGI Symbol|collagen, type XXII, alpha 1 [Source:MGI Symbol;Acc:MGI:1916950]|ENSMUSG00000079022|ENSMUST00000159993	57966	77231.2	144720	92815.6	7435.21	0	87998.7	11296.1	137577	21776	0	249772	73892.9	69786.2	50222.6
ENSMUSP00000023123	1	1	32.02	Col2a1	Col2a1|MGI Symbol|collagen, type II, alpha 1 [Source:MGI Symbol;Acc:MGI:88452]|ENSMUSG00000022483|ENSMUST00000023123	1581.99	7231.79	0	1763.64	53810.7	631811	5145.02	0	42257.8	56553.2	95120.5	0	18520.9	3217.81	28431.1
ENSMUSP00000085192	3	2	96.8	Col3a1	Col3a1|MGI Symbol|collagen, type III, alpha 1 [Source:MGI Symbol;Acc:MGI:88453]|ENSMUSG00000026043|ENSMUST00000087883	18788	258454	77278.5	223251		5.50446e+06	525582	169388	210756		914703	1.2906e+06	1.00392e+06	635972
ENSMUSP00000033898;ENSMUSP00000108552	4	3	351.69	Col4a1	Col4a1|MGI Symbol|collagen, type IV, alpha 1 [Source:MGI Symbol;Acc:MGI:88454]|ENSMUSG00000031502|ENSMUST00000033898	7.57167e+06	7.61751e+06	6.86414e+06	8.70538e+06	8.92642e+06	1.42528e+07	6.89452e+06	6.5024e+06	8.4698e+06	5.25002e+06	8.91803e+06	8.12985e+06	9.09361e+06	9.26706e+06	9.07416e+06
ENSMUSP00000033899	3	3	137.01	Col4a2	Col4a2|MGI Symbol|collagen, type IV, alpha 2 [Source:MGI Symbol;Acc:MGI:88455]|ENSMUSG00000031503|ENSMUST00000033899	4.44438e+06	3.97698e+06	3.53198e+06	5.1308e+06	4.68098e+06	7.59385e+06	4.09714e+06	3.7027e+06	4.30317e+06	3.99341e+06	4.89874e+06	4.7962e+06	5.04746e+06	4.78485e+06	4.80444e+06
ENSMUSP00000083620	1	1	43.46	Col5a2	Col5a2|MGI Symbol|collagen, type V, alpha 2 [Source:MGI Symbol;Acc:MGI:88458]|ENSMUSG00000026042|ENSMUST00000086430	198138	306347	384158	284235	336809	426090	468820	474265	442572	777518	429300	397943	713205	616189	313192
ENSMUSP00000001147;ENSMUSP00000037000	41	39	3883.72	Col6a1	Col6a1|MGI Symbol|collagen, type VI, alpha 1 [Source:MGI Symbol;Acc:MGI:88459]|ENSMUSG00000001119|ENSMUST00000001147	4.25311e+08	4.76826e+08	4.38672e+08	4.96272e+08	4.52779e+08	4.60164e+08	4.76468e+08	4.12549e+08	4.49681e+08	5.5635e+08	5.56959e+08	5.69785e+08	5.9104e+08	5.16588e+08	4.98672e+08
ENSMUSP00000001181;ENSMUSP00000101053	25	24	1682.6	Col6a2	Col6a2|MGI Symbol|collagen, type VI, alpha 2 [Source:MGI Symbol;Acc:MGI:88460]|ENSMUSG00000020241|ENSMUST00000001181	2.31205e+08	2.54199e+08	2.40462e+08	2.50859e+08	2.41087e+08	2.59392e+08	2.5885e+08	2.1997e+08	2.46512e+08	3.57104e+08	3.01918e+08	3.00332e+08	3.06237e+08	2.72341e+08	2.59258e+08
ENSMUSP00000057131;ENSMUSP00000115210	101	2	8320.72	Col6a3	Col6a3|MGI Symbol|collagen, type VI, alpha 3 [Source:MGI Symbol;Acc:MGI:88461]|ENSMUSG00000048126|ENSMUST00000056925	213435	500282	578241	468457	450975	965772	660499	661714	927484	2.00365e+06	727078	559691	991813	490159	597874
ENSMUSP00000137585;ENSMUSP00000045454	101	1	8362.15	Col6a3	Col6a3|MGI Symbol|collagen, type VI, alpha 3 [Source:MGI Symbol;Acc:MGI:88461]|ENSMUSG00000048126|ENSMUST00000097653	674160	749176	571338	620745	782961	778223	558445	616252	726483	385557	839774	639646	787203	805452	743267
ENSMUSP00000096040;ENSMUSP00000060840	17	14	1005.27	Col6a6	Col6a6|MGI Symbol|collagen, type VI, alpha 6 [Source:MGI Symbol;Acc:MGI:2444259]|ENSMUSG00000043719|ENSMUST00000098441	8.88239e+06	9.18016e+06	6.93225e+06	1.01402e+07	8.23627e+06	7.58367e+06	8.30223e+06	7.26028e+06	6.00582e+06	1.08532e+07	7.53855e+06	8.27301e+06	8.70578e+06	8.78944e+06	9.32819e+06
ENSMUSP00000003659	1	1	28.61	Comp	Comp|MGI Symbol|cartilage oligomeric matrix protein [Source:MGI Symbol;Acc:MGI:88469]|ENSMUSG00000031849|ENSMUST00000003659	141012	99563.8	213269	299370	438148	447859	329734	114344	389636	239655	434670	369571	811837	367129	231737
ENSMUSP00000000335;ENSMUSP00000121810	6	6	501.07	Comt	Comt|MGI Symbol|catechol-O-methyltransferase [Source:MGI Symbol;Acc:MGI:88470]|ENSMUSG00000000326|ENSMUST00000000335	1.06396e+07	1.04455e+07	1.2012e+07	1.02766e+07	1.20239e+07	1.16118e+07	1.26279e+07	1.12765e+07	1.10485e+07	1.77047e+07	1.23157e+07	9.80242e+06	1.07973e+07	9.94988e+06	1.04281e+07
ENSMUSP00000119330;ENSMUSP00000134830	3	3	232.32	Comtd1	Comtd1|MGI Symbol|catechol-O-methyltransferase domain containing 1 [Source:MGI Symbol;Acc:MGI:1916406]|ENSMUSG00000021773|ENSMUST00000124549	1.24926e+06	1.33085e+06	1.59137e+06	1.26826e+06	1.57068e+06	1.73713e+06	1.66116e+06	1.59826e+06	1.74601e+06	1.52229e+06	1.44084e+06	1.56572e+06	1.46094e+06	1.29705e+06	1.23382e+06
ENSMUSP00000027833	6	6	284.83	Copa	Copa|MGI Symbol|coatomer protein complex subunit alpha [Source:MGI Symbol;Acc:MGI:1334462]|ENSMUSG00000026553|ENSMUST00000027833	846885	1.02348e+06	1.08334e+06	1.04325e+06	1.07507e+06	1.8668e+06	1.35283e+06	1.16253e+06	1.35982e+06	2.8254e+06	1.26209e+06	1.12486e+06	1.19512e+06	1.10905e+06	915858
ENSMUSP00000033012	4	4	175.11	Copb1	Copb1|MGI Symbol|coatomer protein complex, subunit beta 1 [Source:MGI Symbol;Acc:MGI:1917599]|ENSMUSG00000030754|ENSMUST00000033012	2.48165e+06	2.97912e+06	3.07162e+06	3.42093e+06	3.27128e+06	3.83146e+06	2.84006e+06	3.28227e+06	2.82136e+06	6.01802e+06	2.78987e+06	3.06346e+06	3.53273e+06	3.23133e+06	2.95283e+06
ENSMUSP00000035033	4	4	142.46	Copb2	Copb2|MGI Symbol|coatomer protein complex, subunit beta 2 (beta prime) [Source:MGI Symbol;Acc:MGI:1354962]|ENSMUSG00000032458|ENSMUST00000035033	874987	967977	1.11363e+06	1.02904e+06	854376	1.31417e+06	1.51327e+06	1.14113e+06	1.14218e+06	1.3587e+06	1.14463e+06	901605	1.24758e+06	837749	796771
ENSMUSP00000071078;ENSMUSP00000122888	2	2	79.48	Cope	Cope|MGI Symbol|coatomer protein complex, subunit epsilon [Source:MGI Symbol;Acc:MGI:1891702]|ENSMUSG00000055681|ENSMUST00000066469	647135	513867	664638	549725	689790	1.03109e+06	737334	502718	723572	1.2657e+06	731196	635673	625512	573205	567502
ENSMUSP00000109237;ENSMUSP00000038368	5	5	210.95	Copg1	Copg1|MGI Symbol|coatomer protein complex, subunit gamma 1 [Source:MGI Symbol;Acc:MGI:1858696]|ENSMUSG00000030058|ENSMUST00000113607	3.96924e+06	4.63879e+06	5.14486e+06	4.40888e+06	3.3945e+06	5.7034e+06	4.49051e+06	4.25627e+06	5.37629e+06	1.01192e+07	4.16187e+06	4.48656e+06	4.04618e+06	4.31666e+06	3.69418e+06
ENSMUSP00000028635;ENSMUSP00000106089	5	5	203.09	Cops2	Cops2|MGI Symbol|COP9 (constitutive photomorphogenic) homolog, subunit 2 (Arabidopsis thaliana) [Source:MGI Symbol;Acc:MGI:1330276]|ENSMUSG00000027206|ENSMUST00000028635	1.87336e+06	2.25582e+06	2.11832e+06	1.85525e+06	1.64009e+06	1.60385e+06	2.14747e+06	2.19591e+06	1.78735e+06	2.61508e+06	1.75513e+06	2.02096e+06	1.86232e+06	1.9967e+06	1.97955e+06
ENSMUSP00000019517	1	1	43.37	Cops3	Cops3|MGI Symbol|COP9 (constitutive photomorphogenic) homolog, subunit 3 (Arabidopsis thaliana) [Source:MGI Symbol;Acc:MGI:1349409]|ENSMUSG00000019373|ENSMUST00000019517	1.06257e+06	1.2395e+06	1.17962e+06	1.57657e+06	1.21261e+06	1.17489e+06	1.25528e+06	1.29206e+06	1.62913e+06	2.4253e+06	1.15077e+06	1.24494e+06	1.45744e+06	1.19558e+06	1.1916e+06
ENSMUSP00000048416;ENSMUSP00000114585	4	4	315.08	Cops4	Cops4|MGI Symbol|COP9 (constitutive photomorphogenic) homolog, subunit 4 (Arabidopsis thaliana) [Source:MGI Symbol;Acc:MGI:1349414]|ENSMUSG00000035297|ENSMUST00000045993	2.75254e+06	2.91199e+06	3.15159e+06	3.3931e+06	3.47121e+06	3.77091e+06	3.37758e+06	3.14363e+06	3.77162e+06	7.18983e+06	3.18011e+06	3.15456e+06	3.32845e+06	3.29234e+06	2.90684e+06
ENSMUSP00000027050;ENSMUSP00000140115	3	3	94.14	Cops5	Cops5|MGI Symbol|COP9 (constitutive photomorphogenic) homolog, subunit 5 (Arabidopsis thaliana) [Source:MGI Symbol;Acc:MGI:1349415]|ENSMUSG00000025917|ENSMUST00000027050	536140	678851	653289	472518	658663	576563	609484	624223	679921	923010	621895	614806	565967	568334	515344
ENSMUSP00000019638;ENSMUSP00000121554	3	3	125.82	Cops6	Cops6|MGI Symbol|COP9 (constitutive photomorphogenic) homolog, subunit 6 (Arabidopsis thaliana) [Source:MGI Symbol;Acc:MGI:1349439]|ENSMUSG00000019494|ENSMUST00000019638	1.12999e+06	1.57355e+06	1.46834e+06	1.48937e+06	1.03412e+06	1.29359e+06	1.27965e+06	1.43559e+06	1.24718e+06	912815	1.28804e+06	1.41549e+06	1.24602e+06	1.39051e+06	1.27372e+06
ENSMUSP00000032220	2	2	74.5	Cops7a	Cops7a|MGI Symbol|COP9 (constitutive photomorphogenic) homolog, subunit 7a (Arabidopsis thaliana) [Source:MGI Symbol;Acc:MGI:1349400]|ENSMUSG00000030127|ENSMUST00000032220	2.86795e+06	2.00879e+06	1.7242e+06	1.62304e+06	1.38496e+06	1.3632e+06	2.13115e+06	1.60538e+06	1.68856e+06	2.15951e+06	1.81178e+06	1.76242e+06	1.40243e+06	1.64127e+06	1.76151e+06
ENSMUSP00000035884;ENSMUSP00000024032	4	4	266.04	Cops8	Cops8|MGI Symbol|COP9 (constitutive photomorphogenic) homolog, subunit 8 (Arabidopsis thaliana) [Source:MGI Symbol;Acc:MGI:1915363]|ENSMUSG00000034432|ENSMUST00000036153	2.30924e+06	2.44163e+06	2.4688e+06	2.03515e+06	1.99773e+06	2.36262e+06	2.308e+06	2.40763e+06	2.16798e+06	3.49211e+06	2.32294e+06	2.22328e+06	2.47354e+06	2.24638e+06	2.47949e+06
ENSMUSP00000036213;ENSMUSP00000027125	5	5	230.78	Coq10a	Coq10a|MGI Symbol|coenzyme Q10 homolog A (yeast) [Source:MGI Symbol;Acc:MGI:2684847]|ENSMUSG00000039914|ENSMUST00000043211	1.30469e+07	1.39178e+07	1.03026e+07	1.15719e+07	1.47087e+07	1.14313e+07	1.16967e+07	1.13122e+07	1.00239e+07	1.91555e+07	9.98055e+06	1.28197e+07	1.13306e+07	1.33423e+07	1.27148e+07
ENSMUSP00000029909	7	7	483.61	Coq3	Coq3|MGI Symbol|coenzyme Q3 homolog, methyltransferase (yeast) [Source:MGI Symbol;Acc:MGI:101813]|ENSMUSG00000028247|ENSMUST00000029909	2.57812e+07	2.50925e+07	2.32403e+07	2.23097e+07	2.55212e+07	2.11469e+07	2.39893e+07	2.3177e+07	2.42786e+07	3.50501e+07	2.18285e+07	2.39115e+07	2.30284e+07	2.38906e+07	2.48927e+07
ENSMUSP00000048001	8	3	719.29	Coq5	Coq5|MGI Symbol|coenzyme Q5 homolog, methyltransferase (yeast) [Source:MGI Symbol;Acc:MGI:1098643]|ENSMUSG00000041733|ENSMUST00000040421	7.32176e+06	8.2035e+06	7.11104e+06	7.69712e+06	7.48886e+06	7.15602e+06	7.86877e+06	7.89124e+06	7.30693e+06	1.01575e+07	5.91607e+06	7.41305e+06	7.36169e+06	7.48312e+06	7.77343e+06
ENSMUSP00000021661;ENSMUSP00000105907;ENSMUSP00000115676;ENSMUSP00000117609	10	10	908.63	Coq6	Coq6|MGI Symbol|coenzyme Q6 homolog (yeast) [Source:MGI Symbol;Acc:MGI:1924408]|ENSMUSG00000021235|ENSMUST00000021661	3.19651e+07	3.04019e+07	2.69231e+07	2.82667e+07	3.45887e+07	3.03946e+07	2.90855e+07	2.92569e+07	3.24249e+07	4.5474e+07	3.14219e+07	3.07774e+07	3.01376e+07	3.18074e+07	3.14912e+07
ENSMUSP00000032887;ENSMUSP00000095695	8	8	451.7	Coq7	Coq7|MGI Symbol|demethyl-Q 7 [Source:MGI Symbol;Acc:MGI:107207]|ENSMUSG00000030652|ENSMUST00000032887	3.76027e+07	3.73466e+07	2.73297e+07	3.25851e+07	3.48533e+07	2.8968e+07	3.24048e+07	3.2967e+07	3.26348e+07	3.95093e+07	3.06412e+07	3.03291e+07	3.14125e+07	3.21942e+07	3.52287e+07
ENSMUSP00000034234;ENSMUSP00000124695	19	19	1702.63	Coq9	Coq9|MGI Symbol|coenzyme Q9 homolog (yeast) [Source:MGI Symbol;Acc:MGI:1915164]|ENSMUSG00000031782|ENSMUST00000034234	2.76372e+08	2.6561e+08	2.36839e+08	2.45204e+08	2.85494e+08	2.27941e+08	2.50107e+08	2.53594e+08	2.68152e+08	1.80102e+08	2.29924e+08	2.46864e+08	2.48013e+08	2.84233e+08	2.83287e+08
ENSMUSP00000032949;ENSMUSP00000115960;ENSMUSP00000134123	3	3	94.2	Coro1a	Coro1a|MGI Symbol|coronin, actin binding protein 1A [Source:MGI Symbol;Acc:MGI:1345961]|ENSMUSG00000030707|ENSMUST00000032949	3.62818e+06	3.82455e+06	4.32631e+06	3.80666e+06	4.03192e+06	4.84942e+06	4.83174e+06	3.79948e+06	4.6147e+06	5.92255e+06	5.36712e+06	5.0352e+06	5.14965e+06	3.82139e+06	4.38235e+06
ENSMUSP00000008893;ENSMUSP00000118450	2	2	220.61	Coro1b	Coro1b|MGI Symbol|coronin, actin binding protein 1B [Source:MGI Symbol;Acc:MGI:1345963]|ENSMUSG00000024835|ENSMUST00000008893	1.349e+06	1.36128e+06	1.78389e+06	1.00303e+06	1.40109e+06	1.39559e+06	1.58622e+06	1.2428e+06	1.65364e+06	1.65015e+06	1.21087e+06	1.63475e+06	1.45284e+06	1.39239e+06	1.08904e+06
ENSMUSP00000004646;ENSMUSP00000129314	4	3	141.96	Coro1c	Coro1c|MGI Symbol|coronin, actin binding protein 1C [Source:MGI Symbol;Acc:MGI:1345964]|ENSMUSG00000004530|ENSMUST00000004646	717574	776357	926013	837550	1.00717e+06	797214	805470	715524	993909	319831	857227	789717	962445	771244	772080
ENSMUSP00000099551;ENSMUSP00000021190	3	3	66.66	Coro6	Coro6|MGI Symbol|coronin 6 [Source:MGI Symbol;Acc:MGI:2183448]|ENSMUSG00000020836|ENSMUST00000102493	769425	1.0532e+06	772815	651558	730157	1.14918e+06	835294	872070	1.08323e+06	1.59294e+06	672986	1.03407e+06	836575	746760	959209
ENSMUSP00000034285	2	2	75.17	Cotl1	Cotl1|MGI Symbol|coactosin-like 1 (Dictyostelium) [Source:MGI Symbol;Acc:MGI:1919292]|ENSMUSG00000031827|ENSMUST00000034285	920363	1.76031e+06	2.13883e+06	1.13872e+06	1.8369e+06	2.15547e+06	2.3944e+06	1.34087e+06	2.10381e+06	3.84871e+06	2.02945e+06	1.34522e+06	1.34571e+06	1.09234e+06	1.1644e+06
ENSMUSP00000054086	1	1	98.18	Cox17	Cox17|MGI Symbol|cytochrome c oxidase assembly protein 17 [Source:MGI Symbol;Acc:MGI:1333806]|ENSMUSG00000046516|ENSMUST00000050273	1.84851e+06	1.33671e+06	1.30716e+06	1.28089e+06	1.52228e+06	846972	1.26319e+06	1.21259e+06	1.65789e+06	492912	1.6356e+06	1.31778e+06	1.11632e+06	1.45734e+06	1.27864e+06
ENSMUSP00000027781	2	2	204.93	Cox20	Cox20|MGI Symbol|COX20 Cox2 chaperone [Source:MGI Symbol;Acc:MGI:1913609]|ENSMUSG00000026500|ENSMUST00000027781	1.4657e+07	1.36076e+07	1.2624e+07	1.27084e+07	1.37639e+07	1.16358e+07	1.22557e+07	1.44071e+07	1.27775e+07	1.46472e+07	1.27973e+07	1.35237e+07	1.16329e+07	1.36073e+07	1.25376e+07
ENSMUSP00000034276;ENSMUSP00000115861;ENSMUSP00000138063	16	14	975.33	Cox4i1	Cox4i1|MGI Symbol|cytochrome c oxidase subunit IV isoform 1 [Source:MGI Symbol;Acc:MGI:88473]|ENSMUSG00000031818|ENSMUST00000034276	1.45432e+09	1.59288e+09	1.4391e+09	1.39952e+09	1.68285e+09	1.49798e+09	1.42194e+09	1.51752e+09	1.62234e+09	2.28613e+09	1.56653e+09	1.47666e+09	1.48205e+09	1.53207e+09	1.49472e+09
ENSMUSP00000000090	11	9	894.59	Cox5a	Cox5a|MGI Symbol|cytochrome c oxidase subunit Va [Source:MGI Symbol;Acc:MGI:88474]|ENSMUSG00000000088|ENSMUST00000000090	6.07374e+08	4.15443e+08	2.87139e+08	3.15622e+08	6.05233e+08	4.50478e+08	4.82502e+08	3.68138e+08	5.63455e+08	7.53479e+08	4.82884e+08	3.76716e+08	3.17642e+08	3.4677e+08	4.10065e+08
ENSMUSP00000079944	2	1	83.83	Cox5b	Cox5b|MGI Symbol|cytochrome c oxidase subunit Vb [Source:MGI Symbol;Acc:MGI:88475]|ENSMUSG00000061518|ENSMUST00000081180	5.32092e+06	3.60742e+06	2.04897e+06	2.53083e+06	5.41217e+06	3.10909e+06	3.60617e+06	2.66579e+06	6.29978e+06	2.47949e+06	4.07216e+06	3.22081e+06	2.64585e+06	2.78551e+06	3.75611e+06
ENSMUSP00000047661	1	1	32.08	Cox6a1	Cox6a1|MGI Symbol|cytochrome c oxidase subunit VIa polypeptide 1 [Source:MGI Symbol;Acc:MGI:103099]|ENSMUSG00000041697|ENSMUST00000040154	1.96778e+06	1.66027e+06	1.48803e+06	1.46122e+06	2.00349e+06	2.3485e+06	1.69889e+06	1.32769e+06	2.43532e+06	528833	2.57677e+06	1.52283e+06	1.54013e+06	1.5145e+06	1.52488e+06
ENSMUSP00000033049	4	4	229.29	Cox6a2	Cox6a2|MGI Symbol|cytochrome c oxidase subunit VIa polypeptide 2 [Source:MGI Symbol;Acc:MGI:104649]|ENSMUSG00000030785|ENSMUST00000033049	1.93709e+08	2.2035e+08	1.93531e+08	1.92545e+08	2.59922e+08	2.50916e+08	2.20664e+08	2.30959e+08	2.20775e+08	3.83125e+08	2.50534e+08	2.16054e+08	2.14812e+08	2.03316e+08	2.17567e+08
ENSMUSP00000075150	8	8	456.66	Cox6b1	Cox6b1|MGI Symbol|cytochrome c oxidase, subunit VIb polypeptide 1 [Source:MGI Symbol;Acc:MGI:107460]|ENSMUSG00000036751|ENSMUST00000075738	2.05985e+08	1.53912e+08	1.13711e+08	1.17199e+08	1.99977e+08	1.56938e+08	1.73587e+08	1.40958e+08	1.54516e+08	2.28877e+08	1.69153e+08	1.36158e+08	1.30379e+08	1.27076e+08	1.35656e+08
ENSMUSP00000014457;ENSMUSP00000121106;ENSMUSP00000122391	4	4	104.06	Cox6c	Cox6c|MGI Symbol|cytochrome c oxidase subunit VIc [Source:MGI Symbol;Acc:MGI:104614]|ENSMUSG00000014313|ENSMUST00000014457	3.93544e+08	4.55038e+08	4.14501e+08	4.10274e+08	4.63197e+08	3.91421e+08	3.7966e+08	4.41498e+08	4.4331e+08	2.21812e+08	4.11117e+08	4.17481e+08	4.1794e+08	4.36348e+08	4.13153e+08
ENSMUSP00000096193	5	4	400.81	Cox7a1	Cox7a1|MGI Symbol|cytochrome c oxidase subunit VIIa 1 [Source:MGI Symbol;Acc:MGI:1316714]|ENSMUSG00000074218|ENSMUST00000098594	2.19025e+08	2.35244e+08	2.04458e+08	1.98044e+08	2.53894e+08	2.21402e+08	2.32842e+08	2.31835e+08	2.44991e+08	3.86882e+08	2.2049e+08	2.18455e+08	2.10556e+08	2.34838e+08	2.13189e+08
ENSMUSP00000034881	6	5	398.16	Cox7a2	Cox7a2|MGI Symbol|cytochrome c oxidase subunit VIIa 2 [Source:MGI Symbol;Acc:MGI:1316715]|ENSMUSG00000032330|ENSMUST00000034881	1.22446e+08	1.22543e+08	1.25892e+08	1.32361e+08	1.47185e+08	1.37217e+08	1.25553e+08	1.24705e+08	1.36152e+08	2.03656e+08	1.27526e+08	1.20275e+08	1.23514e+08	1.23986e+08	1.24833e+08
ENSMUSP00000025095	1	1	66.17	Cox7a2l	Cox7a2l|MGI Symbol|cytochrome c oxidase subunit VIIa polypeptide 2-like [Source:MGI Symbol;Acc:MGI:106015]|ENSMUSG00000024248|ENSMUST00000025095	1.1367e+06	1.48691e+06	1.7745e+06	1.49605e+06	1.55228e+06	1.70489e+06	1.52397e+06	1.47604e+06	1.59825e+06	987821	1.36849e+06	1.47304e+06	1.489e+06	1.48185e+06	1.44167e+06
ENSMUSP00000033582	2	2	37	Cox7b	Cox7b|MGI Symbol|cytochrome c oxidase subunit VIIb [Source:MGI Symbol;Acc:MGI:1913392]|ENSMUSG00000031231|ENSMUST00000033582	2.64891e+07	2.88229e+07	2.51278e+07	2.62869e+07	3.04944e+07	2.8345e+07	2.6682e+07	2.78835e+07	3.0299e+07	1.12492e+07	2.35027e+07	2.35556e+07	2.6564e+07	2.72472e+07	2.7705e+07
ENSMUSP00000115419	2	2	40.35	Cox7c	Cox7c|MGI Symbol|cytochrome c oxidase subunit VIIc [Source:MGI Symbol;Acc:MGI:103226]|ENSMUSG00000017778|ENSMUST00000131011	6.81214e+07	7.4183e+07	6.03929e+07	6.50016e+07	7.87673e+07	7.09543e+07	6.79973e+07	7.74992e+07	8.2231e+07	1.23743e+08	6.40532e+07	6.40013e+07	6.85409e+07	7.10548e+07	7.07463e+07
ENSMUSP00000003714;ENSMUSP00000133374;ENSMUSP00000133676;ENSMUSP00000134347	25	25	1645.63	Cp	Cp|MGI Symbol|ceruloplasmin [Source:MGI Symbol;Acc:MGI:88476]|ENSMUSG00000003617|ENSMUST00000003714	4.69028e+07	5.0276e+07	1.04013e+08	5.63491e+07	4.69837e+07	6.64653e+07	6.85442e+07	6.88884e+07	5.18272e+07	7.68703e+07	7.62392e+07	5.11235e+07	5.45095e+07	4.57909e+07	5.27454e+07
ENSMUSP00000001921	1	1	30	Cpa3	Cpa3|MGI Symbol|carboxypeptidase A3, mast cell [Source:MGI Symbol;Acc:MGI:88479]|ENSMUSG00000001865|ENSMUST00000001921	498791	419989	1.20378e+06	879352	562254	566263	719812	429539	424712	1.35541e+06	759876	526365	406447	525276	415710
ENSMUSP00000078292	2	1	83.37	Cpne1	Cpne1|MGI Symbol|copine I [Source:MGI Symbol;Acc:MGI:2386621]|ENSMUSG00000074643|ENSMUST00000079312	260807	203430	267149	296731	282097	251296	240836	238973	242009	347210	271699	298756	198274	188199	221359
ENSMUSP00000029885;ENSMUSP00000024805;ENSMUSP00000115167	4	3	190.98	Cpne3	Cpne3|MGI Symbol|copine III [Source:MGI Symbol;Acc:MGI:1917818]|ENSMUSG00000028228|ENSMUST00000029885	1.31095e+06	1.37419e+06	1.53129e+06	1.19073e+06	1.05459e+06	1.62175e+06	1.27234e+06	1.12954e+06	1.23906e+06	1.97134e+06	1.25462e+06	1.43566e+06	1.24692e+06	1.15641e+06	1.20515e+06
ENSMUSP00000055455	8	7	285.91	Cpox	Cpox|MGI Symbol|coproporphyrinogen oxidase [Source:MGI Symbol;Acc:MGI:104841]|ENSMUSG00000022742|ENSMUST00000060077	3.4163e+06	4.07022e+06	4.36452e+06	3.48288e+06	3.59475e+06	3.40613e+06	3.9781e+06	4.46678e+06	3.12946e+06	4.93358e+06	4.77051e+06	4.3484e+06	3.39166e+06	3.41072e+06	3.83896e+06
ENSMUSP00000093992;ENSMUSP00000089104;ENSMUSP00000112587;ENSMUSP00000119989	4	4	303.45	Cpped1	Cpped1|MGI Symbol|calcineurin-like phosphoesterase domain containing 1 [Source:MGI Symbol;Acc:MGI:2443300]|ENSMUSG00000065979|ENSMUST00000096272	2.33837e+06	2.50227e+06	2.34228e+06	2.24273e+06	2.36994e+06	2.6756e+06	2.48957e+06	2.74144e+06	2.66927e+06	2.04174e+06	2.06517e+06	2.48459e+06	2.45724e+06	2.44754e+06	2.44227e+06
ENSMUSP00000039046	2	1	153.77	Cpq	Cpq|MGI Symbol|carboxypeptidase Q [Source:MGI Symbol;Acc:MGI:1889205]|ENSMUSG00000039007|ENSMUST00000042167	1.5334e+06	1.23214e+06	1.01664e+06	694427	796135	898377	1.24379e+06	1.15565e+06	834092	1.87098e+06	532174	848487	720620	783164	921331
ENSMUSP00000027144	1	1	13.1	Cps1	Cps1|MGI Symbol|carbamoyl-phosphate synthetase 1 [Source:MGI Symbol;Acc:MGI:891996]|ENSMUSG00000025991|ENSMUST00000027144	534346	473362	396299	603393	375097	331769	495578	322699	451255	772883	231427	324701	492384	466585	418471
ENSMUSP00000068408	1	1	32.34	Cpsf6	Cpsf6|MGI Symbol|cleavage and polyadenylation specific factor 6 [Source:MGI Symbol;Acc:MGI:1913948]|ENSMUSG00000055531|ENSMUST00000069168	222345	227372	206014	173843	204651	278323	244940	185541	338228	392637	233930	237936	226925	189406	237464
ENSMUSP00000025835	4	3	164.33	Cpt1a	Cpt1a|MGI Symbol|carnitine palmitoyltransferase 1a, liver [Source:MGI Symbol;Acc:MGI:1098296]|ENSMUSG00000024900|ENSMUST00000025835	2.37838e+06	2.66279e+06	2.79671e+06	2.74033e+06	2.71475e+06	2.56963e+06	2.42643e+06	1.91215e+06	2.30258e+06	3.22863e+06	2.86147e+06	2.57681e+06	2.47594e+06	2.6292e+06	2.85649e+06
ENSMUSP00000104936;ENSMUSP00000069539;ENSMUSP00000128188;ENSMUSP00000129786	29	28	2135.14	Cpt1b	Cpt1b|MGI Symbol|carnitine palmitoyltransferase 1b, muscle [Source:MGI Symbol;Acc:MGI:1098297]|ENSMUSG00000078937|ENSMUST00000109313	4.85316e+08	5.39912e+08	5.23149e+08	4.92429e+08	5.28223e+08	5.10502e+08	4.67725e+08	5.27272e+08	4.68383e+08	6.09814e+08	4.92722e+08	4.85078e+08	4.91823e+08	4.91783e+08	4.94728e+08
ENSMUSP00000030345;ENSMUSP00000102330;ENSMUSP00000102331;ENSMUSP00000114362	31	31	2643.21	Cpt2	Cpt2|MGI Symbol|carnitine palmitoyltransferase 2 [Source:MGI Symbol;Acc:MGI:109176]|ENSMUSG00000028607|ENSMUST00000030345	2.95694e+08	3.12206e+08	3.0503e+08	3.081e+08	3.32963e+08	3.14282e+08	3.02976e+08	3.27576e+08	3.36038e+08	3.82854e+08	3.14237e+08	3.30728e+08	2.86796e+08	3.11956e+08	3.17558e+08
ENSMUSP00000074902	1	1	48.96	Cr1l	Cr1l|MGI Symbol|complement component (3b/4b) receptor 1-like [Source:MGI Symbol;Acc:MGI:88513]|ENSMUSG00000016481|ENSMUST00000075451	353293	327125	442343	511894	83698.7	193202	389195	401095	202147	466009	172248	371025	232101	298637	383992
ENSMUSP00000028207;ENSMUSP00000114925;ENSMUSP00000117593;ENSMUSP00000118507;ENSMUSP00000122814	30	29	1647.59	Crat	Crat|MGI Symbol|carnitine acetyltransferase [Source:MGI Symbol;Acc:MGI:109501]|ENSMUSG00000026853|ENSMUST00000028207	2.72213e+08	2.78689e+08	2.65034e+08	2.76872e+08	2.88924e+08	2.33015e+08	2.48319e+08	2.58824e+08	2.56287e+08	3.54155e+08	2.36314e+08	2.46243e+08	2.4123e+08	2.60107e+08	2.72095e+08
ENSMUSP00000023165	2	1	31.16	Crebbp	Crebbp|MGI Symbol|CREB binding protein [Source:MGI Symbol;Acc:MGI:1098280]|ENSMUSG00000022521|ENSMUST00000023165	369745	417749	448522	467302	536644	526400	350532	346638	385643	1.18784e+06	512428	409392	302663	300218	633972
ENSMUSP00000081943;ENSMUSP00000143009	4	3	336.63	Crip2	Crip2|MGI Symbol|cysteine rich protein 2 [Source:MGI Symbol;Acc:MGI:1915587]|ENSMUSG00000006356|ENSMUST00000084882	3.86806e+07	3.9479e+07	3.93699e+07	4.03403e+07	4.04305e+07	3.32653e+07	4.42294e+07	3.88312e+07	3.64185e+07	5.11084e+07	4.22581e+07	4.04469e+07	3.77531e+07	3.50171e+07	4.16058e+07
ENSMUSP00000017920;ENSMUSP00000104064;ENSMUSP00000116527	3	3	120.73	Crk	Crk|MGI Symbol|v-crk sarcoma virus CT10 oncogene homolog (avian) [Source:MGI Symbol;Acc:MGI:88508]|ENSMUSG00000017776|ENSMUST00000017920	1.15068e+06	1.28135e+06	1.0978e+06	977735	859343	828575	1.20566e+06	864508	1.19222e+06	1.38482e+06	995653	1.00556e+06	923009	991403	1.27388e+06
ENSMUSP00000037679	2	1	53.45	Crocc	Crocc|MGI Symbol|ciliary rootlet coiled-coil, rootletin [Source:MGI Symbol;Acc:MGI:3529431]|ENSMUSG00000040860|ENSMUST00000040222	1.89451e+07	1.92382e+07	1.8513e+07	2.15476e+07	1.51858e+07	1.65418e+07	1.79601e+07	2.20597e+07	1.65912e+07	9.67968e+06	1.6595e+07	1.80488e+07	1.89165e+07	2.09547e+07	1.8946e+07
ENSMUSP00000034562	10	10	955.15	Cryab	Cryab|MGI Symbol|crystallin, alpha B [Source:MGI Symbol;Acc:MGI:88516]|ENSMUSG00000032060|ENSMUST00000034562	5.26455e+08	5.38632e+08	4.54503e+08	4.14757e+08	5.92323e+08	6.34727e+08	5.8139e+08	5.16522e+08	6.82362e+08	7.06991e+08	5.37783e+08	4.60242e+08	4.75131e+08	4.56509e+08	4.99342e+08
ENSMUSP00000022517	1	1	41.85	Cryl1	Cryl1|MGI Symbol|crystallin, lambda 1 [Source:MGI Symbol;Acc:MGI:1915881]|ENSMUSG00000021947|ENSMUST00000022517	113820	66069.3	143611	37965.2	162649	121605	61531.8	40594.1	167433	97665	200873	92550.3	140611	112870	53141.8
ENSMUSP00000029850;ENSMUSP00000115146;ENSMUSP00000139387;ENSMUSP00000141246	5	5	276.82	Cryz	Cryz|MGI Symbol|crystallin, zeta [Source:MGI Symbol;Acc:MGI:88527]|ENSMUSG00000028199|ENSMUST00000029850	1.49516e+06	1.55345e+06	1.26185e+06	1.45485e+06	2.09432e+06	1.64343e+06	1.69121e+06	1.12679e+06	1.66491e+06	2.26314e+06	2.43338e+06	1.87028e+06	1.88877e+06	1.49513e+06	1.90886e+06
ENSMUSP00000005826	36	16	2675.91	Cs	Cs|MGI Symbol|citrate synthase [Source:MGI Symbol;Acc:MGI:88529]|ENSMUSG00000005683|ENSMUST00000005826	7.941e+08	8.03606e+08	7.43874e+08	7.31837e+08	9.37285e+08	7.75761e+08	8.26013e+08	7.89821e+08	7.92131e+08	9.07123e+08	7.87784e+08	8.14739e+08	7.40872e+08	7.93543e+08	7.74185e+08
ENSMUSP00000002790;ENSMUSP00000126757;ENSMUSP00000128376;ENSMUSP00000129983	9	8	367.24	Cse1l	Cse1l|MGI Symbol|chromosome segregation 1-like (S. cerevisiae) [Source:MGI Symbol;Acc:MGI:1339951]|ENSMUSG00000002718|ENSMUST00000002790	3.07724e+06	2.86964e+06	3.18164e+06	3.22717e+06	2.82751e+06	3.16347e+06	2.68848e+06	2.96629e+06	2.81888e+06	3.3822e+06	2.84295e+06	3.05487e+06	2.90865e+06	2.89456e+06	2.83169e+06
ENSMUSP00000096829;ENSMUSP00000116853	3	3	165.51	Csnk2a1	Csnk2a1|MGI Symbol|casein kinase 2, alpha 1 polypeptide [Source:MGI Symbol;Acc:MGI:88543]|ENSMUSG00000074698|ENSMUST00000099224	1.45548e+06	1.47439e+06	1.55537e+06	1.50074e+06	1.06966e+06	1.10707e+06	1.26468e+06	1.76008e+06	886375	1.89506e+06	1.14772e+06	1.52054e+06	1.41732e+06	1.5966e+06	1.42282e+06
ENSMUSP00000025246;ENSMUSP00000133425;ENSMUSP00000133684;ENSMUSP00000133826	3	3	128.45	Csnk2b	Csnk2b|MGI Symbol|casein kinase 2, beta polypeptide [Source:MGI Symbol;Acc:MGI:88548]|ENSMUSG00000024387|ENSMUST00000025246	1.21536e+06	1.37131e+06	1.7406e+06	1.63624e+06	1.14839e+06	1.20632e+06	1.25228e+06	1.38774e+06	1.3735e+06	2.18193e+06	1.29607e+06	1.17923e+06	1.28345e+06	1.07786e+06	1.45145e+06
ENSMUSP00000027677	4	3	199.45	Csrp1	Csrp1|MGI Symbol|cysteine and glycine-rich protein 1 [Source:MGI Symbol;Acc:MGI:88549]|ENSMUSG00000026421|ENSMUST00000027677	4.13602e+06	4.03149e+06	5.7699e+06	5.05529e+06	3.9152e+06	4.08275e+06	5.69084e+06	5.3326e+06	3.65057e+06	4.10455e+06	5.29029e+06	4.31435e+06	4.36649e+06	4.08286e+06	3.78409e+06
ENSMUSP00000032658	12	11	899.37	Csrp3	Csrp3|MGI Symbol|cysteine and glycine-rich protein 3 [Source:MGI Symbol;Acc:MGI:1330824]|ENSMUSG00000030470|ENSMUST00000032658	3.52527e+08	3.33635e+08	2.94801e+08	2.86537e+08	3.90558e+08	3.51376e+08	4.04247e+08	3.30633e+08	3.52039e+08	3.20297e+08	3.23333e+08	3.22564e+08	3.37825e+08	3.28511e+08	3.23602e+08
ENSMUSP00000028938	1	1	23.29	Cst3	Cst3|MGI Symbol|cystatin C [Source:MGI Symbol;Acc:MGI:102519]|ENSMUSG00000027447|ENSMUST00000028938	78830	183698	250545	104602	43091.7	109790	186022	245255	173057	43997.8	52836.3	220789	72011.2	184992	134919
ENSMUSP00000078682;ENSMUSP00000033269;ENSMUSP00000104132	7	6	402.58	Ctbp1	Ctbp1|MGI Symbol|C-terminal binding protein 1 [Source:MGI Symbol;Acc:MGI:1201685]|ENSMUSG00000037373|ENSMUST00000079746	5.28322e+06	5.12308e+06	5.11281e+06	5.1805e+06	4.99028e+06	5.05117e+06	5.16549e+06	4.75617e+06	4.9533e+06	8.92927e+06	4.79136e+06	4.53354e+06	5.13628e+06	5.28164e+06	5.47494e+06
ENSMUSP00000020171	1	1	16.41	Ctgf	Ctgf|MGI Symbol|connective tissue growth factor [Source:MGI Symbol;Acc:MGI:95537]|ENSMUSG00000019997|ENSMUST00000020171	6.39511e+06	6.08408e+06	6.50158e+06	6.21653e+06	5.59746e+06	5.85952e+06	5.65033e+06	5.93606e+06	5.89803e+06	8.54148e+06	6.33759e+06	6.32909e+06	6.13159e+06	5.95502e+06	6.70236e+06
ENSMUSP00000049007	30	20	2291.55	Ctnna1	Ctnna1|MGI Symbol|catenin (cadherin associated protein), alpha 1 [Source:MGI Symbol;Acc:MGI:88274]|ENSMUSG00000037815|ENSMUST00000042345	7.42125e+07	7.9321e+07	7.74074e+07	7.57679e+07	7.74742e+07	7.90072e+07	7.3245e+07	7.6456e+07	7.54279e+07	1.07779e+08	8.09294e+07	7.78606e+07	7.94899e+07	7.63581e+07	7.29873e+07
ENSMUSP00000074606	22	20	1428.8	Ctnna3	Ctnna3|MGI Symbol|catenin (cadherin associated protein), alpha 3 [Source:MGI Symbol;Acc:MGI:2661445]|ENSMUSG00000060843|ENSMUST00000075099	2.42058e+07	2.88352e+07	2.63291e+07	2.93678e+07	2.57928e+07	2.58789e+07	2.66472e+07	2.4727e+07	2.09885e+07	3.62424e+07	2.49147e+07	2.64707e+07	2.70049e+07	2.52529e+07	2.55018e+07
ENSMUSP00000007130;ENSMUSP00000116365;ENSMUSP00000120132;ENSMUSP00000125763;ENSMUSP00000128564;ENSMUSP00000128858;ENSMUSP00000130471	23	18	1455.09	Ctnnb1	Ctnnb1|MGI Symbol|catenin (cadherin associated protein), beta 1 [Source:MGI Symbol;Acc:MGI:88276]|ENSMUSG00000006932|ENSMUST00000007130	2.61257e+07	2.87964e+07	2.78353e+07	2.59481e+07	2.70761e+07	2.96796e+07	2.64192e+07	2.87999e+07	2.58507e+07	3.88815e+07	2.85776e+07	2.75689e+07	2.78697e+07	2.49714e+07	2.49831e+07
ENSMUSP00000042543;ENSMUSP00000107304	3	3	169.09	Ctnnd1	Ctnnd1|MGI Symbol|catenin (cadherin associated protein), delta 1 [Source:MGI Symbol;Acc:MGI:105100]|ENSMUSG00000034101|ENSMUST00000036811	547980	757779	810070	727545	812373	903588	744222	696397	837049	1.36998e+06	919078	928120	764785	775061	701686
ENSMUSP00000030381	1	1	89.62	Ctps	Ctps|MGI Symbol|cytidine 5'-triphosphate synthase [Source:MGI Symbol;Acc:MGI:1858304]|ENSMUSG00000028633|ENSMUST00000030381	158394	188455	200248	101185	288928	414081	264781	249731	323581	547681	136936	223146	208882	166395	127151
ENSMUSP00000017904	1	1	22.78	Ctsa	Ctsa|MGI Symbol|cathepsin A [Source:MGI Symbol;Acc:MGI:97748]|ENSMUSG00000017760|ENSMUST00000017904	137554	114263	119280	99700.9	77115	117957	148314	112881	178213	296911	169305	106550	112805	100885	112823
ENSMUSP00000006235	9	9	702.65	Ctsb	Ctsb|MGI Symbol|cathepsin B [Source:MGI Symbol;Acc:MGI:88561]|ENSMUSG00000021939|ENSMUST00000006235	2.12596e+07	2.2298e+07	2.31484e+07	1.91284e+07	2.5283e+07	2.6207e+07	2.35978e+07	2.19598e+07	2.71521e+07	3.44051e+07	2.54325e+07	2.22559e+07	2.20245e+07	2.0651e+07	2.19129e+07
ENSMUSP00000121203;ENSMUSP00000063904;ENSMUSP00000117247	9	9	585.91	Ctsd	Ctsd|MGI Symbol|cathepsin D [Source:MGI Symbol;Acc:MGI:88562]|ENSMUSG00000007891|ENSMUST00000151120	1.12177e+08	1.04279e+08	1.06742e+08	9.73288e+07	1.20868e+08	1.1392e+08	1.20845e+08	1.06138e+08	1.14391e+08	1.90657e+08	1.13877e+08	1.04365e+08	1.02793e+08	1.01044e+08	1.06564e+08
ENSMUSP00000015667	1	1	59.75	Ctss	Ctss|MGI Symbol|cathepsin S [Source:MGI Symbol;Acc:MGI:107341]|ENSMUSG00000038642|ENSMUST00000015667	170797	246598	274016	184025	196149	212250	280244	160098	285362	745079	399525	446077	364205	139354	265062
ENSMUSP00000016400	1	1	35.05	Ctsz	Ctsz|MGI Symbol|cathepsin Z [Source:MGI Symbol;Acc:MGI:1891190]|ENSMUSG00000016256|ENSMUST00000016400	378141	457678	472986	312905	507300	490408	573092	354801	598146	236459	597155	485769	325074	277702	398687
ENSMUSP00000033407	3	3	91.32	Cttn	Cttn|MGI Symbol|cortactin [Source:MGI Symbol;Acc:MGI:99695]|ENSMUSG00000031078|ENSMUST00000033407	791587	701318	577202	512052	775453	860249	683671	501810	906711	214525	596600	583741	725593	743101	693225
ENSMUSP00000031697	2	2	112.73	Cul1	Cul1|MGI Symbol|cullin 1 [Source:MGI Symbol;Acc:MGI:1349658]|ENSMUSG00000029686|ENSMUST00000031697	640025	771675	867576	812735	502083	880849	703729	652544	748284	1.04289e+06	741686	892575	625859	740265	844762
ENSMUSP00000025073	1	1	18.2	Cul2	Cul2|MGI Symbol|cullin 2 [Source:MGI Symbol;Acc:MGI:1918995]|ENSMUSG00000024231|ENSMUST00000025073	33989	49277.1	48991.3	32870.9	22817.9	25457.3	63590.5	0	36499	39045.6	23098.5	48125.2	58291.8	62235.8	48348
ENSMUSP00000016680	1	1	15.28	Cul4a	Cul4a|MGI Symbol|cullin 4A [Source:MGI Symbol;Acc:MGI:1914487]|ENSMUSG00000031446|ENSMUST00000016680	4.08509e+06	4.06023e+06	4.10679e+06	3.89322e+06	3.76281e+06	3.41115e+06	3.56975e+06	3.70717e+06	3.62702e+06	2.65148e+06	3.42943e+06	3.78132e+06	3.64185e+06	3.99489e+06	3.73736e+06
ENSMUSP00000034529;ENSMUSP00000113490;ENSMUSP00000121734	8	7	344.36	Cul5	Cul5|MGI Symbol|cullin 5 [Source:MGI Symbol;Acc:MGI:1922967]|ENSMUSG00000032030|ENSMUST00000034529	7.26332e+06	8.284e+06	7.84745e+06	7.59658e+06	6.70783e+06	8.35703e+06	7.67243e+06	7.87055e+06	7.84964e+06	6.72602e+06	7.90608e+06	8.34185e+06	7.63146e+06	7.49768e+06	7.41497e+06
ENSMUSP00000025027	1	1	59.03	Cuta	Cuta|MGI Symbol|cutA divalent cation tolerance homolog (E. coli) [Source:MGI Symbol;Acc:MGI:1914925]|ENSMUSG00000024194|ENSMUST00000025027	458332	230186	71512.5	11.9063	693876	244349	302683	47931.8	588063	1.05487e+06	641207	78363.3	107627	177312	214118
ENSMUSP00000026199	1	1	16.91	Cutc	Cutc|MGI Symbol|cutC copper transporter homolog (E.coli) [Source:MGI Symbol;Acc:MGI:1913638]|ENSMUSG00000025193|ENSMUST00000026199	0	0	0	0	0	4257.45	0	0	192236	40533.8	20818.1	0	0	0	0
ENSMUSP00000004097;ENSMUSP00000134819;ENSMUSP00000135370	2	1	46.69	Cux1	Cux1|MGI Symbol|cut-like homeobox 1 [Source:MGI Symbol;Acc:MGI:88568]|ENSMUSG00000029705|ENSMUST00000004097	350456	386650	256705	190750	506112	410635	518357	294370	257432	395047	620277	246508	142399	212115	322709
ENSMUSP00000025549	5	3	358.46	Cyb5a	Cyb5a|MGI Symbol|cytochrome b5 type A (microsomal) [Source:MGI Symbol;Acc:MGI:1926952]|ENSMUSG00000024646|ENSMUST00000025549	4.90805e+06	5.41918e+06	5.66717e+06	4.79054e+06	5.48389e+06	6.68324e+06	5.25444e+06	5.42624e+06	6.34578e+06	8.01279e+06	6.43166e+06	6.21623e+06	5.9102e+06	5.07508e+06	5.82864e+06
ENSMUSP00000034400	4	4	563.86	Cyb5b	Cyb5b|MGI Symbol|cytochrome b5 type B [Source:MGI Symbol;Acc:MGI:1913677]|ENSMUSG00000031924|ENSMUST00000034400	3.91653e+07	3.21569e+07	3.34457e+07	3.32869e+07	3.35575e+07	3.67188e+07	3.05009e+07	4.10393e+07	3.68417e+07	5.25235e+07	3.95712e+07	3.72507e+07	3.70368e+07	3.21542e+07	3.33863e+07
ENSMUSP00000027726;ENSMUSP00000133385;ENSMUSP00000133842;ENSMUSP00000134488	4	3	157.39	Cyb5r1	Cyb5r1|MGI Symbol|cytochrome b5 reductase 1 [Source:MGI Symbol;Acc:MGI:1919267]|ENSMUSG00000026456|ENSMUST00000027726	852676	923499	965402	877264	914817	1.30568e+06	829588	1.02587e+06	1.10135e+06	929187	770201	857765	954595	964386	888998
ENSMUSP00000018186;ENSMUSP00000124062;ENSMUSP00000125636	11	11	787.73	Cyb5r3	Cyb5r3|MGI Symbol|cytochrome b5 reductase 3 [Source:MGI Symbol;Acc:MGI:94893]|ENSMUSG00000018042|ENSMUST00000018186	3.26074e+07	3.70011e+07	3.77757e+07	3.7564e+07	3.82565e+07	4.69218e+07	3.86672e+07	3.58885e+07	4.03854e+07	6.774e+07	4.29582e+07	4.14188e+07	3.88153e+07	3.58492e+07	3.49251e+07
ENSMUSP00000023210	21	21	1832.64	Cyc1	Cyc1|MGI Symbol|cytochrome c-1 [Source:MGI Symbol;Acc:MGI:1913695]|ENSMUSG00000022551|ENSMUST00000023210	1.10262e+09	1.17824e+09	1.05193e+09	1.04158e+09	1.13837e+09	1.08319e+09	1.07653e+09	1.19153e+09	1.13156e+09	1.63721e+09	1.13958e+09	1.0977e+09	1.06906e+09	1.08836e+09	1.12123e+09
ENSMUSP00000032629;ENSMUSP00000090853	2	2	87.67	Cyfip1	Cyfip1|MGI Symbol|cytoplasmic FMR1 interacting protein 1 [Source:MGI Symbol;Acc:MGI:1338801]|ENSMUSG00000030447|ENSMUST00000032629	233322	496259	460764	411967	298793	586909	300979	291409	315949	602173	399527	508222	459258	355084	227342
ENSMUSP00000021166	3	3	178.73	Cygb	Cygb|MGI Symbol|cytoglobin [Source:MGI Symbol;Acc:MGI:2149481]|ENSMUSG00000020810|ENSMUST00000021166	1.81533e+06	2.33097e+06	2.41723e+06	2.42711e+06	2.08355e+06	2.71216e+06	2.48725e+06	1.83938e+06	2.43636e+06	3.17299e+06	2.94362e+06	2.67459e+06	3.18261e+06	2.2657e+06	1.902e+06
ENSMUSP00000099768	1	1	44.61	Cyp4b1	Cyp4b1|MGI Symbol|cytochrome P450, family 4, subfamily b, polypeptide 1 [Source:MGI Symbol;Acc:MGI:103225]|ENSMUSG00000028713|ENSMUST00000102707	93009	107501	162149	70175.5		78487.8	64172.9	99987.3	61360.2		65214.7	65929	28347.1	46500.4
ENSMUSP00000042698	1	1	17.96	Cyth4	Cyth4|MGI Symbol|cytohesin 4 [Source:MGI Symbol;Acc:MGI:2441702]|ENSMUSG00000018008|ENSMUST00000043069	50573.8	600391	127088	231356	103415	112677	56894.7	475353	499296	82743.7	272317	1.98867e+06	1.10476e+06	135077	92364.5
ENSMUSP00000001242	15	13	1328.25	D10Jhu81e	D10Jhu81e|MGI Symbol|DNA segment, Chr 10, Johns Hopkins University 81 expressed [Source:MGI Symbol;Acc:MGI:1351861]|ENSMUSG00000053329|ENSMUST00000001242	4.53221e+08	4.08196e+08	3.53559e+08	3.56756e+08	4.77413e+08	3.87141e+08	4.31814e+08	4.01904e+08	4.37421e+08	5.74715e+08	4.29341e+08	3.99795e+08	3.99816e+08	3.93546e+08	4.3172e+08
ENSMUSP00000036524	1	1	13.96	D15Ertd621e	D15Ertd621e|MGI Symbol|DNA segment, Chr 15, ERATO Doi 621, expressed [Source:MGI Symbol;Acc:MGI:1277178]|ENSMUSG00000037119|ENSMUST00000037270	961484	954398	943587	966861	895496	982097	1.04721e+06	1.00579e+06	970634	580294	986706	1.07877e+06	962316	979000	1.03676e+06
ENSMUSP00000115955	1	1	14.96	D430042O09Rik	D430042O09Rik|MGI Symbol|RIKEN cDNA D430042O09 gene [Source:MGI Symbol;Acc:MGI:2442760]|ENSMUSG00000032743|ENSMUST00000132204	1.36161e+06	1.2246e+06	1.06676e+06	1.1217e+06	1.39113e+06	1.58198e+06	1.10773e+06	1.5003e+06	1.09056e+06	2.32291e+06	1.31188e+06	976025	1.09979e+06	951152	893075
ENSMUSP00000079294	6	5	419.48	Dag1	Dag1|MGI Symbol|dystroglycan 1 [Source:MGI Symbol;Acc:MGI:101864]|ENSMUSG00000039952|ENSMUST00000080435	7.0649e+06	7.06007e+06	7.58147e+06	6.32335e+06	7.54651e+06	7.53e+06	6.72519e+06	6.91374e+06	7.66808e+06	8.68273e+06	7.61879e+06	7.08555e+06	6.74417e+06	6.7778e+06	6.79937e+06
ENSMUSP00000088456;ENSMUSP00000103115	2	2	98.69	Dap3	Dap3|MGI Symbol|death associated protein 3 [Source:MGI Symbol;Acc:MGI:1929538]|ENSMUSG00000068921|ENSMUST00000090938	1.68239e+06	1.95517e+06	1.5924e+06	1.45968e+06		2.77186e+06	1.87965e+06	1.49001e+06	2.2643e+06		2.08382e+06	2.75742e+06	2.83989e+06	2.14795e+06
ENSMUSP00000027602;ENSMUSP00000066866	14	13	778.98	Dars	Dars|MGI Symbol|aspartyl-tRNA synthetase [Source:MGI Symbol;Acc:MGI:2442544]|ENSMUSG00000026356|ENSMUST00000027602	1.15199e+07	1.33667e+07	1.32975e+07	1.19284e+07	1.21262e+07	1.44099e+07	1.30128e+07	1.36253e+07	1.47926e+07	1.23421e+07	1.21026e+07	1.19089e+07	1.33825e+07	1.29696e+07	1.18235e+07
ENSMUSP00000041851	1	1	30.62	Dars2	Dars2|MGI Symbol|aspartyl-tRNA synthetase 2 (mitochondrial) [Source:MGI Symbol;Acc:MGI:2442510]|ENSMUSG00000026709|ENSMUST00000035430	34542.9	4807.6	11397.2	0	43579	11815.1	21799.4	0	51237.2	75852	19944.3	19214.1	19348.5	37608	12624.1
ENSMUSP00000078390	1	1	25.09	Daxx	Daxx|MGI Symbol|Fas death domain-associated protein [Source:MGI Symbol;Acc:MGI:1197015]|ENSMUSG00000002307|ENSMUST00000079421	42268.8	78750.8	0	0	1.59802e+06	647459	81093.4	32383.2	615124	1.26853e+06	165666	74099.9	325584	136968	114131
ENSMUSP00000027634	1	1	125.38	Dbi	Dbi|MGI Symbol|diazepam binding inhibitor [Source:MGI Symbol;Acc:MGI:94865]|ENSMUSG00000026385|ENSMUST00000027634	1.31319e+07	6.76803e+06	5.3091e+06	4.90371e+06	9.21155e+06	5.7889e+06	9.98444e+06	5.01142e+06	9.14281e+06	1.50806e+07	7.89068e+06	5.34324e+06	3.77385e+06	4.1583e+06	4.95848e+06
ENSMUSP00000020769	3	2	113.27	Dbnl	Dbnl|MGI Symbol|drebrin-like [Source:MGI Symbol;Acc:MGI:700006]|ENSMUSG00000020476|ENSMUST00000020769	262346	415184	190116	224765	297697	392253	332403	57878.8	312873	577686	221892	246603	420687	286798	157804
ENSMUSP00000000349;ENSMUSP00000143696;ENSMUSP00000143713	14	13	819.66	Dbt	Dbt|MGI Symbol|dihydrolipoamide branched chain transacylase E2 [Source:MGI Symbol;Acc:MGI:105386]|ENSMUSG00000000340|ENSMUST00000000349	6.85231e+07	6.26085e+07	6.32295e+07	6.2974e+07	7.22627e+07	5.64928e+07	6.33675e+07	6.42726e+07	6.5537e+07	6.25984e+07	6.9692e+07	7.10348e+07	6.72792e+07	7.19525e+07	7.27645e+07
ENSMUSP00000021313	2	1	126.68	Dcakd	Dcakd|MGI Symbol|dephospho-CoA kinase domain containing [Source:MGI Symbol;Acc:MGI:1915337]|ENSMUSG00000020935|ENSMUST00000021313	128458	126744	44486.8	151569	25882.8	44241.9	37437.4	82000.4	0	99418.4	69193.2	84106.7	132953	39221.6	46207
ENSMUSP00000100924	12	12	828.02	Dcn	Dcn|MGI Symbol|decorin [Source:MGI Symbol;Acc:MGI:94872]|ENSMUSG00000019929|ENSMUST00000105287	5.31117e+07	6.30743e+07	7.10805e+07	7.07946e+07	6.43836e+07	6.74637e+07	7.47418e+07	5.1162e+07	5.42975e+07	9.70913e+07	7.84941e+07	7.60375e+07	9.38514e+07	6.57336e+07	6.42754e+07
ENSMUSP00000034539	1	1	45.9	Dcps	Dcps|MGI Symbol|decapping enzyme, scavenger [Source:MGI Symbol;Acc:MGI:1916555]|ENSMUSG00000032040|ENSMUST00000034539	178063	156933	100848	214653	237103	17863.5	114937	130288	150318	192826	129140	122075	130462	124117	137421
ENSMUSP00000076623;ENSMUSP00000109540;ENSMUSP00000115838	10	9	597.66	Dctn1	Dctn1|MGI Symbol|dynactin 1 [Source:MGI Symbol;Acc:MGI:107745]|ENSMUSG00000031865|ENSMUST00000077407	3.01558e+06	2.83434e+06	3.04086e+06	2.75523e+06	2.65487e+06	3.11008e+06	2.92422e+06	2.74817e+06	2.93557e+06	3.78809e+06	2.89177e+06	2.91375e+06	2.77262e+06	2.80792e+06	2.70264e+06
ENSMUSP00000026479	10	8	564.05	Dctn2	Dctn2|MGI Symbol|dynactin 2 [Source:MGI Symbol;Acc:MGI:107733]|ENSMUSG00000025410|ENSMUST00000026479	1.30164e+07	1.29831e+07	1.2955e+07	1.16633e+07	1.409e+07	1.42457e+07	1.43437e+07	1.16967e+07	1.51118e+07	2.33449e+07	1.38071e+07	1.26461e+07	1.2628e+07	1.27719e+07	1.23021e+07
ENSMUSP00000033156	1	1	41.83	Dctn5	Dctn5|MGI Symbol|dynactin 5 [Source:MGI Symbol;Acc:MGI:1891689]|ENSMUSG00000030868|ENSMUST00000033156	91051.7	94694.5	112700	82506.6		158529	34170	58278	76424.1		90760.6	26889.6	49757.6	42432.3
ENSMUSP00000047208	4	4	268.7	Dcun1d2	Dcun1d2|MGI Symbol|DCN1, defective in cullin neddylation 1, domain containing 2 (S. cerevisiae) [Source:MGI Symbol;Acc:MGI:2142792]|ENSMUSG00000038506|ENSMUST00000045366	2.33635e+06	2.09729e+06	2.07863e+06	2.01323e+06	1.77402e+06	1.90241e+06	2.18936e+06	2.70463e+06	1.76837e+06	2.84128e+06	1.60186e+06	2.21195e+06	1.71781e+06	1.75386e+06	2.15093e+06
ENSMUSP00000007255;ENSMUSP00000029845;ENSMUSP00000134072;ENSMUSP00000134595	5	5	129.61	Ddah2	Ddah2|MGI Symbol|dimethylarginine dimethylaminohydrolase 2 [Source:MGI Symbol;Acc:MGI:1859016]|ENSMUSG00000007039|ENSMUST00000007255	3.26348e+06	3.13086e+06	2.68507e+06	2.95487e+06	3.2515e+06	3.29808e+06	3.11834e+06	2.63593e+06	3.44332e+06	3.82507e+06	2.67591e+06	3.28082e+06	3.47902e+06	2.99224e+06	3.26819e+06
ENSMUSP00000025649	13	12	667.17	Ddb1	Ddb1|MGI Symbol|damage specific DNA binding protein 1 [Source:MGI Symbol;Acc:MGI:1202384]|ENSMUSG00000024740|ENSMUST00000025649	6.05555e+06	6.44373e+06	6.74698e+06	7.37573e+06	6.22192e+06	7.0178e+06	6.35183e+06	6.22536e+06	7.34221e+06	1.07452e+07	7.22843e+06	6.4162e+06	6.04748e+06	6.61349e+06	6.02558e+06
ENSMUSP00000032877	1	1	16.97	Ddias	Ddias|MGI Symbol|DNA damage-induced apoptosis suppressor [Source:MGI Symbol;Acc:MGI:1921291]|ENSMUSG00000030641|ENSMUST00000032877	308088	322101	262161	313487	239359	183987	286488	269178	248942	371585	301077	270313	272202	236658	316857
ENSMUSP00000030538	9	8	543.84	Ddost	Ddost|MGI Symbol|dolichyl-di-phosphooligosaccharide-protein glycotransferase [Source:MGI Symbol;Acc:MGI:1194508]|ENSMUSG00000028757|ENSMUST00000030538	7.13613e+06	7.98515e+06	9.2027e+06	8.49777e+06	8.28505e+06	9.41864e+06	8.4477e+06	7.55509e+06	7.93903e+06	1.49721e+07	9.14225e+06	8.58631e+06	8.52267e+06	7.93801e+06	7.68297e+06
ENSMUSP00000001716;ENSMUSP00000134112	4	4	218.28	Ddt	Ddt|MGI Symbol|D-dopachrome tautomerase [Source:MGI Symbol;Acc:MGI:1298381]|ENSMUSG00000001666|ENSMUST00000001716	1.7069e+07	1.61071e+07	1.32761e+07	1.25983e+07	1.8043e+07	1.31464e+07	1.65445e+07	1.38264e+07	1.54731e+07	2.32685e+07	1.76428e+07	1.3191e+07	1.27762e+07	1.3687e+07	1.58712e+07
ENSMUSP00000065987	12	12	635.05	Ddx1	Ddx1|MGI Symbol|DEAD (Asp-Glu-Ala-Asp) box polypeptide 1 [Source:MGI Symbol;Acc:MGI:2144727]|ENSMUSG00000037149|ENSMUST00000071103	5.61975e+06	6.01723e+06	6.31036e+06	5.34453e+06	5.92057e+06	6.46469e+06	6.26492e+06	5.62251e+06	5.73774e+06	9.2917e+06	5.77045e+06	5.76913e+06	5.85924e+06	5.35638e+06	5.44777e+06
ENSMUSP00000055535	6	1	315.93	Ddx17	Ddx17|MGI Symbol|DEAD (Asp-Glu-Ala-Asp) box polypeptide 17 [Source:MGI Symbol;Acc:MGI:1914290]|ENSMUSG00000055065|ENSMUST00000054014	222578	332597	185156	259291	329507	264625	222687	97450.5	12951.4	555702	202655	153281	212445	158334	203613
ENSMUSP00000038551	2	2	110.09	Ddx19b	Ddx19b|MGI Symbol|DEAD (Asp-Glu-Ala-Asp) box polypeptide 19b [Source:MGI Symbol;Acc:MGI:2148251]|ENSMUSG00000033658|ENSMUST00000040241	1.55336e+06	1.32318e+06	1.27717e+06	1.26193e+06	1.60875e+06	1.81985e+06	1.20056e+06	1.81902e+06	1.74356e+06	1.24911e+06	1.17174e+06	1.3683e+06	1.47579e+06	1.46459e+06	1.53946e+06
ENSMUSP00000034612	1	1	22.47	Ddx25	Ddx25|MGI Symbol|DEAD (Asp-Glu-Ala-Asp) box polypeptide 25 [Source:MGI Symbol;Acc:MGI:1353582]|ENSMUSG00000032101|ENSMUST00000034612	693925	857359	643423	910675	472808	789886	1.62461e+06	408921	2.74972e+06	4.66504e+06	1.90018e+06	2.54133e+06	2.16491e+06	1.65774e+06	448186
ENSMUSP00000070682;ENSMUSP00000019576;ENSMUSP00000116101;ENSMUSP00000133705	10	10	512.19	Ddx39b	Ddx39b|MGI Symbol|DEAD (Asp-Glu-Ala-Asp) box polypeptide 39B [Source:MGI Symbol;Acc:MGI:99240]|ENSMUSG00000019432|ENSMUST00000068056	1.49081e+07	1.64583e+07	1.44931e+07	1.60086e+07	1.48608e+07	1.45595e+07	1.4915e+07	1.27609e+07	1.54044e+07	2.3226e+07	1.39778e+07	1.53016e+07	1.38766e+07	1.41386e+07	1.40343e+07
ENSMUSP00000000804;ENSMUSP00000035261;ENSMUSP00000088729	9	8	706.53	Ddx3x	Ddx3x|MGI Symbol|DEAD/H (Asp-Glu-Ala-Asp/His) box polypeptide 3, X-linked [Source:MGI Symbol;Acc:MGI:103064]|ENSMUSG00000000787|ENSMUST00000000804	5.29168e+07	5.30113e+07	4.93865e+07	5.46329e+07	4.81793e+07	4.65848e+07	4.89605e+07	5.33091e+07	5.04666e+07	9.15195e+07	5.12183e+07	5.35414e+07	5.16696e+07	5.29649e+07	5.47546e+07
ENSMUSP00000008004	1	1	13.8	Ddx49	Ddx49|MGI Symbol|DEAD (Asp-Glu-Ala-Asp) box polypeptide 49 [Source:MGI Symbol;Acc:MGI:2136689]|ENSMUSG00000057788|ENSMUST00000008004	160570	161227	132202	166154	124266	144487	211883	206656	155075	36965.1	128248	127280	188569	166535	172775
ENSMUSP00000021062;ENSMUSP00000116859;ENSMUSP00000138237	11	5	502.36	Ddx5	Ddx5|MGI Symbol|DEAD (Asp-Glu-Ala-Asp) box polypeptide 5 [Source:MGI Symbol;Acc:MGI:105037]|ENSMUSG00000020719|ENSMUST00000021062	3.94796e+06	3.67335e+06	4.02604e+06	4.35916e+06	2.8092e+06	3.13173e+06	3.68374e+06	3.33667e+06	3.28882e+06	5.63791e+06	3.25533e+06	3.38998e+06	3.38e+06	3.452e+06	3.62658e+06
ENSMUSP00000128421	2	2	131.64	Ddx6	Ddx6|MGI Symbol|DEAD (Asp-Glu-Ala-Asp) box polypeptide 6 [Source:MGI Symbol;Acc:MGI:104976]|ENSMUSG00000032097|ENSMUST00000170489	241075	457367	332994	318403	367917	330918	376141	262227	158967	217451	384423	323111	414581	394666	253425
ENSMUSP00000029877	22	22	1701.75	Decr1	Decr1|MGI Symbol|2,4-dienoyl CoA reductase 1, mitochondrial [Source:MGI Symbol;Acc:MGI:1914710]|ENSMUSG00000028223|ENSMUST00000029877	6.2317e+08	5.92873e+08	5.8111e+08	5.96204e+08	6.45676e+08	5.47649e+08	5.86684e+08	5.97106e+08	6.04395e+08	9.18016e+08	6.25901e+08	6.32152e+08	5.49691e+08	6.00628e+08	6.01754e+08
ENSMUSP00000021807	2	2	111.03	Dek	Dek|MGI Symbol|DEK oncogene (DNA binding) [Source:MGI Symbol;Acc:MGI:1926209]|ENSMUSG00000021377|ENSMUST00000021807	1.14488e+08	1.0458e+08	1.13953e+08	1.12375e+08	1.15645e+08	1.01204e+08	1.0756e+08	1.04931e+08	1.15122e+08	1.98091e+08	1.06835e+08	1.04029e+08	1.04957e+08	1.04068e+08	1.12999e+08
ENSMUSP00000023869;ENSMUSP00000126174	2	2	161.02	Denr	Denr|MGI Symbol|density-regulated protein [Source:MGI Symbol;Acc:MGI:1915434]|ENSMUSG00000023106|ENSMUST00000023869	2.01095e+06	1.64012e+06	1.73666e+06	1.57054e+06	2.08706e+06	1.61743e+06	1.78398e+06	1.57204e+06	1.72843e+06	2.83351e+06	1.51957e+06	1.59863e+06	1.83296e+06	2.09796e+06	1.66355e+06
ENSMUSP00000117052	1	1	30.87	Derl2	Derl2|MGI Symbol|Der1-like domain family, member 2 [Source:MGI Symbol;Acc:MGI:2151483]|ENSMUSG00000018442|ENSMUST00000143850	224266	356131	379992	273774		642919	358434	500261	388148		400407	435352	380075	435596
ENSMUSP00000027409;ENSMUSP00000022638	49	40	3226.47	Des	Des|MGI Symbol|desmin [Source:MGI Symbol;Acc:MGI:94885]|ENSMUSG00000026208|ENSMUST00000027409	1.69621e+09	1.6936e+09	1.69355e+09	1.6722e+09	1.74564e+09	2.00672e+09	1.82902e+09	1.8055e+09	2.22904e+09	2.35119e+09	1.85e+09	1.78136e+09	1.85628e+09	1.68987e+09	1.73291e+09
ENSMUSP00000014698;ENSMUSP00000109520	3	3	104.94	Dguok	Dguok|MGI Symbol|deoxyguanosine kinase [Source:MGI Symbol;Acc:MGI:1351602]|ENSMUSG00000014554|ENSMUST00000014698	2.70434e+06	3.02822e+06	2.13468e+06	2.27884e+06	2.53082e+06	4.25379e+06	2.59957e+06	2.65337e+06	2.21569e+06	4.02443e+06	2.57487e+06	2.49516e+06	2.95772e+06	1.91122e+06	2.4568e+06
ENSMUSP00000011526	6	6	540.7	Dhdh	Dhdh|MGI Symbol|dihydrodiol dehydrogenase (dimeric) [Source:MGI Symbol;Acc:MGI:1919005]|ENSMUSG00000011382|ENSMUST00000011526	4.2379e+06	3.97512e+06	4.73768e+06	4.78794e+06	4.00762e+06	3.40135e+06	4.63419e+06	4.07931e+06	3.41852e+06	7.13916e+06	3.49395e+06	4.19799e+06	4.2482e+06	4.40531e+06	4.95417e+06
ENSMUSP00000070303	1	1	34.57	Dhodh	Dhodh|MGI Symbol|dihydroorotate dehydrogenase [Source:MGI Symbol;Acc:MGI:1928378]|ENSMUSG00000031730|ENSMUST00000069058	195577	237726	263832	115881	233360	163754	217890	282212	227586	70033.4	324543	248344	221679	252565	259512
ENSMUSP00000002403	2	2	56.66	Dhrs1	Dhrs1|MGI Symbol|dehydrogenase/reductase (SDR family) member 1 [Source:MGI Symbol;Acc:MGI:1196314]|ENSMUSG00000002332|ENSMUST00000002403	343439	410297	467306	747154	415491	505194	531697	354395	455045	367263	511497	472787	530897	424350	425379
ENSMUSP00000043467	6	5	241.03	Dhrs11	Dhrs11|MGI Symbol|dehydrogenase/reductase (SDR family) member 11 [Source:MGI Symbol;Acc:MGI:2652816]|ENSMUSG00000034449|ENSMUST00000047560	3.55106e+06	3.21829e+06	3.16456e+06	3.31614e+06	3.94755e+06	2.86561e+06	3.17747e+06	2.97645e+06	3.28145e+06	3.75311e+06	4.07494e+06	3.19609e+06	3.02803e+06	3.17346e+06	3.53952e+06
ENSMUSP00000022821	13	13	955.01	Dhrs4	Dhrs4|MGI Symbol|dehydrogenase/reductase (SDR family) member 4 [Source:MGI Symbol;Acc:MGI:90169]|ENSMUSG00000022210|ENSMUST00000022821	1.18635e+08	1.16614e+08	1.04312e+08	1.13258e+08	1.22435e+08	1.12683e+08	1.08727e+08	1.03871e+08	1.1388e+08	1.50148e+08	1.01229e+08	1.08134e+08	1.121e+08	1.15241e+08	1.14503e+08
ENSMUSP00000021512	2	2	67.55	Dhrs7	Dhrs7|MGI Symbol|dehydrogenase/reductase (SDR family) member 7 [Source:MGI Symbol;Acc:MGI:1913625]|ENSMUSG00000021094|ENSMUST00000021512	447652	477781	385753	351948	508161	601786	388508	302905	521760	809600	571235	422628	530448	449811	427436
ENSMUSP00000130924;ENSMUSP00000042780	10	9	702.65	Dhrs7c	Dhrs7c|MGI Symbol|dehydrogenase/reductase (SDR family) member 7C [Source:MGI Symbol;Acc:MGI:1915710]|ENSMUSG00000033044|ENSMUST00000168612	9.63362e+06	1.08269e+07	1.38758e+07	1.17615e+07	1.10332e+07	1.30377e+07	1.11781e+07	1.27042e+07	1.01611e+07	1.81387e+07	1.47549e+07	1.04846e+07	1.09219e+07	1.02184e+07	1.02516e+07
ENSMUSP00000031061	1	1	41.41	Dhx15	Dhx15|MGI Symbol|DEAH (Asp-Glu-Ala-His) box polypeptide 15 [Source:MGI Symbol;Acc:MGI:1099786]|ENSMUSG00000029169|ENSMUST00000031061	234013	244314	315472	329223	330360	340785	284503	216275	239474	388817	281013	251368	271885	206857	210985
ENSMUSP00000038135;ENSMUSP00000139827	7	6	382.37	Dhx9	Dhx9|MGI Symbol|DEAH (Asp-Glu-Ala-His) box polypeptide 9 [Source:MGI Symbol;Acc:MGI:108177]|ENSMUSG00000042699|ENSMUST00000042141	1.98757e+06	1.99587e+06	2.14964e+06	1.97069e+06	1.58692e+06	1.47794e+06	1.99187e+06	1.67032e+06	1.91466e+06	3.19411e+06	1.94237e+06	1.96285e+06	2.10789e+06	1.87244e+06	1.98535e+06
ENSMUSP00000107214;ENSMUSP00000031385	2	2	149.08	Diablo	Diablo|MGI Symbol|diablo homolog (Drosophila) [Source:MGI Symbol;Acc:MGI:1913843]|ENSMUSG00000029433|ENSMUST00000111587	380259	784705	806391	675253	923500	920289	851041	738262	759620	998279	989068	772498	983299	851330	814831
ENSMUSP00000034567	26	26	2277.88	Dlat	Dlat|MGI Symbol|dihydrolipoamide S-acetyltransferase (E2 component of pyruvate dehydrogenase complex) [Source:MGI Symbol;Acc:MGI:2385311]|ENSMUSG00000000168|ENSMUST00000034567	6.47022e+08	6.82727e+08	6.29827e+08	5.77386e+08	6.85302e+08	6.65464e+08	6.54573e+08	7.03131e+08	7.53965e+08	1.04374e+09	7.11331e+08	6.63067e+08	6.29769e+08	6.30082e+08	6.49932e+08
ENSMUSP00000106481	31	31	2751.92	Dld	Dld|MGI Symbol|dihydrolipoamide dehydrogenase [Source:MGI Symbol;Acc:MGI:107450]|ENSMUSG00000020664|ENSMUST00000110857	9.56745e+08	1.00316e+09	9.25032e+08	8.94492e+08	1.12788e+09	9.69993e+08	9.76052e+08	9.93032e+08	1.07233e+09	1.3185e+09	1.0126e+09	9.79911e+08	9.61996e+08	9.90589e+08	1.02598e+09
ENSMUSP00000060346	18	17	1561.14	Dlst	Dlst|MGI Symbol|dihydrolipoamide S-succinyltransferase (E2 component of 2-oxo-glutarate complex) [Source:MGI Symbol;Acc:MGI:1926170]|ENSMUSG00000004789|ENSMUST00000053811	6.74404e+08	6.99361e+08	6.18616e+08	5.97792e+08	6.9281e+08	6.47604e+08	6.46984e+08	6.56598e+08	7.38965e+08	1.12432e+09	6.75846e+08	6.55997e+08	6.43313e+08	6.84632e+08	6.84198e+08
ENSMUSP00000109633;ENSMUSP00000000109;ENSMUSP00000109624	90	84	5753.52	Dmd	Dmd|MGI Symbol|dystrophin, muscular dystrophy [Source:MGI Symbol;Acc:MGI:94909]|ENSMUSG00000045103|ENSMUST00000114000	1.35228e+08	1.43028e+08	1.39268e+08	1.3832e+08	1.4386e+08	1.43377e+08	1.34795e+08	1.35393e+08	1.45937e+08	2.01254e+08	1.50327e+08	1.36784e+08	1.39712e+08	1.36973e+08	1.3312e+08
ENSMUSP00000030118	1	1	16.5	Dnaja1	Dnaja1|MGI Symbol|DnaJ (Hsp40) homolog, subfamily A, member 1 [Source:MGI Symbol;Acc:MGI:1270129]|ENSMUSG00000028410|ENSMUST00000030118	68575.6	63409.1	79941.5	70670.6	48839.5	37168.4	95395.9	46832.3	65410.5	206745	54829.7	64500.4	98410.7	200237	88176.9
ENSMUSP00000034138	11	11	863.34	Dnaja2	Dnaja2|MGI Symbol|DnaJ (Hsp40) homolog, subfamily A, member 2 [Source:MGI Symbol;Acc:MGI:1931882]|ENSMUSG00000031701|ENSMUST00000034138	4.32826e+07	3.99573e+07	4.11564e+07	3.88675e+07	4.50272e+07	4.81637e+07	4.20017e+07	4.55283e+07	4.67379e+07	6.94506e+07	4.45834e+07	4.00433e+07	4.22278e+07	4.05753e+07	4.02344e+07
ENSMUSP00000053842;ENSMUSP00000075338	10	2	755.67	Dnaja3	Dnaja3|MGI Symbol|DnaJ (Hsp40) homolog, subfamily A, member 3 [Source:MGI Symbol;Acc:MGI:1933786]|ENSMUSG00000004069|ENSMUST00000060067	2.31674e+06	2.63654e+06	2.4684e+06	2.01826e+06	2.47449e+06	2.64551e+06	2.63672e+06	2.64614e+06	2.85711e+06	3.77403e+06	2.58253e+06	2.5411e+06	2.91204e+06	2.48324e+06	2.46138e+06
ENSMUSP00000111520	9	1	710.31	Dnaja3	Dnaja3|MGI Symbol|DnaJ (Hsp40) homolog, subfamily A, member 3 [Source:MGI Symbol;Acc:MGI:1933786]|ENSMUSG00000004069|ENSMUST00000115854	872687	1.34487e+06	810701	645697	907220	1.28029e+06	979879	746421	1.16373e+06	2.7592e+06	989917	767533	1.27544e+06	947566	1.10601e+06
ENSMUSP00000070413;ENSMUSP00000119602	7	7	437.55	Dnaja4	Dnaja4|MGI Symbol|DnaJ (Hsp40) homolog, subfamily A, member 4 [Source:MGI Symbol;Acc:MGI:1927638]|ENSMUSG00000032285|ENSMUST00000070070	8.83686e+06	9.66124e+06	9.9844e+06	8.74926e+06	9.6096e+06	1.0644e+07	1.01422e+07	1.05342e+07	1.16139e+07	1.50236e+07	1.00019e+07	9.78514e+06	1.00132e+07	9.72747e+06	9.20313e+06
ENSMUSP00000004574	1	1	104.61	Dnajb11	Dnajb11|MGI Symbol|DnaJ (Hsp40) homolog, subfamily B, member 11 [Source:MGI Symbol;Acc:MGI:1915088]|ENSMUSG00000004460|ENSMUST00000004574	578019	611689	747850	646831	625261	649306	621730	539392	790604	1.10109e+06	607199	616926	622649	581276	565737
ENSMUSP00000029669;ENSMUSP00000005620	7	7	369.33	Dnajb4	Dnajb4|MGI Symbol|DnaJ (Hsp40) homolog, subfamily B, member 4 [Source:MGI Symbol;Acc:MGI:1914285]|ENSMUSG00000028035|ENSMUST00000029669	4.40716e+06	4.41767e+06	4.55979e+06	4.57057e+06	5.17466e+06	6.88951e+06	5.39438e+06	4.98626e+06	6.13743e+06	1.05425e+07	5.17728e+06	4.29099e+06	5.19417e+06	4.65555e+06	4.81277e+06
ENSMUSP00000008733;ENSMUSP00000012734;ENSMUSP00000117159	2	2	54.13	Dnajb6	Dnajb6|MGI Symbol|DnaJ (Hsp40) homolog, subfamily B, member 6 [Source:MGI Symbol;Acc:MGI:1344381]|ENSMUSG00000029131|ENSMUST00000008733	4.63812e+06	6.51328e+06	3.59722e+06	5.01092e+06	5.51441e+06	4.44727e+06	3.86037e+06	2.89693e+06	3.93838e+06	8.74136e+06	3.75716e+06	4.35722e+06	4.36794e+06	4.04979e+06	3.85403e+06
ENSMUSP00000051643;ENSMUSP00000119604;ENSMUSP00000122140	4	4	129.31	Dnajc11	Dnajc11|MGI Symbol|DnaJ (Hsp40) homolog, subfamily C, member 11 [Source:MGI Symbol;Acc:MGI:2443386]|ENSMUSG00000039768|ENSMUST00000062904	3.86187e+06	4.18375e+06	4.05916e+06	3.47568e+06	4.13305e+06	4.34215e+06	3.94978e+06	4.27555e+06	4.2268e+06	7.54395e+06	4.65756e+06	4.91687e+06	4.34331e+06	4.2418e+06	4.53365e+06
ENSMUSP00000072175;ENSMUSP00000112066	2	2	123.4	Dnajc5	Dnajc5|MGI Symbol|DnaJ (Hsp40) homolog, subfamily C, member 5 [Source:MGI Symbol;Acc:MGI:892995]|ENSMUSG00000000826|ENSMUST00000072334	998533	847160	1.13179e+06	1.02015e+06	693788	987064	999634	953154	1.37698e+06	626197	995780	740671	1.18709e+06	932302	847481
ENSMUSP00000121261		1	90.53	Dnhd1	Dnhd1|MGI Symbol|dynein heavy chain domain 1 [Source:MGI Symbol;Acc:MGI:1924755]|ENSMUSG00000030882|ENSMUST00000145988	2.52338e+06	1.4767e+06	1.83527e+06	3.03669e+06		394893	1.26747e+06	1.71354e+06	467930		500858	1.14013e+06	1.66025e+06	2.31533e+06	1.50271e+06
ENSMUSP00000121261	3	1	90.53	Dnhd1	Dnhd1|MGI Symbol|dynein heavy chain domain 1 [Source:MGI Symbol;Acc:MGI:1924755]|ENSMUSG00000030882|ENSMUST00000145988	2.52338e+06	1.4767e+06	1.83527e+06	3.03669e+06	792260	394893	1.26747e+06	1.71354e+06	467930	1.3279e+06	500858	1.14013e+06	1.66025e+06	2.31533e+06	1.50271e+06
ENSMUSP00000023477;ENSMUSP00000015605;ENSMUSP00000111415	25	23	1848.01	Dnm1l	Dnm1l|MGI Symbol|dynamin 1-like [Source:MGI Symbol;Acc:MGI:1921256]|ENSMUSG00000022789|ENSMUST00000023477	4.09609e+07	4.00386e+07	4.04744e+07	3.91046e+07	4.1024e+07	4.03944e+07	3.9843e+07	3.9788e+07	4.30343e+07	6.04344e+07	3.98892e+07	3.99913e+07	3.90727e+07	3.85099e+07	3.89737e+07
ENSMUSP00000072199;ENSMUSP00000064538;ENSMUSP00000133858	3	3	218.38	Dnm2	Dnm2|MGI Symbol|dynamin 2 [Source:MGI Symbol;Acc:MGI:109547]|ENSMUSG00000033335|ENSMUST00000072362	1.11628e+06	1.05114e+06	1.24704e+06	1.2287e+06	1.00928e+06	1.26308e+06	1.05015e+06	957269	1.22871e+06	2.36618e+06	1.17889e+06	1.33617e+06	1.33159e+06	1.23771e+06	1.06499e+06
ENSMUSP00000070821;ENSMUSP00000139532;ENSMUSP00000140563;ENSMUSP00000140877;ENSMUSP00000141187	9	9	407.52	Dnpep	Dnpep|MGI Symbol|aspartyl aminopeptidase [Source:MGI Symbol;Acc:MGI:1278328]|ENSMUSG00000026209|ENSMUST00000066668	1.26397e+07	1.36853e+07	1.37937e+07	1.23753e+07	1.3947e+07	1.47079e+07	1.32944e+07	1.2553e+07	1.36986e+07	2.03607e+07	1.38671e+07	1.39514e+07	1.27374e+07	1.28185e+07	1.25318e+07
ENSMUSP00000047387	1	1	15.85	Dock4	Dock4|MGI Symbol|dedicator of cytokinesis 4 [Source:MGI Symbol;Acc:MGI:1918006]|ENSMUSG00000035954|ENSMUST00000037488	615699	500079	602859	1.03115e+06	1.18942e+06	963598	734153	800872	586584	417221	634663	644637	342305	474860	533893
ENSMUSP00000025831	1	1	13.45	Dock8	Dock8|MGI Symbol|dedicator of cytokinesis 8 [Source:MGI Symbol;Acc:MGI:1921396]|ENSMUSG00000052085|ENSMUST00000025831	1.19636e+06	1.43158e+06	1.29907e+06	1.19948e+06		2.20483e+06	1.09081e+06	1.03263e+06	1.94206e+06		1.65649e+06	1.67614e+06	1.93985e+06	1.64452e+06
ENSMUSP00000019422	8	8	479.37	Dpep1	Dpep1|MGI Symbol|dipeptidase 1 (renal) [Source:MGI Symbol;Acc:MGI:94917]|ENSMUSG00000019278|ENSMUST00000019422	5.98194e+06	6.477e+06	6.78169e+06	6.78794e+06	5.1823e+06	5.33429e+06	6.8482e+06	5.13174e+06	5.17152e+06	8.60224e+06	8.85372e+06	7.1637e+06	7.00659e+06	6.40896e+06	5.63823e+06
ENSMUSP00000104816;ENSMUSP00000096671	2	2	55.05	Dpm1	Dpm1|MGI Symbol|dolichol-phosphate (beta-D) mannosyltransferase 1 [Source:MGI Symbol;Acc:MGI:1330239]|ENSMUSG00000078919|ENSMUST00000109193	685794	519658	846812	654113	255893	361420	615301	746422	260559	939195	353065	717674	639964	792972	600038
ENSMUSP00000025851	6	6	247.81	Dpp3	Dpp3|MGI Symbol|dipeptidylpeptidase 3 [Source:MGI Symbol;Acc:MGI:1922471]|ENSMUSG00000063904|ENSMUST00000025851	1.77131e+06	1.62522e+06	2.57532e+06	1.72677e+06	2.58615e+06	3.30979e+06	2.77551e+06	2.33306e+06	2.50049e+06	4.93436e+06	2.87672e+06	2.17491e+06	1.94947e+06	1.90166e+06	1.99031e+06
ENSMUSP00000027861	3	3	166.43	Dpt	Dpt|MGI Symbol|dermatopontin [Source:MGI Symbol;Acc:MGI:1928392]|ENSMUSG00000026574|ENSMUST00000027861	4.51705e+06	5.01121e+06	5.2756e+06	4.73728e+06	5.65136e+06	5.98692e+06	6.46124e+06	4.32102e+06	5.50657e+06	6.65461e+06	6.0215e+06	6.97447e+06	6.5775e+06	5.19782e+06	5.46794e+06
ENSMUSP00000022629;ENSMUSP00000031004	23	21	2097.27	Dpysl2	Dpysl2|MGI Symbol|dihydropyrimidinase-like 2 [Source:MGI Symbol;Acc:MGI:1349763]|ENSMUSG00000022048|ENSMUST00000022629	9.00534e+07	9.79145e+07	1.02045e+08	1.01412e+08	1.01913e+08	1.07655e+08	1.00188e+08	8.61552e+07	9.84213e+07	1.76167e+08	1.07906e+08	1.09282e+08	1.05978e+08	8.85991e+07	9.50854e+07
ENSMUSP00000025379;ENSMUSP00000113604;ENSMUSP00000114981	11	9	627.47	Dpysl3	Dpysl3|MGI Symbol|dihydropyrimidinase-like 3 [Source:MGI Symbol;Acc:MGI:1349762]|ENSMUSG00000024501|ENSMUST00000025379	8.05253e+06	8.72835e+06	1.02934e+07	8.54036e+06	7.47765e+06	1.07659e+07	9.08888e+06	7.15043e+06	9.10955e+06	1.8261e+07	7.82136e+06	9.72221e+06	1.12122e+07	7.63721e+06	8.16232e+06
ENSMUSP00000020741	1	1	34.26	Drg1	Drg1|MGI Symbol|developmentally regulated GTP binding protein 1 [Source:MGI Symbol;Acc:MGI:1343297]|ENSMUSG00000020457|ENSMUST00000020741	140674	146789	177842	135881	195927	164578	133396	93517.6	162645	233253	130949	140939	179526	142228	100791
ENSMUSP00000042303	1	1	14.2	Dsc1	Dsc1|MGI Symbol|desmocollin 1 [Source:MGI Symbol;Acc:MGI:109173]|ENSMUSG00000044322|ENSMUST00000038710	771099	1.45229e+06	1.232e+06	1.19729e+06	1.22765e+06	1.69528e+06	1.26953e+06	1.53665e+06	1.20868e+06	2.39783e+06	1.47903e+06	1.59374e+06	1.32737e+06	1.16689e+06	1.13177e+06
ENSMUSP00000042905;ENSMUSP00000116063	5	5	252.34	Dsc2	Dsc2|MGI Symbol|desmocollin 2 [Source:MGI Symbol;Acc:MGI:103221]|ENSMUSG00000024331|ENSMUST00000039247	1.37807e+06	1.75475e+06	1.69453e+06	1.87666e+06	1.13136e+06	1.73637e+06	1.52639e+06	1.88793e+06	1.34132e+06	2.54799e+06	2.64037e+06	1.69239e+06	1.67326e+06	1.84557e+06	2.12233e+06
ENSMUSP00000057096;ENSMUSP00000113029	10	10	592.94	Dsg2	Dsg2|MGI Symbol|desmoglein 2 [Source:MGI Symbol;Acc:MGI:1196466]|ENSMUSG00000044393|ENSMUST00000059787	9.17283e+06	1.03686e+07	9.66792e+06	1.12497e+07	9.70318e+06	1.01859e+07	9.33858e+06	1.05409e+07	9.98791e+06	1.4459e+07	1.41855e+07	1.19198e+07	1.04201e+07	1.03895e+07	1.06594e+07
ENSMUSP00000115062;ENSMUSP00000117252	97	93	5918.89	Dsp	Dsp|MGI Symbol|desmoplakin [Source:MGI Symbol;Acc:MGI:109611]|ENSMUSG00000054889|ENSMUST00000124830	1.86499e+08	2.55641e+08	2.28869e+08	2.44714e+08	2.40653e+08	2.5641e+08	2.38295e+08	2.51515e+08	2.03174e+08	3.64006e+08	2.69057e+08	2.76462e+08	2.53529e+08	2.45128e+08	2.39012e+08
ENSMUSP00000099461	5	4	265.17	Dstn	Dstn|MGI Symbol|destrin [Source:MGI Symbol;Acc:MGI:1929270]|ENSMUSG00000015932|ENSMUST00000103172	4.59662e+07	4.74645e+07	4.47196e+07	4.61237e+07	5.24939e+07	5.14518e+07	4.93534e+07	4.80875e+07	5.33142e+07	3.34584e+07	4.93005e+07	4.75272e+07	4.89173e+07	4.9555e+07	4.69828e+07
ENSMUSP00000111498;ENSMUSP00000037475;ENSMUSP00000077085;ENSMUSP00000134036	9	9	647.24	Dtna	Dtna|MGI Symbol|dystrobrevin alpha [Source:MGI Symbol;Acc:MGI:106039]|ENSMUSG00000024302|ENSMUST00000115832	7.04031e+06	7.54576e+06	7.20404e+06	7.51909e+06	8.20181e+06	7.5286e+06	7.39654e+06	6.69637e+06	7.516e+06	1.18866e+07	7.691e+06	7.25043e+06	7.47231e+06	7.4484e+06	6.96101e+06
ENSMUSP00000098419	1	1	17.07	Dusp16	Dusp16|MGI Symbol|dual specificity phosphatase 16 [Source:MGI Symbol;Acc:MGI:1917936]|ENSMUSG00000030203|ENSMUST00000100857	38793.1	28711.3	31716.3	37327.8	29316.1	82013.5	27448.5	46020	24005.9	20876.3	32287.7	20960.7	20394.8	63695	16515.1
ENSMUSP00000028384	1	1	40.33	Dusp19	Dusp19|MGI Symbol|dual specificity phosphatase 19 [Source:MGI Symbol;Acc:MGI:1915332]|ENSMUSG00000027001|ENSMUST00000028384	7.64321e+06	7.40931e+06	7.61973e+06	6.93207e+06	8.41376e+06	8.59991e+06	7.31004e+06	9.77637e+06	8.17113e+06	2.79044e+06	6.69584e+06	6.46059e+06	8.20156e+06	7.73449e+06	7.57925e+06
ENSMUSP00000003612;ENSMUSP00000135343;ENSMUSP00000135443	4	4	241.71	Dusp3	Dusp3|MGI Symbol|dual specificity phosphatase 3 (vaccinia virus phosphatase VH1-related) [Source:MGI Symbol;Acc:MGI:1919599]|ENSMUSG00000003518|ENSMUST00000003612	4.71383e+06	5.45037e+06	4.48941e+06	4.39266e+06	5.65472e+06	6.35215e+06	5.30891e+06	4.91451e+06	6.32762e+06	1.16401e+07	5.46895e+06	4.9197e+06	5.26702e+06	3.74132e+06	5.16089e+06
ENSMUSP00000057854	4	4	303.16	Dut	Dut|MGI Symbol|deoxyuridine triphosphatase [Source:MGI Symbol;Acc:MGI:1346051]|ENSMUSG00000027203|ENSMUST00000051605	1.68352e+06	1.4687e+06	1.05689e+06	1.22402e+06	1.68538e+06	775636	1.30547e+06	880617	1.11773e+06	2.50991e+06	1.26368e+06	1.17249e+06	1.22591e+06	1.44708e+06	1.75796e+06
ENSMUSP00000018851;ENSMUSP00000033464;ENSMUSP00000126117	88	83	4751.19	Dync1h1	Dync1h1|MGI Symbol|dynein cytoplasmic 1 heavy chain 1 [Source:MGI Symbol;Acc:MGI:103147]|ENSMUSG00000018707|ENSMUST00000018851	8.60485e+07	9.53005e+07	9.28582e+07	9.1339e+07	9.36835e+07	1.00758e+08	9.14082e+07	9.09257e+07	9.34911e+07	1.41946e+08	9.07582e+07	9.27405e+07	8.9244e+07	8.64443e+07	8.70509e+07
ENSMUSP00000080410	9	9	535.81	Dync1i2	Dync1i2|MGI Symbol|dynein cytoplasmic 1 intermediate chain 2 [Source:MGI Symbol;Acc:MGI:107750]|ENSMUSG00000027012|ENSMUST00000081710	1.28056e+07	1.11095e+07	1.13126e+07	1.11088e+07	9.3152e+06	1.22602e+07	1.12784e+07	1.35694e+07	1.35999e+07	1.08255e+07	1.15075e+07	1.06216e+07	1.11194e+07	1.10009e+07	1.15128e+07
ENSMUSP00000035366	11	11	549.89	Dync1li1	Dync1li1|MGI Symbol|dynein cytoplasmic 1 light intermediate chain 1 [Source:MGI Symbol;Acc:MGI:2135610]|ENSMUSG00000032435|ENSMUST00000047404	5.60995e+06	6.05719e+06	5.80502e+06	5.50146e+06	5.7896e+06	6.63e+06	5.86206e+06	5.15616e+06	7.25763e+06	1.03437e+07	6.09458e+06	5.63765e+06	5.37629e+06	5.15943e+06	4.93678e+06
ENSMUSP00000045480	3	3	105.92	Dync1li2	Dync1li2|MGI Symbol|dynein, cytoplasmic 1 light intermediate chain 2 [Source:MGI Symbol;Acc:MGI:107738]|ENSMUSG00000035770|ENSMUST00000041769	368577	358240	372484	431943	479473	522305	509048	439778	463980	251751	366900	397841	380746	387580	484367
ENSMUSP00000009157	3	1	314.54	Dynll1	Dynll1|MGI Symbol|dynein light chain LC8-type 1 [Source:MGI Symbol;Acc:MGI:1861457]|ENSMUSG00000009013|ENSMUST00000009157	410863	673800	842912	507999	450089	499117	493269	501389	851908	1.0513e+06	504478	294284	587423	402399	426167
ENSMUSP00000020775;ENSMUSP00000077564;ENSMUSP00000119655	4	2	451.62	Dynll2	Dynll2|MGI Symbol|dynein light chain LC8-type 2 [Source:MGI Symbol;Acc:MGI:1915347]|ENSMUSG00000020483|ENSMUST00000020775	2.8801e+07	2.68667e+07	2.88209e+07	2.8658e+07	3.28986e+07	3.09975e+07	2.61354e+07	2.77292e+07	2.83939e+07	5.46168e+07	3.09828e+07	2.67357e+07	2.93392e+07	2.80072e+07	3.18717e+07
ENSMUSP00000105304	1	1	60.52	Dynlrb1	Dynlrb1|MGI Symbol|dynein light chain roadblock-type 1 [Source:MGI Symbol;Acc:MGI:1914318]|ENSMUSG00000047459|ENSMUST00000109682	826730	620616	306199	368464	435241	280547	767716	204843	524539	918391	428964	276448	295376	331688	356362
ENSMUSP00000033519	1	1	28.98	Dynlt3	Dynlt3|MGI Symbol|dynein light chain Tctex-type 3 [Source:MGI Symbol;Acc:MGI:1914367]|ENSMUSG00000031176|ENSMUST00000033519	903985	965006	739936	936152	1.22439e+06	1.12559e+06	888482	844688	1.18107e+06	1.79632e+06	978660	835956	863637	896262	919831
ENSMUSP00000080579	10	9	499.18	Dysf	Dysf|MGI Symbol|dysferlin [Source:MGI Symbol;Acc:MGI:1349385]|ENSMUSG00000033788|ENSMUST00000081904	3.29644e+06	3.43833e+06	3.26384e+06	3.7951e+06	3.38847e+06	3.1711e+06	2.94437e+06	2.70205e+06	3.25613e+06	6.59742e+06	2.31218e+06	3.90289e+06	3.59681e+06	2.96342e+06	3.41323e+06
ENSMUSP00000033159	2	1	84.4	Ears2	Ears2|MGI Symbol|glutamyl-tRNA synthetase 2 (mitochondrial)(putative) [Source:MGI Symbol;Acc:MGI:1914667]|ENSMUSG00000030871|ENSMUST00000033159	66862.8	41450.8	61256.8	48032.3	58276.9	35110.8	95988.5	18864.1	48048	76517.6	58805.5	87765	16998.1	68344.6	46814.4
ENSMUSP00000066092;ENSMUSP00000116992	20	19	1700.28	Ech1	Ech1|MGI Symbol|enoyl coenzyme A hydratase 1, peroxisomal [Source:MGI Symbol;Acc:MGI:1858208]|ENSMUSG00000053898|ENSMUST00000066264	4.66647e+08	4.13782e+08	4.38128e+08	4.42868e+08	4.59576e+08	3.63022e+08	4.42302e+08	4.60495e+08	4.41511e+08	4.87164e+08	4.69857e+08	4.2096e+08	3.97394e+08	4.30424e+08	4.36622e+08
ENSMUSP00000020034;ENSMUSP00000125048	2	2	32.34	Echdc1	Echdc1|MGI Symbol|enoyl Coenzyme A hydratase domain containing 1 [Source:MGI Symbol;Acc:MGI:1277169]|ENSMUSG00000019883|ENSMUST00000020034	505627	568309	671012	434400	562254	427831	563012	587438	836520	742776	541038	522547	526004	594077	593893
ENSMUSP00000051268;ENSMUSP00000027896;ENSMUSP00000102302;ENSMUSP00000114371;ENSMUSP00000124746	7	5	275.26	Echdc2	Echdc2|MGI Symbol|enoyl Coenzyme A hydratase domain containing 2 [Source:MGI Symbol;Acc:MGI:1289238]|ENSMUSG00000028601|ENSMUST00000052999	1.62457e+06	2.61274e+06	924102	1.74948e+06	2.67722e+06	1.44482e+06	1.50522e+06	1.05258e+06	2.18532e+06	2.34121e+06	2.05477e+06	2.14276e+06	1.81373e+06	1.61116e+06	1.51818e+06
ENSMUSP00000037371	4	4	239.96	Echdc3	Echdc3|MGI Symbol|enoyl Coenzyme A hydratase domain containing 3 [Source:MGI Symbol;Acc:MGI:1915106]|ENSMUSG00000039063|ENSMUST00000042658	9.69449e+06	9.8159e+06	8.91335e+06	8.66115e+06	1.25625e+07	9.64518e+06	9.92406e+06	9.13613e+06	1.24146e+07	1.64557e+07	9.37389e+06	9.49267e+06	9.94753e+06	9.56925e+06	9.97217e+06
ENSMUSP00000026538;ENSMUSP00000121174	17	17	1341.9	Echs1	Echs1|MGI Symbol|enoyl Coenzyme A hydratase, short chain, 1, mitochondrial [Source:MGI Symbol;Acc:MGI:2136460]|ENSMUSG00000025465|ENSMUST00000026538	4.88509e+08	4.97077e+08	4.25864e+08	4.24817e+08	5.64093e+08	4.47009e+08	4.82985e+08	4.41719e+08	4.97836e+08	6.31144e+08	5.16515e+08	4.80672e+08	4.82409e+08	4.65684e+08	5.03215e+08
ENSMUSP00000024946	19	18	1839.01	Eci1	Eci1|MGI Symbol|enoyl-Coenzyme A delta isomerase 1 [Source:MGI Symbol;Acc:MGI:94871]|ENSMUSG00000024132|ENSMUST00000024946	5.21103e+08	5.53422e+08	5.14883e+08	5.07208e+08	5.2202e+08	4.42546e+08	4.84249e+08	5.02429e+08	4.99983e+08	6.94769e+08	4.75379e+08	5.13951e+08	4.72902e+08	5.10587e+08	5.31266e+08
ENSMUSP00000021854;ENSMUSP00000021853;ENSMUSP00000126500;ENSMUSP00000129164;ENSMUSP00000130283	11	11	1062.8	Eci2	Eci2|MGI Symbol|enoyl-Coenzyme A delta isomerase 2 [Source:MGI Symbol;Acc:MGI:1346064]|ENSMUSG00000021417|ENSMUST00000021854	9.1216e+07	1.03107e+08	9.80496e+07	8.75231e+07	1.08409e+08	1.03768e+08	9.35328e+07	9.7456e+07	9.57673e+07	1.65028e+08	1.01589e+08	9.73025e+07	8.62339e+07	9.01433e+07	9.56514e+07
ENSMUSP00000029753	1	1	21.41	Ecm1	Ecm1|MGI Symbol|extracellular matrix protein 1 [Source:MGI Symbol;Acc:MGI:103060]|ENSMUSG00000028108|ENSMUST00000029753	192642	290544	313920	503024	426224	516956	369246	201429	278364	273452	600325	387136	488635	420984	383532
ENSMUSP00000095223	1	1	48.4	Ecscr	Ecscr|MGI Symbol|endothelial cell surface expressed chemotaxis and apoptosis regulator [Source:MGI Symbol;Acc:MGI:1915795]|ENSMUSG00000073599|ENSMUST00000097618	0	0	8584.19	0	54080.4	51585.4	0.555075	0	16309.2	80099	5454.15	6.79431	0	84.4902	0
ENSMUSP00000096537;ENSMUSP00000135936	3	3	79.86	Ecsit	Ecsit|MGI Symbol|ECSIT homolog (Drosophila) [Source:MGI Symbol;Acc:MGI:1349469]|ENSMUSG00000066839|ENSMUST00000098937	994907	1.36668e+06	1.06356e+06	1.12053e+06	697098	1.18303e+06	1.06684e+06	1.29099e+06	1.09639e+06	1.60314e+06	926499	1.12032e+06	1.16688e+06	1.25916e+06	1.27436e+06
ENSMUSP00000061493	1	1	48.21	Eea1	Eea1|MGI Symbol|early endosome antigen 1 [Source:MGI Symbol;Acc:MGI:2442192]|ENSMUSG00000036499|ENSMUST00000053484	54053.8	70067.7	95370.5	75239.1	85728.4	136469	116583	100816	124813	69641.8	111826	79486.5	93263.3	90523.8	81040.2
ENSMUSP00000042457;ENSMUSP00000116821;ENSMUSP00000120438	20	7	1588.3	Eef1a1	Eef1a1|MGI Symbol|eukaryotic translation elongation factor 1 alpha 1 [Source:MGI Symbol;Acc:MGI:1096881]|ENSMUSG00000037742|ENSMUST00000042235	3.20577e+07	4.29797e+07	5.42446e+07	4.3246e+07	4.16326e+07	6.03771e+07	5.02425e+07	4.27615e+07	4.95728e+07	6.75764e+07	5.07067e+07	4.68237e+07	4.50926e+07	3.44598e+07	3.8776e+07
ENSMUSP00000054556	21	7	1737.77	Eef1a2	Eef1a2|MGI Symbol|eukaryotic translation elongation factor 1 alpha 2 [Source:MGI Symbol;Acc:MGI:1096317]|ENSMUSG00000016349|ENSMUST00000055990	2.88884e+08	3.02177e+08	2.88366e+08	2.6934e+08	3.20454e+08	3.28138e+08	2.95359e+08	3.07772e+08	2.89315e+08	4.38245e+08	2.85173e+08	2.70811e+08	2.82917e+08	2.86619e+08	2.84856e+08
ENSMUSP00000116492;ENSMUSP00000133545;ENSMUSP00000137835;ENSMUSP00000140895	7	6	594.78	Eef1b2	Eef1b2|MGI Symbol|eukaryotic translation elongation factor 1 beta 2 [Source:MGI Symbol;Acc:MGI:1929520]|ENSMUSG00000025967|ENSMUST00000129339	3.2307e+07	2.79169e+07	2.71086e+07	2.86089e+07	3.42845e+07	3.23646e+07	3.52052e+07	2.56432e+07	3.2749e+07	4.00682e+07	3.14831e+07	2.69456e+07	2.73409e+07	2.65447e+07	2.7175e+07
ENSMUSP00000093955	17	16	1190.45	Eef1g	Eef1g|MGI Symbol|eukaryotic translation elongation factor 1 gamma [Source:MGI Symbol;Acc:MGI:1914410]|ENSMUSG00000071644|ENSMUST00000052248	1.19051e+08	1.22643e+08	1.34397e+08	1.2548e+08	1.44405e+08	1.40167e+08	1.17759e+08	1.29452e+08	1.38206e+08	2.20974e+08	1.34748e+08	1.21417e+08	1.17983e+08	1.23652e+08	1.25949e+08
ENSMUSP00000046101;ENSMUSP00000021306	36	35	2891.05	Eef2	Eef2|MGI Symbol|eukaryotic translation elongation factor 2 [Source:MGI Symbol;Acc:MGI:95288]|ENSMUSG00000034994|ENSMUST00000047864	2.64191e+08	2.85024e+08	2.90981e+08	2.91032e+08	3.07149e+08	3.15079e+08	2.9328e+08	2.89268e+08	3.21369e+08	4.16163e+08	2.947e+08	2.84272e+08	2.8824e+08	2.79484e+08	2.8042e+08
ENSMUSP00000020759	2	2	119.33	Efemp1	Efemp1|MGI Symbol|epidermal growth factor-containing fibulin-like extracellular matrix protein 1 [Source:MGI Symbol;Acc:MGI:1339998]|ENSMUSG00000020467|ENSMUST00000020759	113811	305075	401105	287886	253881	706925	353799	191369	315414	222316	297462	268700	320542	326731	253680
ENSMUSP00000044502;ENSMUSP00000027472	5	5	290.38	Efhd2	Efhd2|MGI Symbol|EF hand domain containing 2 [Source:MGI Symbol;Acc:MGI:106504]|ENSMUSG00000040659|ENSMUST00000036854	2.84208e+06	3.12733e+06	4.63942e+06	3.72054e+06	2.14815e+06	2.90165e+06	3.7591e+06	2.92822e+06	2.48787e+06	3.85333e+06	3.8371e+06	3.8696e+06	3.24315e+06	2.86668e+06	2.91889e+06
ENSMUSP00000037656	1	1	48.96	Ehbp1l1	Ehbp1l1|MGI Symbol|EH domain binding protein 1-like 1 [Source:MGI Symbol;Acc:MGI:3612340]|ENSMUSG00000024937|ENSMUST00000049295	103921	127919	103784	122576	144374	172989	134414	111938	134610	229952	131349	131137	122112	128445	118625
ENSMUSP00000025684	25	15	1331.25	Ehd1	Ehd1|MGI Symbol|EH-domain containing 1 [Source:MGI Symbol;Acc:MGI:1341878]|ENSMUSG00000024772|ENSMUST00000025684	4.92182e+07	4.98454e+07	5.27916e+07	5.01235e+07	4.84106e+07	4.38423e+07	4.64202e+07	5.29694e+07	4.81914e+07	7.04247e+07	6.01105e+07	5.20106e+07	4.68845e+07	4.58455e+07	4.78965e+07
ENSMUSP00000096397;ENSMUSP00000119933	26	21	1982.44	Ehd2	Ehd2|MGI Symbol|EH-domain containing 2 [Source:MGI Symbol;Acc:MGI:2154274]|ENSMUSG00000074364|ENSMUST00000098799	8.50308e+07	9.11441e+07	9.64481e+07	9.31875e+07	9.55794e+07	8.09547e+07	8.54793e+07	8.69353e+07	8.84676e+07	1.37939e+08	9.52164e+07	9.80367e+07	8.63894e+07	8.69845e+07	8.8592e+07
ENSMUSP00000028755;ENSMUSP00000113762	26	19	1808.16	Ehd4	Ehd4|MGI Symbol|EH-domain containing 4 [Source:MGI Symbol;Acc:MGI:1919619]|ENSMUSG00000027293|ENSMUST00000028755	8.73505e+07	9.70481e+07	1.15404e+08	1.03388e+08	9.47409e+07	1.40257e+08	1.07261e+08	1.09468e+08	1.3166e+08	2.02703e+08	1.29238e+08	1.02772e+08	1.06348e+08	9.76758e+07	9.66305e+07
ENSMUSP00000041538	1	1	78.58	Eif1	Eif1|MGI Symbol|eukaryotic translation initiation factor 1 [Source:MGI Symbol;Acc:MGI:105125]|ENSMUSG00000035530|ENSMUST00000049385	413247	334143	254259	295857	496738	360354	519778	213718	330885	551425	372404	310097	302266	253703	308507
ENSMUSP00000029387;ENSMUSP00000121236	3	3	124.79	Eif2a	Eif2a|MGI Symbol|eukaryotic translation initiation factor 2A [Source:MGI Symbol;Acc:MGI:1098684]|ENSMUSG00000027810|ENSMUST00000029387	344290	472014	733114	564734	546505	684887	776886	546138	503962	365953	360986	665265	663767	727611	529331
ENSMUSP00000071214	8	7	293.47	Eif2s1	Eif2s1|MGI Symbol|eukaryotic translation initiation factor 2, subunit 1 alpha [Source:MGI Symbol;Acc:MGI:95299]|ENSMUSG00000021116|ENSMUST00000071230	2.98684e+06	2.93922e+06	3.17246e+06	2.57364e+06	3.25332e+06	3.76235e+06	2.74204e+06	2.95032e+06	4.42081e+06	2.53415e+06	3.55733e+06	2.72588e+06	3.3401e+06	3.26852e+06	2.89358e+06
ENSMUSP00000096777;ENSMUSP00000125248	5	5	201.24	Eif2s2	Eif2s2|MGI Symbol|eukaryotic translation initiation factor 2, subunit 2 (beta) [Source:MGI Symbol;Acc:MGI:1914454]|ENSMUSG00000074656|ENSMUST00000099173	1.89878e+06	1.95969e+06	2.10413e+06	2.03829e+06	1.83406e+06	2.29064e+06	2.27022e+06	2.19119e+06	2.10739e+06	2.74861e+06	1.82077e+06	2.11366e+06	2.1642e+06	1.97324e+06	1.98508e+06
ENSMUSP00000059395;ENSMUSP00000088736;ENSMUSP00000109555	5	5	258.3	Eif2s3x	Eif2s3x|MGI Symbol|eukaryotic translation initiation factor 2, subunit 3, structural gene X-linked [Source:MGI Symbol;Acc:MGI:1349431]|ENSMUSG00000035150|ENSMUST00000050328	3.98923e+06	4.83854e+06	4.69937e+06	4.77945e+06	4.38235e+06	5.22913e+06	4.85008e+06	4.75492e+06	5.38583e+06	7.45024e+06	4.34771e+06	4.1201e+06	4.16909e+06	4.25106e+06	3.83154e+06
ENSMUSP00000025955	12	8	508.82	Eif3a	Eif3a|MGI Symbol|eukaryotic translation initiation factor 3, subunit A [Source:MGI Symbol;Acc:MGI:95301]|ENSMUSG00000024991|ENSMUST00000025955	5.20168e+06	5.30439e+06	5.47514e+06	6.0067e+06	7.0681e+06	6.88955e+06	5.69402e+06	5.68322e+06	5.76777e+06	9.39222e+06	6.00664e+06	5.6054e+06	5.16959e+06	5.27807e+06	5.07349e+06
ENSMUSP00000098076	8	7	350.99	Eif3b	Eif3b|MGI Symbol|eukaryotic translation initiation factor 3, subunit B [Source:MGI Symbol;Acc:MGI:106478]|ENSMUSG00000056076|ENSMUST00000100507	2.71474e+06	2.75962e+06	3.04406e+06	2.59089e+06	2.76078e+06	3.49156e+06	2.97088e+06	2.48557e+06	3.74057e+06	5.57882e+06	2.94937e+06	2.60438e+06	2.6593e+06	2.37587e+06	2.38741e+06
ENSMUSP00000032992	8	6	505.72	Eif3c	Eif3c|MGI Symbol|eukaryotic translation initiation factor 3, subunit C [Source:MGI Symbol;Acc:MGI:1926966]|ENSMUSG00000030738|ENSMUST00000032992	3.72774e+06	4.103e+06	4.12632e+06	4.21825e+06	4.67313e+06	4.98334e+06	3.95769e+06	3.95272e+06	5.15883e+06	5.76873e+06	4.30564e+06	4.20306e+06	4.38768e+06	3.98849e+06	4.11667e+06
ENSMUSP00000098053	5	5	189.69	Eif3d	Eif3d|MGI Symbol|eukaryotic translation initiation factor 3, subunit D [Source:MGI Symbol;Acc:MGI:1933181]|ENSMUSG00000016554|ENSMUST00000100484	2.64825e+06	3.04792e+06	3.12748e+06	2.87728e+06	2.90208e+06	3.58054e+06	3.13575e+06	2.76138e+06	3.42093e+06	4.90899e+06	3.02049e+06	2.93187e+06	3.01574e+06	2.68744e+06	2.48309e+06
ENSMUSP00000022960	8	8	304.14	Eif3e	Eif3e|MGI Symbol|eukaryotic translation initiation factor 3, subunit E [Source:MGI Symbol;Acc:MGI:99257]|ENSMUSG00000022336|ENSMUST00000022960	3.00429e+06	3.73758e+06	4.07265e+06	3.58424e+06	3.37439e+06	5.26447e+06	3.81526e+06	3.71772e+06	4.68587e+06	4.33293e+06	4.49275e+06	3.70225e+06	3.9176e+06	3.5936e+06	3.51152e+06
ENSMUSP00000033342	6	6	504.12	Eif3f	Eif3f|MGI Symbol|eukaryotic translation initiation factor 3, subunit F [Source:MGI Symbol;Acc:MGI:1913335]|ENSMUSG00000031029|ENSMUST00000033342	3.33366e+06	3.60398e+06	3.63786e+06	3.63172e+06	3.48455e+06	4.03406e+06	3.63186e+06	3.40913e+06	4.37656e+06	6.26101e+06	4.25853e+06	3.32646e+06	4.05968e+06	3.52237e+06	3.5198e+06
ENSMUSP00000004206	3	3	154.08	Eif3g	Eif3g|MGI Symbol|eukaryotic translation initiation factor 3, subunit G [Source:MGI Symbol;Acc:MGI:1858258]|ENSMUSG00000070319|ENSMUST00000004206	2.73172e+06	2.62119e+06	2.62108e+06	2.66048e+06	2.59663e+06	2.60931e+06	2.80689e+06	2.80572e+06	3.00637e+06	3.06751e+06	2.4103e+06	2.52418e+06	2.74866e+06	2.42156e+06	2.79495e+06
ENSMUSP00000022925	4	4	226.62	Eif3h	Eif3h|MGI Symbol|eukaryotic translation initiation factor 3, subunit H [Source:MGI Symbol;Acc:MGI:1915385]|ENSMUSG00000022312|ENSMUST00000022925	2.09325e+06	2.05846e+06	2.44026e+06	2.41416e+06	2.43877e+06	2.52425e+06	2.26326e+06	2.0874e+06	2.7419e+06	2.09314e+06	2.10375e+06	1.69966e+06	2.55574e+06	2.44835e+06	2.30245e+06
ENSMUSP00000099653;ENSMUSP00000120776	5	5	280.07	Eif3i	Eif3i|MGI Symbol|eukaryotic translation initiation factor 3, subunit I [Source:MGI Symbol;Acc:MGI:1860763]|ENSMUSG00000028798|ENSMUST00000102593	3.86832e+06	4.18852e+06	3.96648e+06	3.13649e+06	4.49908e+06	6.01475e+06	4.3014e+06	3.02615e+06	5.1487e+06	8.22965e+06	4.38879e+06	3.59563e+06	3.96129e+06	3.43537e+06	3.5884e+06
ENSMUSP00000028668	8	8	381.45	Eif3j1	Eif3j1|MGI Symbol|eukaryotic translation initiation factor 3, subunit J1 [Source:MGI Symbol;Acc:MGI:1925905]|ENSMUSG00000027236|ENSMUST00000028668	4.46415e+06	4.404e+06	5.10376e+06	4.39575e+06	4.79792e+06	5.40355e+06	4.31631e+06	4.705e+06	4.76486e+06	4.85027e+06	4.69955e+06	4.22117e+06	4.90327e+06	4.5735e+06	4.64409e+06
ENSMUSP00000066038	2	2	104.54	Eif3k	Eif3k|MGI Symbol|eukaryotic translation initiation factor 3, subunit K [Source:MGI Symbol;Acc:MGI:1921080]|ENSMUSG00000053565|ENSMUST00000066070	1.17523e+06	1.35544e+06	1.17644e+06	1.15086e+06	1.47698e+06	1.49553e+06	1.24472e+06	1.23778e+06	1.70702e+06	2.60516e+06	1.35222e+06	1.10556e+06	1.54354e+06	1.40482e+06	1.62391e+06
ENSMUSP00000038839	7	7	360.83	Eif3l	Eif3l|MGI Symbol|eukaryotic translation initiation factor 3, subunit L [Source:MGI Symbol;Acc:MGI:2386251]|ENSMUSG00000033047|ENSMUST00000040518	652826	938388	1.08752e+06	1.22712e+06	1.20149e+06	1.54046e+06	896116	737722	1.15211e+06	2.43486e+06	858168	787562	1.12691e+06	802602	811961
ENSMUSP00000028592;ENSMUSP00000106739;ENSMUSP00000122339	4	3	252	Eif3m	Eif3m|MGI Symbol|eukaryotic translation initiation factor 3, subunit M [Source:MGI Symbol;Acc:MGI:1351744]|ENSMUSG00000027170|ENSMUST00000028592	142533	468702	262662	254284	421515	377765	377554	166227	181003	371255	406808	271672	366655	245704	176197
ENSMUSP00000127034	16	9	928.55	Eif4a1	Eif4a1|MGI Symbol|eukaryotic translation initiation factor 4A1 [Source:MGI Symbol;Acc:MGI:95303]|ENSMUSG00000059796|ENSMUST00000163666	1.24562e+07	1.30999e+07	1.52061e+07	1.22582e+07	1.46802e+07	1.90984e+07	1.53751e+07	1.32995e+07	1.86841e+07	2.80456e+07	1.61366e+07	1.47487e+07	1.50025e+07	1.31835e+07	1.30288e+07
ENSMUSP00000023599;ENSMUSP00000090876;ENSMUSP00000118141;ENSMUSP00000127030	14	7	1096.36	Eif4a2	Eif4a2|MGI Symbol|eukaryotic translation initiation factor 4A2 [Source:MGI Symbol;Acc:MGI:106906]|ENSMUSG00000022884|ENSMUST00000023599	1.53598e+07	1.66686e+07	1.80844e+07	1.82838e+07	1.45587e+07	1.47964e+07	1.48181e+07	1.81119e+07	1.64789e+07	2.49978e+07	1.45835e+07	1.50111e+07	1.68066e+07	1.64537e+07	1.62674e+07
ENSMUSP00000026667;ENSMUSP00000101860	2	2	38.27	Eif4a3	Eif4a3|MGI Symbol|eukaryotic translation initiation factor 4A3 [Source:MGI Symbol;Acc:MGI:1923731]|ENSMUSG00000025580|ENSMUST00000026667	371400	549168	248968	373240	378719	460518	479380	317268	220028	429044	467787	467830	513044	415166	352230
ENSMUSP00000127774	4	4	262.2	Eif4b	Eif4b|MGI Symbol|eukaryotic translation initiation factor 4B [Source:MGI Symbol;Acc:MGI:95304]|ENSMUSG00000058655|ENSMUST00000169681	1.13051e+06	1.14702e+06	1.13648e+06	1.22788e+06	1.33654e+06	1.01039e+06	1.29538e+06	1.19294e+06	1.34943e+06	654170	1.03696e+06	1.00931e+06	1.27136e+06	1.04207e+06	1.20996e+06
ENSMUSP00000029803	2	2	48.63	Eif4e	Eif4e|MGI Symbol|eukaryotic translation initiation factor 4E [Source:MGI Symbol;Acc:MGI:95305]|ENSMUSG00000028156|ENSMUST00000029803	737808	712576	810561	681353	633625	569477	781881	873717	824387	987551	530304	791111	580421	674521	591011
ENSMUSP00000033880	2	2	78.93	Eif4ebp1	Eif4ebp1|MGI Symbol|eukaryotic translation initiation factor 4E binding protein 1 [Source:MGI Symbol;Acc:MGI:103267]|ENSMUSG00000031490|ENSMUST00000033880	2.94769e+06	1.88947e+06	820496	652951	1.96731e+06	1.18086e+06	954719	446181	2.90942e+06	3.21878e+06	1.13095e+06	1.0577e+06	514195	1.00207e+06	1.25098e+06
ENSMUSP00000047678;ENSMUSP00000081232;ENSMUSP00000116029	7	7	352.38	Eif4g1	Eif4g1|MGI Symbol|eukaryotic translation initiation factor 4, gamma 1 [Source:MGI Symbol;Acc:MGI:2384784]|ENSMUSG00000045983|ENSMUST00000044783	1.42033e+06	1.4613e+06	1.48766e+06	1.35315e+06	1.06104e+06	1.44392e+06	1.48777e+06	1.49533e+06	1.2938e+06	1.63686e+06	1.39466e+06	1.49839e+06	1.22133e+06	1.32072e+06	1.42143e+06
ENSMUSP00000124551	4	4	95.22	Eif4g2	Eif4g2|MGI Symbol|eukaryotic translation initiation factor 4, gamma 2 [Source:MGI Symbol;Acc:MGI:109207]|ENSMUSG00000005610|ENSMUST00000162415	417987	521628	456391	450461	419502	505767	480375	577206	410029	756116	499745	579212	568007	548003	468100
ENSMUSP00000048833	3	3	212.44	Eif4h	Eif4h|MGI Symbol|eukaryotic translation initiation factor 4H [Source:MGI Symbol;Acc:MGI:1341822]|ENSMUSG00000040731|ENSMUST00000036125	2.70384e+07	2.28296e+07	2.46489e+07	2.94598e+07	2.39302e+07	2.15988e+07	2.44599e+07	2.61346e+07	2.06271e+07	4.68953e+07	2.37774e+07	2.41782e+07	2.41234e+07	2.54187e+07	2.59706e+07
ENSMUSP00000061616	2	2	164.22	Eif5	Eif5|MGI Symbol|eukaryotic translation initiation factor 5 [Source:MGI Symbol;Acc:MGI:95309]|ENSMUSG00000021282|ENSMUST00000050993	889305	1.05452e+06	1.21237e+06	1.0004e+06	881265	1.16396e+06	895503	840616	1.06039e+06	1.62772e+06	955222	961484	929806	794556	1.00941e+06
ENSMUSP00000047008;ENSMUSP00000050289;ENSMUSP00000123402;ENSMUSP00000137459	12	12	1131.19	Eif5a	Eif5a|MGI Symbol|eukaryotic translation initiation factor 5A [Source:MGI Symbol;Acc:MGI:106248]|ENSMUSG00000078812|ENSMUST00000043419	7.59782e+07	7.60588e+07	6.59993e+07	6.62927e+07	8.2041e+07	7.55577e+07	7.90587e+07	6.40915e+07	7.97107e+07	1.22712e+08	7.87083e+07	7.1954e+07	7.1693e+07	7.08776e+07	7.63811e+07
ENSMUSP00000029142	1	1	52.32	Eif6	Eif6|MGI Symbol|eukaryotic translation initiation factor 6 [Source:MGI Symbol;Acc:MGI:1196288]|ENSMUSG00000027613|ENSMUST00000029142	115023	120791	110822	96373.4		82275.4	96628	52142.5	100873		93258.6	98424.8	75225.2	75506.9
ENSMUSP00000096549	7	7	514.23	Elavl1	Elavl1|MGI Symbol|ELAV (embryonic lethal, abnormal vision)-like 1 (Hu antigen R) [Source:MGI Symbol;Acc:MGI:1100851]|ENSMUSG00000040028|ENSMUST00000098950	3.01208e+06	3.2322e+06	3.91234e+06	3.56918e+06	3.71136e+06	4.20401e+06	4.1944e+06	3.00104e+06	4.60213e+06	3.37919e+06	3.71447e+06	3.27625e+06	3.44296e+06	2.95581e+06	3.1305e+06
ENSMUSP00000137103;ENSMUSP00000049034	2	2	96.36	Emc1	Emc1|MGI Symbol|ER membrane protein complex subunit 1 [Source:MGI Symbol;Acc:MGI:2443696]|ENSMUSG00000078517|ENSMUST00000179784	459874	447401	594836	483734	549486	585417	419267	569170	542610	1.05652e+06	732012	489394	615928	453393	481188
ENSMUSP00000022962	2	2	111.53	Emc2	Emc2|MGI Symbol|ER membrane protein complex subunit 2 [Source:MGI Symbol;Acc:MGI:1913986]|ENSMUSG00000022337|ENSMUST00000022962	738716	640267	745514	824223	655527	882886	827868	896362	874178	756263	594381	712530	723315	785486	762672
ENSMUSP00000032425	1	1	27.07	Emc3	Emc3|MGI Symbol|ER membrane protein complex subunit 3 [Source:MGI Symbol;Acc:MGI:1913337]|ENSMUSG00000030286|ENSMUST00000032425	138748	155866	145175	38563.3	0	166347	64701.2	210852	0	172844	51842.5	231347	208134	136896	118220
ENSMUSP00000068610	1	1	68.92	Emc7	Emc7|MGI Symbol|ER membrane protein complex subunit 7 [Source:MGI Symbol;Acc:MGI:1920274]|ENSMUSG00000055943|ENSMUST00000069747	22086.4	193816	80450.5	162724	0	6430.38	271771	344694	398754	0	0	250384	240328	195329	191535
ENSMUSP00000002029	2	2	120.95	Emd	Emd|MGI Symbol|emerin [Source:MGI Symbol;Acc:MGI:108117]|ENSMUSG00000001964|ENSMUST00000002029	751662	800594	780967	861340	594109	723654	825691	594809	455912	544697	510719	617152	912537	830464	721294
ENSMUSP00000057209	7	5	305.62	Eml1	Eml1|MGI Symbol|echinoderm microtubule associated protein like 1 [Source:MGI Symbol;Acc:MGI:1915769]|ENSMUSG00000058070|ENSMUST00000054955	1.80899e+06	2.19489e+06	2.18723e+06	2.3664e+06	2.08626e+06	2.60029e+06	2.10625e+06	2.08558e+06	2.30108e+06	3.09074e+06	2.59645e+06	2.19016e+06	2.39058e+06	2.00339e+06	2.14462e+06
ENSMUSP00000037654;ENSMUSP00000115466	3	3	115.91	Eml2	Eml2|MGI Symbol|echinoderm microtubule associated protein like 2 [Source:MGI Symbol;Acc:MGI:1919455]|ENSMUSG00000040811|ENSMUST00000048502	2.2385e+06	2.31467e+06	2.05071e+06	2.26097e+06	1.93306e+06	1.77388e+06	1.88462e+06	1.77744e+06	2.0252e+06	3.92209e+06	2.22095e+06	2.21379e+06	2.10926e+06	2.1296e+06	2.22171e+06
ENSMUSP00000077781	1	1	50.33	Enah	Enah|MGI Symbol|enabled homolog (Drosophila) [Source:MGI Symbol;Acc:MGI:108360]|ENSMUSG00000022995|ENSMUST00000078719	10698.3	25377.6	23971.4	18760.3	39929.7	33459	29759.3	12053.1	61756.9	15964.3	26266.5	27991.8	36981.9	36275.3	23852.2
ENSMUSP00000015481	5	5	297.65	Endog	Endog|MGI Symbol|endonuclease G [Source:MGI Symbol;Acc:MGI:1261433]|ENSMUSG00000015337|ENSMUST00000015481	2.81074e+06	3.21954e+06	2.8883e+06	2.15541e+06	2.88592e+06	3.17615e+06	2.91867e+06	2.99199e+06	2.61056e+06	2.92834e+06	3.04525e+06	2.38451e+06	2.69434e+06	2.68193e+06	2.86068e+06
ENSMUSP00000009705	1	1	26.89	Eng	Eng|MGI Symbol|endoglin [Source:MGI Symbol;Acc:MGI:95392]|ENSMUSG00000026814|ENSMUST00000009705	71810.2	67761.4	110834	90964.8	62205.4	100233	78382.6	95308.4	69157.1	36073	95217.9	67691.2	54474.1	56607.3	77208.1
ENSMUSP00000114361	13	1	1156.61	Eno1	Eno1|MGI Symbol|enolase 1, alpha non-neuron [Source:MGI Symbol;Acc:MGI:95393]|ENSMUSG00000063524|ENSMUST00000133839	2.02824e+07	2.28133e+07	1.9514e+07	1.93479e+07	2.34461e+07	2.18333e+07	2.03585e+07	2.09606e+07	2.30958e+07	3.75285e+07	2.2556e+07	2.17155e+07	2.08173e+07	2.01319e+07	2.11319e+07
ENSMUSP00000075513;ENSMUSP00000079045;ENSMUSP00000114500;ENSMUSP00000119112;ENSMUSP00000123695	32	7	2858.49	Eno1b	Eno1b|MGI Symbol|enolase 1B, retrotransposed [Source:MGI Symbol;Acc:MGI:3648653]|ENSMUSG00000059040|ENSMUST00000076155	1.10662e+08	1.12918e+08	1.21694e+08	1.07017e+08	1.13458e+08	1.11e+08	1.12108e+08	1.09613e+08	1.10412e+08	1.53659e+08	1.18747e+08	1.08736e+08	1.12201e+08	1.00913e+08	1.10566e+08
ENSMUSP00000137559	18	1	1672.79	Eno3	Eno3|MGI Symbol|enolase 3, beta muscle [Source:MGI Symbol;Acc:MGI:95395]|ENSMUSG00000060600|ENSMUST00000179055	1.81943e+06	1.59458e+06	1.56861e+06	1.76894e+06	1.97362e+06	2.10462e+06	1.7077e+06	1.83546e+06	1.87658e+06	648813	2.08657e+06	1.93739e+06	1.97534e+06	1.97874e+06	1.89775e+06
ENSMUSP00000072620;ENSMUSP00000115726;ENSMUSP00000121640;ENSMUSP00000123688	37	15	3275.96	Eno3	Eno3|MGI Symbol|enolase 3, beta muscle [Source:MGI Symbol;Acc:MGI:95395]|ENSMUSG00000060600|ENSMUST00000072841	9.08134e+08	9.10345e+08	8.35347e+08	8.75299e+08	1.01194e+09	9.17607e+08	8.69092e+08	8.52962e+08	9.55718e+08	1.23775e+09	9.31405e+08	8.4808e+08	8.85946e+08	9.0088e+08	9.10098e+08
ENSMUSP00000018544	1	1	13.99	ENSMUSP00000018544	Sept4|MGI Symbol|septin 4 [Source:MGI Symbol;Acc:MGI:1270156]|ENSMUSG00000020486|ENSMUST00000018544	2.52249e+07	2.36791e+07	3.14768e+07	2.73845e+07	2.79135e+07	3.53023e+07	2.78993e+07	2.67359e+07	2.92302e+07	4.89918e+07	3.52053e+07	3.17371e+07	3.07203e+07	2.5792e+07	2.4189e+07
ENSMUSP00000019038;ENSMUSP00000097767;ENSMUSP00000120065	3	2	106.72	ENSMUSP00000019038	Sept9|MGI Symbol|septin 9 [Source:MGI Symbol;Acc:MGI:1858222]|ENSMUSG00000059248|ENSMUST00000019038	112118	141487	125813	144683	166969	172430	144438	133006	197361	93637.7	116994	121522	154737	121410	125933
ENSMUSP00000027495;ENSMUSP00000108534;ENSMUSP00000115536;ENSMUSP00000118621	6	6	362.72	ENSMUSP00000027495	Sept2|MGI Symbol|septin 2 [Source:MGI Symbol;Acc:MGI:97298]|ENSMUSG00000026276|ENSMUST00000027495	6.74197e+06	6.9509e+06	7.09524e+06	6.83426e+06	8.41438e+06	9.8703e+06	7.28792e+06	6.95539e+06	9.02362e+06	1.6024e+07	7.9283e+06	7.96899e+06	7.88381e+06	6.70026e+06	6.92041e+06
ENSMUSP00000074293;ENSMUSP00000054034;ENSMUSP00000116670	6	2	230.24	ENSMUSP00000074293	Sept11|MGI Symbol|septin 11 [Source:MGI Symbol;Acc:MGI:1277214]|ENSMUSG00000058013|ENSMUST00000074733	1.19301e+06	1.44368e+06	1.29098e+06	1.241e+06	1.48881e+06	1.43844e+06	1.4628e+06	1.25073e+06	1.72679e+06	1.66719e+06	1.51441e+06	1.37711e+06	1.41886e+06	968321	1.21143e+06
ENSMUSP00000104615	6	1	298.63	ENSMUSP00000104615	Sept8|MGI Symbol|septin 8 [Source:MGI Symbol;Acc:MGI:894310]|ENSMUSG00000018398|ENSMUST00000108987	921780	892865	1.02276e+06	813412	685861	719511	1.0289e+06	800335	602854	1.315e+06	779078	1.08734e+06	953463	688645	935252
ENSMUSP00000110927;ENSMUSP00000022040;ENSMUSP00000044272	9	7	365.9	ENSMUSP00000110927	Sept7|MGI Symbol|septin 7 [Source:MGI Symbol;Acc:MGI:1335094]|ENSMUSG00000001833|ENSMUST00000115272	6.98363e+06	8.3604e+06	8.76072e+06	7.23898e+06	9.56335e+06	9.98862e+06	7.65817e+06	6.99133e+06	9.5225e+06	1.11048e+07	8.74296e+06	9.41995e+06	8.62364e+06	7.54073e+06	7.45911e+06
ENSMUSP00000113775	6	1	225.34	ENSMUSP00000113775	Sept8|MGI Symbol|septin 8 [Source:MGI Symbol;Acc:MGI:894310]|ENSMUSG00000018398|ENSMUST00000120878	637396	629603	782787	806503	677469	858559	613823	898172	677768	997756	664624	779523	548572	408404	597694
ENSMUSP00000107850;ENSMUSP00000116349	2	1	118.55	Entpd1	Entpd1|MGI Symbol|ectonucleoside triphosphate diphosphohydrolase 1 [Source:MGI Symbol;Acc:MGI:102805]|ENSMUSG00000048120|ENSMUST00000112231	211704	48001.8	44402.8	16436.8	18834.6	0	65355.6	101544	0	16691.5	709880	0	0	217776	175519
ENSMUSP00000028328	3	3	133.48	Entpd2	Entpd2|MGI Symbol|ectonucleoside triphosphate diphosphohydrolase 2 [Source:MGI Symbol;Acc:MGI:1096863]|ENSMUSG00000015085|ENSMUST00000028328	714886	1.13197e+06	823649	867003	876050	850418	850027	520489	751915	992800	745200	1.3947e+06	1.57747e+06	808659	812159
ENSMUSP00000066789	1	1	15.43	Ep300	Ep300|MGI Symbol|E1A binding protein p300 [Source:MGI Symbol;Acc:MGI:1276116]|ENSMUSG00000055024|ENSMUST00000068387	2.76816e+06	3.13501e+06	3.49162e+06	1.98758e+06	2.31881e+06	4.88539e+06	3.68461e+06	1.92178e+06	3.18502e+06	1.31902e+06	4.29364e+06	3.2932e+06	4.57022e+06	3.5847e+06	2.81134e+06
ENSMUSP00000030739;ENSMUSP00000079098;ENSMUSP00000101594;ENSMUSP00000116599;ENSMUSP00000120236;ENSMUSP00000121764	6	6	254.07	Epb4.1	Epb4.1|MGI Symbol|erythrocyte protein band 4.1 [Source:MGI Symbol;Acc:MGI:95401]|ENSMUSG00000028906|ENSMUST00000030739	3.90871e+06	3.75156e+06	3.83152e+06	4.12129e+06	4.59342e+06	3.36039e+06	3.23989e+06	3.28623e+06	3.66576e+06	5.43983e+06	4.77177e+06	3.99476e+06	3.83029e+06	3.95424e+06	3.9142e+06
ENSMUSP00000055122	6	6	278.23	Epb4.1l2	Epb4.1l2|MGI Symbol|erythrocyte protein band 4.1-like 2 [Source:MGI Symbol;Acc:MGI:103009]|ENSMUSG00000019978|ENSMUST00000053748	1.33302e+06	1.44635e+06	1.49753e+06	1.62517e+06	1.36325e+06	1.36395e+06	1.48247e+06	1.11191e+06	1.39103e+06	1.72897e+06	1.56855e+06	1.76889e+06	1.95576e+06	1.38492e+06	1.4226e+06
ENSMUSP00000047551;ENSMUSP00000114363;ENSMUSP00000122671	9	8	332.22	Ephx1	Ephx1|MGI Symbol|epoxide hydrolase 1, microsomal [Source:MGI Symbol;Acc:MGI:95405]|ENSMUSG00000038776|ENSMUST00000036928	5.94658e+06	6.8446e+06	6.89506e+06	6.69617e+06	6.19151e+06	8.47114e+06	8.10482e+06	8.55804e+06	7.56755e+06	1.23105e+07	8.14201e+06	7.58063e+06	7.8056e+06	6.69025e+06	6.55227e+06
ENSMUSP00000069209	22	20	1686.52	Ephx2	Ephx2|MGI Symbol|epoxide hydrolase 2, cytoplasmic [Source:MGI Symbol;Acc:MGI:99500]|ENSMUSG00000022040|ENSMUST00000070515	1.40922e+08	1.49583e+08	1.63705e+08	1.4505e+08	1.5045e+08	1.39548e+08	1.38365e+08	1.45668e+08	1.44003e+08	2.38182e+08	1.59311e+08	1.46684e+08	1.33325e+08	1.39355e+08	1.43789e+08
ENSMUSP00000052904	1	1	23.09	Epm2aip1	Epm2aip1|MGI Symbol|EPM2A (laforin) interacting protein 1 [Source:MGI Symbol;Acc:MGI:1925031]|ENSMUSG00000046785|ENSMUST00000060711	1.75224e+07	2.2803e+07	1.81767e+07	2.14463e+07	4.05117e+07	2.93665e+07	2.63104e+07	1.77427e+07	1.85611e+07	3.24903e+07	3.08199e+07	2.19504e+07	2.13384e+07	2.60943e+07	2.47447e+07
ENSMUSP00000045841	24	23	1173.77	Eprs	Eprs|MGI Symbol|glutamyl-prolyl-tRNA synthetase [Source:MGI Symbol;Acc:MGI:97838]|ENSMUSG00000026615|ENSMUST00000046514	1.99227e+07	2.29794e+07	2.26717e+07	2.08236e+07	2.27862e+07	2.60508e+07	2.28205e+07	2.39673e+07	2.62385e+07	3.10105e+07	2.18525e+07	2.13458e+07	2.25184e+07	2.10927e+07	2.16585e+07
ENSMUSP00000129739	3	3	158.83	Eps15l1	Eps15l1|MGI Symbol|epidermal growth factor receptor pathway substrate 15-like 1 [Source:MGI Symbol;Acc:MGI:104582]|ENSMUSG00000006276|ENSMUST00000163643	626498	627820	666534	398104	505817	669976	562627	716986	459067	1.34372e+06	752727	668827	683035	732018	725808
ENSMUSP00000133166	3	2	95.72	Erap1	Erap1|MGI Symbol|endoplasmic reticulum aminopeptidase 1 [Source:MGI Symbol;Acc:MGI:1933403]|ENSMUSG00000021583|ENSMUST00000169114	78310.8	117473	112817	102771	89452.4	191242	128558	152007	205185	39208.6	100851	108436	154124	99275.3	137601
ENSMUSP00000021559	1	1	102.04	Erh	Erh|MGI Symbol|enhancer of rudimentary homolog (Drosophila) [Source:MGI Symbol;Acc:MGI:108089]|ENSMUSG00000021131|ENSMUST00000021559	174594	78785.8	119315	32022.5	880651	43662.5	253373	25086.6	673617	911474	19743.7	143750	0	127675	183083
ENSMUSP00000033873	2	2	77.72	Erlin2	Erlin2|MGI Symbol|ER lipid raft associated 2 [Source:MGI Symbol;Acc:MGI:2387215]|ENSMUSG00000031483|ENSMUST00000033873	373162	419895	494469	391314	512429	508025	569459	445726	535070	467930	487163	497680	515402	518664	490445
ENSMUSP00000117347	2	2	72.07	Erp29	Erp29|MGI Symbol|endoplasmic reticulum protein 29 [Source:MGI Symbol;Acc:MGI:1914647]|ENSMUSG00000029616|ENSMUST00000130451	395734	385158	498883	373159	587304	735041	434716	404857	691290	559111	404554	408299	447539	371275	435932
ENSMUSP00000030028	2	1	65.31	Erp44	Erp44|MGI Symbol|endoplasmic reticulum protein 44 [Source:MGI Symbol;Acc:MGI:1923549]|ENSMUSG00000028343|ENSMUST00000030028	75138.3	92066.2	120568	93695.3	127940	144109	94758.8	99094.7	123075	70976.1	79364.7	63285.1	97985	104442	106932
ENSMUSP00000002011;ENSMUSP00000116300	2	2	152.67	Esam	Esam|MGI Symbol|endothelial cell-specific adhesion molecule [Source:MGI Symbol;Acc:MGI:1916774]|ENSMUSG00000001946|ENSMUST00000002011	343293	382979	409757	223451	293517	441881	367487	319350	431643	440414	304835	398469	313199	362172	349568
ENSMUSP00000022573;ENSMUSP00000134932;ENSMUSP00000135035;ENSMUSP00000135063;ENSMUSP00000135244;ENSMUSP00000135708	13	13	1018.41	Esd	Esd|MGI Symbol|esterase D/formylglutathione hydrolase [Source:MGI Symbol;Acc:MGI:95421]|ENSMUSG00000021996|ENSMUST00000022573	5.28196e+07	5.76703e+07	5.6534e+07	5.77951e+07	6.04428e+07	6.29755e+07	5.838e+07	5.71447e+07	6.00029e+07	1.03488e+08	6.03634e+07	5.97205e+07	5.68616e+07	5.99776e+07	5.66103e+07
ENSMUSP00000026427	3	3	290.74	Esyt1	Esyt1|MGI Symbol|extended synaptotagmin-like protein 1 [Source:MGI Symbol;Acc:MGI:1344426]|ENSMUSG00000025366|ENSMUST00000026427	717264	1.00027e+06	1.2166e+06	983799	764865	1.52745e+06	1.01965e+06	731768	956264	1.56152e+06	1.13032e+06	846936	940669	863008	816414
ENSMUSP00000025218	7	7	374.52	Etf1	Etf1|MGI Symbol|eukaryotic translation termination factor 1 [Source:MGI Symbol;Acc:MGI:2385071]|ENSMUSG00000024360|ENSMUST00000025218	2.61584e+06	2.83694e+06	3.33501e+06	2.85015e+06	2.98697e+06	3.62112e+06	3.25693e+06	3.06694e+06	2.87017e+06	4.12703e+06	3.20017e+06	3.52922e+06	3.02145e+06	2.84544e+06	2.76296e+06
ENSMUSP00000034866	25	25	2285.92	Etfa	Etfa|MGI Symbol|electron transferring flavoprotein, alpha polypeptide [Source:MGI Symbol;Acc:MGI:106092]|ENSMUSG00000032314|ENSMUST00000034866	2.02195e+09	1.87426e+09	1.66584e+09	1.74338e+09	2.12642e+09	1.75234e+09	1.8736e+09	1.82193e+09	2.00763e+09	2.80502e+09	1.97538e+09	1.84519e+09	1.74695e+09	1.78903e+09	1.93588e+09
ENSMUSP00000004729	23	20	1866.43	Etfb	Etfb|MGI Symbol|electron transferring flavoprotein, beta polypeptide [Source:MGI Symbol;Acc:MGI:106098]|ENSMUSG00000004610|ENSMUST00000004729	1.91024e+09	1.77143e+09	1.66796e+09	1.63699e+09	1.85398e+09	1.56323e+09	1.73347e+09	1.78712e+09	1.87344e+09	2.47297e+09	1.8051e+09	1.70976e+09	1.67219e+09	1.75038e+09	1.88475e+09
ENSMUSP00000029386;ENSMUSP00000113888	38	37	3128.79	Etfdh	Etfdh|MGI Symbol|electron transferring flavoprotein, dehydrogenase [Source:MGI Symbol;Acc:MGI:106100]|ENSMUSG00000027809|ENSMUST00000029386	1.402e+09	1.421e+09	1.329e+09	1.39209e+09	1.44854e+09	1.26877e+09	1.29294e+09	1.35661e+09	1.33725e+09	1.83528e+09	1.32784e+09	1.35594e+09	1.30405e+09	1.33029e+09	1.34093e+09
ENSMUSP00000076433	5	5	225.21	Ethe1	Ethe1|MGI Symbol|ethylmalonic encephalopathy 1 [Source:MGI Symbol;Acc:MGI:1913321]|ENSMUSG00000064254|ENSMUST00000077191	7.78956e+06	7.10677e+06	5.68364e+06	5.69713e+06	7.80936e+06	7.03034e+06	6.89237e+06	6.59731e+06	8.14744e+06	1.00911e+07	8.5161e+06	7.0978e+06	7.41999e+06	7.05258e+06	7.84047e+06
ENSMUSP00000031005	1	1	16.72	Evc	Evc|MGI Symbol|Ellis van Creveld gene syndrome [Source:MGI Symbol;Acc:MGI:1890596]|ENSMUSG00000029122|ENSMUST00000031005	2.28329e+06	2.34727e+06	2.0171e+06	2.11628e+06	1.67019e+06	1.70463e+06	1.9297e+06	2.09095e+06	1.72892e+06	3.44671e+06	1.89664e+06	2.30042e+06	2.03171e+06	2.09526e+06	2.14322e+06
ENSMUSP00000108261;ENSMUSP00000114845	2	1	29.08	Evi5	Evi5|MGI Symbol|ecotropic viral integration site 5 [Source:MGI Symbol;Acc:MGI:104736]|ENSMUSG00000011831|ENSMUST00000112642	4.68183e+06	4.54404e+06	4.75887e+06	5.32457e+06	4.33862e+06	8.35789e+06	5.49016e+06	4.01266e+06	3.76914e+06	1.61752e+06	5.24379e+06	6.31048e+06	5.27992e+06	6.15856e+06	4.68982e+06
ENSMUSP00000135744	1	1	15.08	Evi5l	Evi5l|MGI Symbol|ecotropic viral integration site 5 like [Source:MGI Symbol;Acc:MGI:2442167]|ENSMUSG00000011832|ENSMUST00000176645	4.41049e+06	4.52361e+06	4.27682e+06	4.54714e+06	3.89522e+06	3.91388e+06	4.46561e+06	5.39186e+06	4.20794e+06	6.46486e+06	4.03751e+06	4.42361e+06	3.56761e+06	3.75074e+06	4.45497e+06
ENSMUSP00000073034;ENSMUSP00000091057	3	2	100.97	Ewsr1	Ewsr1|MGI Symbol|Ewing sarcoma breakpoint region 1 [Source:MGI Symbol;Acc:MGI:99960]|ENSMUSG00000009079|ENSMUST00000073308	1.27879e+06	1.42557e+06	1.17523e+06	1.58025e+06	2.04369e+06	1.53795e+06	1.49204e+06	898855	1.57504e+06	701429	1.3806e+06	1.25113e+06	1.38786e+06	1.24753e+06	1.23717e+06
ENSMUSP00000017408	1	1	15.61	Exosc10	Exosc10|MGI Symbol|exosome component 10 [Source:MGI Symbol;Acc:MGI:1355322]|ENSMUSG00000017264|ENSMUST00000017408	1.61774e+06	1.43258e+06	1.40548e+06	1.72434e+06	1.97673e+06	1.13281e+06	1.57758e+06	1.30047e+06	1.95031e+06	806041	1.76828e+06	1.73303e+06	1.73061e+06	1.4978e+06	1.54484e+06
ENSMUSP00000105873	1	1	21.73	Ext1	Ext1|MGI Symbol|exostoses (multiple) 1 [Source:MGI Symbol;Acc:MGI:894663]|ENSMUSG00000061731|ENSMUST00000110244	194610	83785.7	359162	174614	124539	155972	316616	184026	202708	351910	460990	475139	197644	172241	170396
ENSMUSP00000063734	9	3	738.07	Ezr	Ezr|MGI Symbol|ezrin [Source:MGI Symbol;Acc:MGI:98931]|ENSMUSG00000052397|ENSMUST00000064234	2.95045e+06	3.15343e+06	2.1664e+06	2.61409e+06	3.03864e+06	2.42202e+06	2.65567e+06	1.95182e+06	2.40831e+06	4.99225e+06	2.68484e+06	2.7535e+06	2.43169e+06	2.93763e+06	3.09871e+06
ENSMUSP00000033821	1	1	70.62	F10	F10|MGI Symbol|coagulation factor X [Source:MGI Symbol;Acc:MGI:103107]|ENSMUSG00000031444|ENSMUST00000033821	36246.7	71262.6	102432	81273.6	129589	77515.5	194739	165004	157843	46360.7	113434	77763.5	110010	40768.7	110126
ENSMUSP00000041907	1	1	17.68	F11r	F11r|MGI Symbol|F11 receptor [Source:MGI Symbol;Acc:MGI:1321398]|ENSMUSG00000038235|ENSMUST00000043839	121310	95665.7	160025	169272	111852	69521.7	130290	150470	84632.7	14530.8	117821	168520	86107.1	90896.5	82449.1
ENSMUSP00000021948	1	1	41.92	F12	F12|MGI Symbol|coagulation factor XII (Hageman factor) [Source:MGI Symbol;Acc:MGI:1891012]|ENSMUSG00000021492|ENSMUST00000021948	57269.5	77682.4	58001.6	77591.8	86640.5	76633.1	115213	86075.5	80281.1	53484.7	69445.6	62192.4	76941	56291	70579.6
ENSMUSP00000048667;ENSMUSP00000023987	13	13	626.81	F13a1	F13a1|MGI Symbol|coagulation factor XIII, A1 subunit [Source:MGI Symbol;Acc:MGI:1921395]|ENSMUSG00000039109|ENSMUST00000037491	6.88836e+06	8.28809e+06	1.90049e+07	1.00192e+07	9.61603e+06	1.30196e+07	1.26583e+07	1.27376e+07	9.93379e+06	1.88883e+07	1.98141e+07	1.27281e+07	1.19225e+07	9.88187e+06	9.66961e+06
ENSMUSP00000028681;ENSMUSP00000106967	11	11	686.4	F2	F2|MGI Symbol|coagulation factor II [Source:MGI Symbol;Acc:MGI:88380]|ENSMUSG00000027249|ENSMUST00000028681	7.53368e+06	8.80807e+06	1.20604e+07	8.56562e+06	9.65798e+06	1.39968e+07	1.21132e+07	1.07141e+07	1.227e+07	2.04468e+07	8.78072e+06	6.83406e+06	9.33555e+06	6.88614e+06	8.83836e+06
ENSMUSP00000070709	16	16	1456.15	Fabp3	Fabp3|MGI Symbol|fatty acid binding protein 3, muscle and heart [Source:MGI Symbol;Acc:MGI:95476]|ENSMUSG00000028773|ENSMUST00000070532	4.08755e+09	3.61182e+09	3.05152e+09	3.10556e+09	3.74248e+09	3.27147e+09	3.52606e+09	3.21111e+09	3.74038e+09	3.91924e+09	3.41722e+09	3.32417e+09	2.90318e+09	3.18791e+09	3.60915e+09
ENSMUSP00000029041	9	9	753.98	Fabp4	Fabp4|MGI Symbol|fatty acid binding protein 4, adipocyte [Source:MGI Symbol;Acc:MGI:88038]|ENSMUSG00000062515|ENSMUST00000029041	6.1799e+08	5.33889e+08	6.44875e+08	5.29988e+08	5.81491e+08	5.00914e+08	5.47674e+08	4.73887e+08	5.67136e+08	7.84537e+08	6.51601e+08	5.29424e+08	4.96503e+08	4.93557e+08	5.05575e+08
ENSMUSP00000029046	3	3	209.54	Fabp5	Fabp5|MGI Symbol|fatty acid binding protein 5, epidermal [Source:MGI Symbol;Acc:MGI:101790]|ENSMUSG00000027533|ENSMUST00000029046	6.16279e+06	5.0884e+06	4.42124e+06	4.27875e+06		5.80524e+06	6.14088e+06	3.40908e+06	7.82314e+06		4.02311e+06	3.36157e+06	2.74551e+06	4.35199e+06
ENSMUSP00000033394	2	2	250.44	Fadd	Fadd|MGI Symbol|Fas (TNFRSF6)-associated via death domain [Source:MGI Symbol;Acc:MGI:109324]|ENSMUSG00000031077|ENSMUST00000033394	920064	1.04907e+06	726136	1.04672e+06	1.0998e+06	936568	928793	753572	713593	1.49256e+06	835368	893603	920388	807014	780755
ENSMUSP00000032865;ENSMUSP00000121439	8	8	349.17	Fah	Fah|MGI Symbol|fumarylacetoacetate hydrolase [Source:MGI Symbol;Acc:MGI:95482]|ENSMUSG00000030630|ENSMUST00000032865	2.91302e+06	3.09107e+06	3.99572e+06	2.32586e+06	3.49727e+06	3.24177e+06	3.87002e+06	3.96284e+06	3.55678e+06	4.80575e+06	5.50244e+06	3.65982e+06	3.14169e+06	3.44991e+06	3.71431e+06
ENSMUSP00000055827	5	5	342	Fahd1	Fahd1|MGI Symbol|fumarylacetoacetate hydrolase domain containing 1 [Source:MGI Symbol;Acc:MGI:1915886]|ENSMUSG00000045316|ENSMUST00000049642	9.78267e+06	1.04082e+07	1.08572e+07	9.15439e+06	9.65707e+06	1.08882e+07	1.0058e+07	1.26563e+07	1.04636e+07	1.77314e+07	1.13869e+07	1.00448e+07	9.92648e+06	1.07862e+07	9.39462e+06
ENSMUSP00000028848	11	11	658.18	Fahd2a	Fahd2a|MGI Symbol|fumarylacetoacetate hydrolase domain containing 2A [Source:MGI Symbol;Acc:MGI:1915376]|ENSMUSG00000027371|ENSMUST00000028848	4.87166e+07	4.55256e+07	4.08945e+07	3.91059e+07	4.87139e+07	5.11408e+07	4.46391e+07	4.92576e+07	5.23059e+07	7.60559e+07	4.95744e+07	4.55306e+07	4.77664e+07	4.77938e+07	4.36171e+07
ENSMUSP00000053877	1	1	14.26	Fam120a	Fam120a|MGI Symbol|family with sequence similarity 120, member A [Source:MGI Symbol;Acc:MGI:2446163]|ENSMUSG00000038014|ENSMUST00000060805	23415.2	38455.3	58405.5	19047.4	76192.2	113197	65784.7	70481.1	91367.8	39322.9	103099	59266.6	84016.1	49686	46047.8
ENSMUSP00000095148	1	1	48.2	Fam129a	Fam129a|MGI Symbol|family with sequence similarity 129, member A [Source:MGI Symbol;Acc:MGI:2137237]|ENSMUSG00000026483|ENSMUST00000097541	112990	202453	238942	108910	128833	98458.4	259196	39675.9	239919	450404	116541	189416	191632	123146	54137.2
ENSMUSP00000028135	1	1	44.13	Fam129b	Fam129b|MGI Symbol|family with sequence similarity 129, member B [Source:MGI Symbol;Acc:MGI:2442910]|ENSMUSG00000026796|ENSMUST00000028135	420121	494193	473976	422952	416916	542507	563590	364181	573137	1.04582e+06	429828	697901	568934	456885	376053
ENSMUSP00000123432	2	2	27.23	Fam129c	Fam129c|MGI Symbol|family with sequence similarity 129, member C [Source:MGI Symbol;Acc:MGI:3686743]|ENSMUSG00000043243|ENSMUST00000143662	1.40548e+06	1.48376e+06	2.39401e+06	1.66913e+06	1.21724e+06	1.70492e+06	1.0302e+06	2.35415e+06	1.86032e+06	2.0624e+06	1.95209e+06	1.31974e+06	2.07195e+06	2.1106e+06	1.55064e+06
ENSMUSP00000004057	6	5	403.56	Fam162a	Fam162a|MGI Symbol|family with sequence similarity 162, member A [Source:MGI Symbol;Acc:MGI:1917436]|ENSMUSG00000003955|ENSMUST00000004057	4.20157e+07	3.84177e+07	3.88661e+07	3.66796e+07	4.21259e+07	3.89567e+07	3.74558e+07	4.28737e+07	3.89677e+07	4.95335e+07	3.848e+07	4.08931e+07	3.96131e+07	4.02207e+07	3.77061e+07
ENSMUSP00000132846	1	1	16.47	Fam178b	Fam178b|MGI Symbol|family with sequence similarity 178, member B [Source:MGI Symbol;Acc:MGI:3026913]|ENSMUSG00000046337|ENSMUST00000170295	3.45662e+07	3.46359e+07	3.62583e+07	3.04922e+07	3.73279e+07	3.53653e+07	3.13688e+07	3.28286e+07	3.73416e+07	6.63482e+07	4.17265e+07	3.91266e+07	3.46332e+07	3.766e+07	3.69565e+07
ENSMUSP00000028105	1	1	13.4	Fam188a	Fam188a|MGI Symbol|family with sequence similarity 188, member A [Source:MGI Symbol;Acc:MGI:1914210]|ENSMUSG00000026767|ENSMUST00000028105	1.47948e+06	1.03951e+06	1.15152e+06	2.45009e+06	5.65639e+06	943463	1.49575e+06	742949	3.31984e+06	718691	2.28847e+06	1.47798e+06	2.74649e+06	2.4493e+06	2.03803e+06
ENSMUSP00000045927	6	5	321.63	Fam210a	Fam210a|MGI Symbol|family with sequence similarity 210, member A [Source:MGI Symbol;Acc:MGI:1914000]|ENSMUSG00000038121|ENSMUST00000042852	4.25978e+06	5.67219e+06	5.08985e+06	4.87388e+06	6.4766e+06	7.67724e+06	5.62135e+06	5.92266e+06	5.43903e+06	9.60917e+06	6.16219e+06	5.75268e+06	5.758e+06	5.75804e+06	5.23231e+06
ENSMUSP00000022317;ENSMUSP00000120052	2	2	89.71	Fam213a	Fam213a|MGI Symbol|family with sequence similarity 213, member A [Source:MGI Symbol;Acc:MGI:1917814]|ENSMUSG00000021792|ENSMUST00000022317	1.70442e+06	1.76687e+06	2.26319e+06	1.64653e+06	1.23975e+06	1.30367e+06	1.8448e+06	1.945e+06	1.47133e+06	2.35994e+06	1.56104e+06	1.6271e+06	1.50645e+06	1.71838e+06	1.58346e+06
ENSMUSP00000030935;ENSMUSP00000116611	5	5	313.86	Fam213b	Fam213b|MGI Symbol|family with sequence similarity 213, member B [Source:MGI Symbol;Acc:MGI:1913719]|ENSMUSG00000029059|ENSMUST00000030935	1.24957e+07	1.38298e+07	1.23254e+07	1.16584e+07	1.48762e+07	1.55729e+07	1.41296e+07	1.44626e+07	1.39983e+07	1.99057e+07	1.33741e+07	1.25123e+07	1.38878e+07	1.30387e+07	1.36391e+07
ENSMUSP00000080442	1	1	13.61	Fam214a	Fam214a|MGI Symbol|family with sequence similarity 214, member A [Source:MGI Symbol;Acc:MGI:2387648]|ENSMUSG00000034858|ENSMUST00000081746	25829.9	116153	9710.95	42523.7	19738.8	11280.1	73599.5	0	197622	145480	78589.9	29430.9	12554.9	42042.8	64005.3
ENSMUSP00000025957;ENSMUSP00000112839	2	1	26.98	Fam45a	Fam45a|MGI Symbol|family with sequence similarity 45, member A [Source:MGI Symbol;Acc:MGI:1915144]|ENSMUSG00000024993|ENSMUST00000025957	114952	113364	137519	150748	82068.9	124394	110847	221063	138967	268899	170307	174427	128924	122604	129588
ENSMUSP00000066359	2	2	71.06	Fam49b	Fam49b|MGI Symbol|family with sequence similarity 49, member B [Source:MGI Symbol;Acc:MGI:1923520]|ENSMUSG00000022378|ENSMUST00000063838	179126	310254	409934	129846	161625	408687	232864	81522.7	160999	320086	461193	218866	393527	283481	405840
ENSMUSP00000045539	1	1	13.59	Fam53a	Fam53a|MGI Symbol|family with sequence similarity 53, member A [Source:MGI Symbol;Acc:MGI:1919225]|ENSMUSG00000037339|ENSMUST00000045329	1.77136e+06	1.64656e+06	1.5235e+06	1.61244e+06	1.44892e+06	1.64208e+06	1.61327e+06	1.52137e+06	1.68485e+06	3.00257e+06	1.49169e+06	1.61841e+06	1.6502e+06	1.44904e+06	1.60201e+06
ENSMUSP00000043910	1	1	41.07	Fam63a	Fam63a|MGI Symbol|family with sequence similarity 63, member A [Source:MGI Symbol;Acc:MGI:1922257]|ENSMUSG00000038712|ENSMUST00000039537	27027.8	54523.4	62905.3	21976.4	48867.5	52030.6	43108.6	55262.4	107637	25184.9	57846.8	67092.7	26236.9	39740.8	38670.4
ENSMUSP00000115826	1	1	25.39	Fam78b	Fam78b|MGI Symbol|family with sequence similarity 78, member B [Source:MGI Symbol;Acc:MGI:2443050]|ENSMUSG00000060568|ENSMUST00000122929	291223	275333	352139	236437	512694	287308	368562	221304	198328	99882.2	819863	315121	271223	229285	274655
ENSMUSP00000108126;ENSMUSP00000028825	2	2	88.42	Fam98a	Fam98a|MGI Symbol|family with sequence similarity 98, member A [Source:MGI Symbol;Acc:MGI:1919972]|ENSMUSG00000002017|ENSMUST00000112507	250525	281781	269100	354985	382418	512532	210323	278303	150776	800907	378503	240425	231931	174548	301134
ENSMUSP00000021857	1	1	53.83	Fars2	Fars2|MGI Symbol|phenylalanine-tRNA synthetase 2 (mitochondrial) [Source:MGI Symbol;Acc:MGI:1917205]|ENSMUSG00000021420|ENSMUST00000021857	499617	771940	1.32741e+06	639651	811536	996398	796509	1.01582e+06	863433	1.69439e+06	675405	462195	596516	455506	668691
ENSMUSP00000003906;ENSMUSP00000120609	3	3	120.85	Farsa	Farsa|MGI Symbol|phenylalanyl-tRNA synthetase, alpha subunit [Source:MGI Symbol;Acc:MGI:1913840]|ENSMUSG00000003808|ENSMUST00000003906	894066	1.2538e+06	1.09064e+06	952099	748763	1.43695e+06	1.07171e+06	1.2037e+06	1.38799e+06	1.41639e+06	1.20376e+06	961673	1.02028e+06	1.15728e+06	1.17765e+06
ENSMUSP00000069508	2	2	129.69	Farsb	Farsb|MGI Symbol|phenylalanyl-tRNA synthetase, beta subunit [Source:MGI Symbol;Acc:MGI:1346035]|ENSMUSG00000026245|ENSMUST00000068333	852170	1.08607e+06	828655	893497	690624	868893	952002	896494	900737	1.53051e+06	1.05014e+06	895110	1.04062e+06	1.00555e+06	909354
ENSMUSP00000052872	38	36	2149.66	Fasn	Fasn|MGI Symbol|fatty acid synthase [Source:MGI Symbol;Acc:MGI:95485]|ENSMUSG00000025153|ENSMUST00000055655	9.19039e+06	7.31515e+06	9.15738e+07	1.01072e+07		4.39256e+06	7.54658e+06	3.77451e+06	3.6926e+06		3.38157e+06	3.21719e+06	2.75719e+06	3.09765e+06
ENSMUSP00000067556	2	1	29.04	Fat2	Fat2|MGI Symbol|FAT tumor suppressor homolog 2 (Drosophila) [Source:MGI Symbol;Acc:MGI:2685369]|ENSMUSG00000055333|ENSMUST00000068853	1.04491e+06	834975	710643	1.10308e+06	520844	360958	896744	875297	662565	921496	628425	982618	815709	918623	673272
ENSMUSP00000080808	1	1	16.07	Fat3	Fat3|MGI Symbol|FAT tumor suppressor homolog 3 (Drosophila) [Source:MGI Symbol;Acc:MGI:2444314]|ENSMUSG00000074505|ENSMUST00000082170	2.17511e+06	1.42889e+06	1.67038e+06	1.33525e+06	1.5602e+06	1.81448e+06	1.40126e+06	1.55945e+06	1.06939e+06	2.1892e+06	1.42019e+06	1.34429e+06	1.41632e+06	1.35133e+06	1.44707e+06
ENSMUSP00000042835	1	1	50.04	Fau	Fau|MGI Symbol|Finkel-Biskis-Reilly murine sarcoma virus (FBR-MuSV) ubiquitously expressed (fox derived) [Source:MGI Symbol;Acc:MGI:102547]|ENSMUSG00000038274|ENSMUST00000043074	3.39743e+06	3.94831e+06	3.47318e+06	4.581e+06	4.1135e+06	4.3538e+06	3.21822e+06	3.52897e+06	3.48837e+06	5.85783e+06	4.03104e+06	3.26866e+06	3.32588e+06	3.31963e+06	2.78304e+06
ENSMUSP00000006381;ENSMUSP00000114313;ENSMUSP00000116589	6	5	290.69	Fblim1	Fblim1|MGI Symbol|filamin binding LIM protein 1 [Source:MGI Symbol;Acc:MGI:1921452]|ENSMUSG00000006219|ENSMUST00000006381	2.73614e+06	2.68572e+06	2.40383e+06	2.07639e+06	2.53944e+06	2.62975e+06	3.0799e+06	1.56074e+06	2.69142e+06	2.75545e+06	2.8874e+06	2.26439e+06	2.36615e+06	2.05033e+06	2.65291e+06
ENSMUSP00000054583	2	2	87.36	Fbln1	Fbln1|MGI Symbol|fibulin 1 [Source:MGI Symbol;Acc:MGI:95487]|ENSMUSG00000006369|ENSMUST00000057410	212285	603895	923495	720676	500654	457752	669649	394286	379979	470242	502819	563862	695099	449287	625646
ENSMUSP00000048334	1	1	49.3	Fbln2	Fbln2|MGI Symbol|fibulin 2 [Source:MGI Symbol;Acc:MGI:95488]|ENSMUSG00000064080|ENSMUST00000041544	11397.5	30486.8	46460.3	30316.8	20886.3	62158.7	32409	30841.1	49305.9	26304.4	26015.4	19021.5	37518.6	16951.7	23294.3
ENSMUSP00000021603	10	10	810.54	Fbln5	Fbln5|MGI Symbol|fibulin 5 [Source:MGI Symbol;Acc:MGI:1346091]|ENSMUSG00000021186|ENSMUST00000021603	7.97642e+06	1.40096e+07	2.20546e+07	1.45345e+07	1.16555e+07	1.94725e+07	1.35503e+07	1.11096e+07	1.14038e+07	2.12484e+07	1.16009e+07	9.54414e+06	1.32989e+07	1.16106e+07	1.17977e+07
ENSMUSP00000028633	39	39	2047.79	Fbn1	Fbn1|MGI Symbol|fibrillin 1 [Source:MGI Symbol;Acc:MGI:95489]|ENSMUSG00000027204|ENSMUST00000028633	3.17672e+07	5.1039e+07	5.66447e+07	4.69528e+07	4.24984e+07	9.43884e+07	3.89384e+07	3.586e+07	3.41318e+07	4.46415e+07	5.01147e+07	4.60635e+07	4.92296e+07	4.30482e+07	4.10888e+07
ENSMUSP00000021907	7	7	434.58	Fbp2	Fbp2|MGI Symbol|fructose bisphosphatase 2 [Source:MGI Symbol;Acc:MGI:95491]|ENSMUSG00000021456|ENSMUST00000021907	1.08932e+07	1.06642e+07	1.01124e+07	1.13447e+07	1.21504e+07	7.7157e+06	8.70576e+06	8.44882e+06	8.36745e+06	1.38563e+07	1.07301e+07	9.84432e+06	8.6844e+06	1.01528e+07	1.09349e+07
ENSMUSP00000075266	2	2	126.25	Fbxo40	Fbxo40|MGI Symbol|F-box protein 40 [Source:MGI Symbol;Acc:MGI:2443753]|ENSMUSG00000047746|ENSMUST00000075869	443986	391052	476966	582797	205909	269658	293332	364643	93331.6	629986	424354	238730	340304	362474	459740
ENSMUSP00000003512	2	2	61.31	Fcgrt	Fcgrt|MGI Symbol|Fc receptor, IgG, alpha chain transporter [Source:MGI Symbol;Acc:MGI:103017]|ENSMUSG00000003420|ENSMUST00000003512	77471.9	151998	138880	57251.2	107760	116034	200449	48291.6	162908	217045	92126	167287	137759	139874	139523
ENSMUSP00000080531	1	1	53.12	Fdps	Fdps|MGI Symbol|farnesyl diphosphate synthetase [Source:MGI Symbol;Acc:MGI:104888]|ENSMUSG00000059743|ENSMUST00000081848	210574	181885	312543	141489	251800	201371	192535	171713	208012	381754	165920	211603	165550	155810	176774
ENSMUSP00000034552	2	2	240.18	Fdx1	Fdx1|MGI Symbol|ferredoxin 1 [Source:MGI Symbol;Acc:MGI:103224]|ENSMUSG00000032051|ENSMUST00000034552	3.62859e+06	2.78079e+06	2.37265e+06	2.4965e+06	3.31006e+06	3.00185e+06	2.8731e+06	2.58803e+06	3.2943e+06	4.04045e+06	2.91924e+06	2.65208e+06	2.30691e+06	2.5325e+06	2.82124e+06
ENSMUSP00000025484	10	8	726.28	Fech	Fech|MGI Symbol|ferrochelatase [Source:MGI Symbol;Acc:MGI:95513]|ENSMUSG00000024588|ENSMUST00000025484	1.04949e+07	1.12118e+07	7.74061e+06	9.31509e+06	1.25368e+07	9.15337e+06	9.51092e+06	8.94423e+06	1.01699e+07	1.1514e+07	9.08585e+06	1.12181e+07	1.07723e+07	1.14685e+07	1.05001e+07
ENSMUSP00000044554;ENSMUSP00000118214	19	15	1002.87	Fermt2	Fermt2|MGI Symbol|fermitin family homolog 2 (Drosophila) [Source:MGI Symbol;Acc:MGI:2385001]|ENSMUSG00000037712|ENSMUST00000045905	2.7793e+07	2.84268e+07	2.80309e+07	3.11079e+07	2.86359e+07	3.02938e+07	2.75846e+07	2.76663e+07	2.58146e+07	4.14479e+07	2.81693e+07	2.98723e+07	2.86939e+07	2.95774e+07	2.75916e+07
ENSMUSP00000120918	5	1	145.27	Fermt2	Fermt2|MGI Symbol|fermitin family homolog 2 (Drosophila) [Source:MGI Symbol;Acc:MGI:2385001]|ENSMUSG00000037712|ENSMUST00000150660	1.0625e+06	1.2173e+06	1.24579e+06	1.69507e+06	534617	442655	1.12103e+06	1.458e+06	1.36121e+06	189693	877237	1.25964e+06	1.22998e+06	1.21669e+06	1.0932e+06
ENSMUSP00000023587;ENSMUSP00000112324	5	5	339.99	Fetub	Fetub|MGI Symbol|fetuin beta [Source:MGI Symbol;Acc:MGI:1890221]|ENSMUSG00000022871|ENSMUST00000023587	4.25984e+06	4.39897e+06	6.62394e+06	4.74738e+06	4.9564e+06	5.85399e+06	7.47669e+06	6.10063e+06	5.26239e+06	9.18822e+06	8.60394e+06	3.89e+06	4.60536e+06	5.10502e+06	4.7807e+06
ENSMUSP00000029630;ENSMUSP00000004684	20	19	1364.9	Fga	Fga|MGI Symbol|fibrinogen alpha chain [Source:MGI Symbol;Acc:MGI:1316726]|ENSMUSG00000028001|ENSMUST00000029630	1.23692e+08	1.13256e+08	2.55866e+08	1.26388e+08	1.20903e+08	2.52079e+08	2.0296e+08	2.10664e+08	1.39941e+08	2.5858e+08	1.85193e+08	9.83488e+07	1.14331e+08	1.06153e+08	1.19807e+08
ENSMUSP00000039472;ENSMUSP00000031354	22	21	1579.09	Fgb	Fgb|MGI Symbol|fibrinogen beta chain [Source:MGI Symbol;Acc:MGI:99501]|ENSMUSG00000033831|ENSMUST00000048246	1.4092e+08	1.48903e+08	3.33906e+08	1.57178e+08	1.50415e+08	3.06317e+08	2.64095e+08	2.55808e+08	1.70454e+08	3.21841e+08	2.24601e+08	1.22819e+08	1.40927e+08	1.26699e+08	1.51118e+08
ENSMUSP00000045710	1	1	29.03	Fgf1	Fgf1|MGI Symbol|fibroblast growth factor 1 [Source:MGI Symbol;Acc:MGI:95515]|ENSMUSG00000036585|ENSMUST00000040647	130805	89975.9	63448.3	32813.4	7722.43	0	85489.8	36694.1	20480	81780.5	27331.2	79745.4	76025.2	89973.5	71177.4
ENSMUSP00000037018	22	21	1647.14	Fgg	Fgg|MGI Symbol|fibrinogen gamma chain [Source:MGI Symbol;Acc:MGI:95526]|ENSMUSG00000033860|ENSMUST00000048486	7.68808e+07	8.05941e+07	1.89841e+08	8.19807e+07	8.41614e+07	1.82961e+08	1.44311e+08	1.42557e+08	9.60527e+07	1.42363e+08	1.2489e+08	6.43713e+07	7.37648e+07	6.863e+07	8.12861e+07
ENSMUSP00000027810;ENSMUSP00000135385	35	33	2983.69	Fh1	Fh1|MGI Symbol|fumarate hydratase 1 [Source:MGI Symbol;Acc:MGI:95530]|ENSMUSG00000026526|ENSMUST00000027810	1.29761e+09	1.30589e+09	1.17508e+09	1.22765e+09	1.38264e+09	1.24889e+09	1.23599e+09	1.30978e+09	1.37278e+09	1.93754e+09	1.19646e+09	1.1849e+09	1.19243e+09	1.24176e+09	1.26454e+09
ENSMUSP00000023854;ENSMUSP00000050054;ENSMUSP00000110416;ENSMUSP00000110417;ENSMUSP00000115700	11	11	748.45	Fhl1	Fhl1|MGI Symbol|four and a half LIM domains 1 [Source:MGI Symbol;Acc:MGI:1298387]|ENSMUSG00000023092|ENSMUST00000023854	1.69806e+07	2.31184e+07	2.76045e+07	2.38752e+07	2.37695e+07	5.36754e+07	3.12951e+07	2.73704e+07	3.80645e+07	4.65525e+07	2.85309e+07	2.42952e+07	2.62083e+07	2.35536e+07	2.14237e+07
ENSMUSP00000008280	17	17	1146.13	Fhl2	Fhl2|MGI Symbol|four and a half LIM domains 2 [Source:MGI Symbol;Acc:MGI:1338762]|ENSMUSG00000008136|ENSMUST00000008280	1.44869e+08	1.30748e+08	1.4604e+08	1.04769e+08	1.69637e+08	1.47684e+08	1.30749e+08	1.41824e+08	1.57051e+08	1.52636e+08	2.10846e+08	1.6994e+08	1.40726e+08	1.28157e+08	1.33757e+08
ENSMUSP00000041361	3	3	112.79	Fhod3	Fhod3|MGI Symbol|formin homology 2 domain containing 3 [Source:MGI Symbol;Acc:MGI:1925847]|ENSMUSG00000034295|ENSMUST00000037097	351926	383545	345863	353508	309890	292042	316002	337095	250004	417327	325756	321463	325995	367916	318643
ENSMUSP00000019198;ENSMUSP00000106726	4	4	191.88	Fis1	Fis1|MGI Symbol|fission 1 (mitochondrial outer membrane) homolog (yeast) [Source:MGI Symbol;Acc:MGI:1913687]|ENSMUSG00000019054|ENSMUST00000019198	1.55097e+07	1.59367e+07	1.53851e+07	1.65395e+07	1.75386e+07	1.51509e+07	1.75812e+07	1.49898e+07	1.73269e+07	1.18546e+07	1.40811e+07	1.45981e+07	1.53742e+07	1.55097e+07	1.60703e+07
ENSMUSP00000022826	2	2	105.22	Fitm1	Fitm1|MGI Symbol|fat storage-inducing transmembrane protein 1 [Source:MGI Symbol;Acc:MGI:1915930]|ENSMUSG00000022215|ENSMUST00000022826	1.72104e+06	2.29914e+06	2.2634e+06	2.74758e+06	2.27727e+06	2.16829e+06	2.36236e+06	2.45537e+06	1.66306e+06	1.29682e+06	2.35671e+06	2.32985e+06	2.14796e+06	2.10142e+06	2.21431e+06
ENSMUSP00000037206;ENSMUSP00000118725	4	4	253.71	Fkbp1a	Fkbp1a|MGI Symbol|FK506 binding protein 1a [Source:MGI Symbol;Acc:MGI:95541]|ENSMUSG00000032966|ENSMUST00000044011	1.55554e+07	1.13982e+07	8.77521e+06	8.51719e+06	1.64176e+07	1.0845e+07	1.48384e+07	9.96764e+06	1.26874e+07	1.23343e+07	1.27613e+07	1.07753e+07	9.88165e+06	8.95964e+06	1.14154e+07
ENSMUSP00000066839	1	1	41.29	Fkbp2	Fkbp2|MGI Symbol|FK506 binding protein 2 [Source:MGI Symbol;Acc:MGI:95542]|ENSMUSG00000056629|ENSMUST00000070878	276486	289938	285603	198951	246165	242137	349842	286943	280787	608366	268417	262219	302223	198928	264919
ENSMUSP00000021332	7	6	416.06	Fkbp3	Fkbp3|MGI Symbol|FK506 binding protein 3 [Source:MGI Symbol;Acc:MGI:1353460]|ENSMUSG00000020949|ENSMUST00000021332	1.93371e+07	1.86161e+07	1.64784e+07	1.58679e+07	1.93077e+07	1.68411e+07	1.90116e+07	1.77651e+07	1.85128e+07	2.03781e+07	1.95731e+07	1.81286e+07	1.82504e+07	1.79654e+07	1.79837e+07
ENSMUSP00000032508;ENSMUSP00000114939;ENSMUSP00000119930	8	8	326.45	Fkbp4	Fkbp4|MGI Symbol|FK506 binding protein 4 [Source:MGI Symbol;Acc:MGI:95543]|ENSMUSG00000030357|ENSMUST00000032508	1.78134e+07	1.73226e+07	1.79516e+07	1.98348e+07		1.50484e+07	1.70425e+07	1.80957e+07	2.27455e+07		1.9834e+07	2.52173e+07	2.68015e+07	2.19213e+07
ENSMUSP00000074935	1	1	95.88	Fkbp8	Fkbp8|MGI Symbol|FK506 binding protein 8 [Source:MGI Symbol;Acc:MGI:1341070]|ENSMUSG00000019428|ENSMUST00000075491	18771.5	108601	47357.4	17161.1	154803	152562	147616	36904.4	204997	351954	145139	129635	60347.5	48532.2	67230.3
ENSMUSP00000051366	3	3	200.74	Flad1	Flad1|MGI Symbol|RFad1, flavin adenine dinucleotide synthetase, homolog (yeast) [Source:MGI Symbol;Acc:MGI:2443030]|ENSMUSG00000042642|ENSMUST00000050398	771855	746490	744236	817559	902188	797478	599892	772024	598023	1.20873e+06	724925	780308	586560	759218	656132
ENSMUSP00000096482	1	1	107.78	Flg2	Flg2|MGI Symbol|filaggrin family member 2 [Source:MGI Symbol;Acc:MGI:3645678]|ENSMUSG00000049133|ENSMUST00000098884	56644	662627	362963	18828.1	8576.93	8692.58	0	218245	394153	321179	48816.9	140730	35181.3	0	69750.2
ENSMUSP00000002889	1	1	27.46	Flii	Flii|MGI Symbol|flightless I homolog (Drosophila) [Source:MGI Symbol;Acc:MGI:1342286]|ENSMUSG00000002812|ENSMUST00000002889	1.23933e+06	837392	1.2405e+06	2.53514e+06	714461	1.51796e+06	1.17802e+06	1.19961e+06	766797	1.44087e+06	990636	742925	1.31511e+06	758372	852779
ENSMUSP00000033699;ENSMUSP00000114827;ENSMUSP00000116758;ENSMUSP00000117324;ENSMUSP00000121082;ENSMUSP00000123278	56	47	3665.77	Flna	Flna|MGI Symbol|filamin, alpha [Source:MGI Symbol;Acc:MGI:95556]|ENSMUSG00000031328|ENSMUST00000033699	6.92058e+07	8.22334e+07	1.22752e+08	9.0651e+07	7.77443e+07	9.63183e+07	9.22191e+07	8.04281e+07	8.29575e+07	1.32514e+08	1.00323e+08	8.32649e+07	8.75741e+07	8.8235e+07	8.87653e+07
ENSMUSP00000052020	29	22	1770.62	Flnb	Flnb|MGI Symbol|filamin, beta [Source:MGI Symbol;Acc:MGI:2446089]|ENSMUSG00000025278|ENSMUST00000052678	1.16983e+07	1.24586e+07	1.63278e+07	1.36059e+07	1.24466e+07	1.51412e+07	1.30537e+07	1.33156e+07	1.65325e+07	2.22727e+07	1.41992e+07	1.45486e+07	1.28053e+07	1.05394e+07	1.15011e+07
ENSMUSP00000087960;ENSMUSP00000064163	77	62	4972.26	Flnc	Flnc|MGI Symbol|filamin C, gamma [Source:MGI Symbol;Acc:MGI:95557]|ENSMUSG00000068699|ENSMUST00000090474	2.16887e+08	2.56401e+08	2.29398e+08	2.14641e+08	2.32024e+08	3.52749e+08	2.49852e+08	2.57581e+08	3.33638e+08	4.28002e+08	2.33102e+08	2.35516e+08	2.5026e+08	2.18392e+08	2.21947e+08
ENSMUSP00000001569;ENSMUSP00000133454;ENSMUSP00000134227	6	5	351.74	Flot1	Flot1|MGI Symbol|flotillin 1 [Source:MGI Symbol;Acc:MGI:1100500]|ENSMUSG00000059714|ENSMUST00000001569	1.17469e+06	1.47522e+06	1.37917e+06	1.15851e+06		1.28616e+06	1.2716e+06	715874	2.10491e+06		1.72577e+06	1.76243e+06	1.386e+06	2.0951e+06
ENSMUSP00000072136	4	3	176.77	Flot2	Flot2|MGI Symbol|flotillin 2 [Source:MGI Symbol;Acc:MGI:103309]|ENSMUSG00000061981|ENSMUST00000072289	767193	992095	883323	1.09025e+06		659958	978981	788092	978726		1.16717e+06	1.37562e+06	1.07663e+06	1.1353e+06
ENSMUSP00000037259	1	1	51.81	Fmo1	Fmo1|MGI Symbol|flavin containing monooxygenase 1 [Source:MGI Symbol;Acc:MGI:1310002]|ENSMUSG00000040181|ENSMUST00000046049	377541	379075	530058	440645	422618	475513	412886	372566	263302	503561	422341	452889	343169	326276	311163
ENSMUSP00000044405	2	1	31.13	Fmo2	Fmo2|MGI Symbol|flavin containing monooxygenase 2 [Source:MGI Symbol;Acc:MGI:1916776]|ENSMUSG00000040170|ENSMUST00000045902	0	0	73130	34053.6	6197.31	0	25133.9	30277.8	0	0	23511.1	0	36496.4	41016.8	25380.4
ENSMUSP00000035489	3	3	147.57	Fmod	Fmod|MGI Symbol|fibromodulin [Source:MGI Symbol;Acc:MGI:1328364]|ENSMUSG00000041559|ENSMUST00000048183	713252	883190	1.20541e+06	1.05429e+06		1.35238e+06	1.76272e+06	951994	1.2789e+06		1.54393e+06	1.91524e+06	1.50854e+06	1.19127e+06
ENSMUSP00000140471;ENSMUSP00000054499;ENSMUSP00000139702;ENSMUSP00000140153;ENSMUSP00000140315;ENSMUSP00000140372;ENSMUSP00000140955;ENSMUSP00000141193	49	43	3130.51	Fn1	Fn1|MGI Symbol|fibronectin 1 [Source:MGI Symbol;Acc:MGI:95566]|ENSMUSG00000026193|ENSMUST00000188894	4.47383e+07	6.62201e+07	1.47152e+08	7.95261e+07	6.87097e+07	1.29716e+08	1.09051e+08	7.6574e+07	7.83645e+07	1.51305e+08	7.70967e+07	6.06178e+07	7.37833e+07	5.6492e+07	8.02162e+07
ENSMUSP00000026175	3	2	154.22	Fn3k	Fn3k|MGI Symbol|fructosamine 3 kinase [Source:MGI Symbol;Acc:MGI:1926834]|ENSMUSG00000025175|ENSMUST00000026175	618741	764487	699104	547324	841067	508735	834860	653816	655772	840514	587907	501425	581173	629023	622457
ENSMUSP00000038061	1	1	36.27	Fn3krp	Fn3krp|MGI Symbol|fructosamine 3 kinase related protein [Source:MGI Symbol;Acc:MGI:2679256]|ENSMUSG00000039253|ENSMUST00000038096	118403	139953	124400	103620	91601.5	73440.6	114552	110994	131644	172716	89905.2	110359	114007	91179.4	139682
ENSMUSP00000016138	1	1	68.9	Fnta	Fnta|MGI Symbol|farnesyltransferase, CAAX box, alpha [Source:MGI Symbol;Acc:MGI:104683]|ENSMUSG00000015994|ENSMUST00000016138	509364	421102	430847	419027	461865	533960	419830	399337	411914	733925	521675	409260	421473	460775	399562
ENSMUSP00000031565;ENSMUSP00000122862;ENSMUSP00000142509	7	7	417.22	Fscn1	Fscn1|MGI Symbol|fascin homolog 1, actin bundling protein (Strongylocentrotus purpuratus) [Source:MGI Symbol;Acc:MGI:1352745]|ENSMUSG00000029581|ENSMUST00000031565	1.85548e+06	2.04664e+06	2.43864e+06	1.87144e+06	2.17078e+06	2.81294e+06	2.50156e+06	1.90665e+06	3.28612e+06	2.80012e+06	1.82346e+06	2.11803e+06	1.87763e+06	1.63889e+06	1.64624e+06
ENSMUSP00000047775	2	2	73.57	Fsd2	Fsd2|MGI Symbol|fibronectin type III and SPRY domain containing 2 [Source:MGI Symbol;Acc:MGI:2444310]|ENSMUSG00000038663|ENSMUST00000042318	353281	312958	255959	369686	418879	231891	244793	277364	418878	298644	235266	540531	302243	308772	337163
ENSMUSP00000025563	6	6	604.71	Fth1	Fth1|MGI Symbol|ferritin heavy chain 1 [Source:MGI Symbol;Acc:MGI:95588]|ENSMUSG00000024661|ENSMUST00000025563	8.46106e+07	6.0817e+07	4.50392e+07	8.53271e+07	7.63761e+07	4.5376e+07	6.27093e+07	6.68547e+07	7.64314e+07	7.29475e+07	7.65728e+07	8.8889e+07	7.91655e+07	8.38401e+07	7.62292e+07
ENSMUSP00000033541	4	4	175.45	Fundc2	Fundc2|MGI Symbol|FUN14 domain containing 2 [Source:MGI Symbol;Acc:MGI:1914641]|ENSMUSG00000031198|ENSMUST00000033541	3.99125e+07	4.16309e+07	4.38992e+07	4.21715e+07	4.03727e+07	3.83088e+07	3.95275e+07	4.37676e+07	4.29179e+07	3.99241e+07	3.97162e+07	4.26004e+07	4.15844e+07	4.4598e+07	4.31521e+07
ENSMUSP00000076801;ENSMUSP00000021018;ENSMUSP00000133820	5	4	252.56	Fus	Fus|MGI Symbol|fused in sarcoma [Source:MGI Symbol;Acc:MGI:1353633]|ENSMUSG00000030795|ENSMUST00000077609	5.55632e+06	5.51971e+06	5.5163e+06	5.2267e+06	5.75591e+06	5.30462e+06	5.79123e+06	4.68178e+06	5.79802e+06	8.01002e+06	5.55881e+06	5.06527e+06	5.43579e+06	5.02798e+06	4.7444e+06
ENSMUSP00000092054	1	1	59.53	Fv1	Fv1|MGI Symbol|Friend virus susceptibility 1 [Source:MGI Symbol;Acc:MGI:95595]|ENSMUSG00000070583|ENSMUST00000094481	58527	40840.5	68467.6	40407.9	56635.2	46885.9	56601.8	61695.7	48408.7	99265.9	37752.2	66127.3	58615.7	51134.9	55302.5
ENSMUSP00000080081	2	2	136.75	Fxn	Fxn|MGI Symbol|frataxin [Source:MGI Symbol;Acc:MGI:1096879]|ENSMUSG00000059363|ENSMUST00000081333	5.08852e+06	3.82572e+06	3.04764e+06	2.85521e+06	3.93828e+06	3.54924e+06	4.3215e+06	3.72013e+06	4.56285e+06	8.09733e+06	3.79605e+06	3.39712e+06	2.96315e+06	3.61091e+06	3.63908e+06
ENSMUSP00000001620;ENSMUSP00000085906;ENSMUSP00000130216;ENSMUSP00000142441;ENSMUSP00000142847;ENSMUSP00000143392;ENSMUSP00000143614	11	10	693.03	Fxr1	Fxr1|MGI Symbol|fragile X mental retardation gene 1, autosomal homolog [Source:MGI Symbol;Acc:MGI:104860]|ENSMUSG00000027680|ENSMUST00000001620	6.39649e+06	6.01698e+06	6.46371e+06	6.25933e+06	4.8569e+06	6.82853e+06	6.00471e+06	7.28417e+06	7.9209e+06	6.65773e+06	6.6375e+06	6.35987e+06	6.97427e+06	6.52556e+06	6.01977e+06
ENSMUSP00000018909	2	1	135.01	Fxr2	Fxr2|MGI Symbol|fragile X mental retardation, autosomal homolog 2 [Source:MGI Symbol;Acc:MGI:1346074]|ENSMUSG00000018765|ENSMUST00000018909	27874.8	45597.1	25015.3	0	23138.1	48736.3	22878.5	64460.8	0	0	92672.6	29652.2	29794.1	49814.5	28803.1
ENSMUSP00000048460	1	1	44.88	Fxyd1	Fxyd1|MGI Symbol|FXYD domain-containing ion transport regulator 1 [Source:MGI Symbol;Acc:MGI:1889273]|ENSMUSG00000036570|ENSMUST00000039909	3.34899e+07	2.81227e+07	3.0542e+07	3.34074e+07	2.93923e+07	2.60972e+07	3.04148e+07	3.19407e+07	2.88678e+07	1.3388e+07	3.01312e+07	3.06864e+07	3.15045e+07	3.53338e+07	3.27763e+07
ENSMUSP00000081764	4	4	166.07	Fyco1	Fyco1|MGI Symbol|FYVE and coiled-coil domain containing 1 [Source:MGI Symbol;Acc:MGI:107277]|ENSMUSG00000025241|ENSMUST00000084715	877634	813619	800393	672346	935536	747767	716996	727460	872870	1.34936e+06	974780	640854	864756	725527	642421
ENSMUSP00000097547	1	1	14.33	Fyn	Fyn|MGI Symbol|Fyn proto-oncogene [Source:MGI Symbol;Acc:MGI:95602]|ENSMUSG00000019843|ENSMUST00000099967	4.11738e+06	4.46934e+06	4.43139e+06	3.43654e+06	5.08664e+06	5.55393e+06	4.13998e+06	4.68528e+06	6.91996e+06	3.53151e+06	6.04447e+06	4.53635e+06	4.5259e+06	4.36446e+06	4.55957e+06
ENSMUSP00000018727	3	3	126.97	G3bp1	G3bp1|MGI Symbol|GTPase activating protein (SH3 domain) binding protein 1 [Source:MGI Symbol;Acc:MGI:1351465]|ENSMUSG00000018583|ENSMUST00000018727	1.61393e+06	1.74836e+06	1.63707e+06	1.50377e+06	1.28204e+06	1.66142e+06	1.53488e+06	1.9107e+06	1.77746e+06	2.08278e+06	1.58874e+06	1.67173e+06	1.66933e+06	1.60994e+06	1.53875e+06
ENSMUSP00000064276	1	1	16.41	G6pc3	G6pc3|MGI Symbol|glucose 6 phosphatase, catalytic, 3 [Source:MGI Symbol;Acc:MGI:1915651]|ENSMUSG00000034793|ENSMUST00000070334	220423	242825	167168	165280	124031	246072	239573	130259	187580	332103	92800.8	120150	56970.8	215008	149336
ENSMUSP00000004327	1	1	32.36	G6pdx	G6pdx|MGI Symbol|glucose-6-phosphate dehydrogenase X-linked [Source:MGI Symbol;Acc:MGI:105979]|ENSMUSG00000031400|ENSMUST00000004327	1.40306e+06	1.03659e+06	1.48158e+06	1.33716e+06	1.11172e+06	1.09815e+06	1.42506e+06	1.18669e+06	873957	1.95742e+06	1.25541e+06	1.17614e+06	1.31494e+06	1.25688e+06	1.03017e+06
ENSMUSP00000025338	1	1	18.71	Gabbr1	Gabbr1|MGI Symbol|gamma-aminobutyric acid (GABA) B receptor, 1 [Source:MGI Symbol;Acc:MGI:1860139]|ENSMUSG00000024462|ENSMUST00000025338	4.83035e+06	4.86385e+06	4.99673e+06	5.21691e+06	5.95248e+06	6.04913e+06	5.63664e+06	5.47054e+06	4.64037e+06	9.53495e+06	3.94304e+06	5.58377e+06	5.07664e+06	5.68223e+06	5.90557e+06
ENSMUSP00000134268	1	1	25.1	Gabbr1	Gabbr1|MGI Symbol|gamma-aminobutyric acid (GABA) B receptor, 1 [Source:MGI Symbol;Acc:MGI:1860139]|ENSMUSG00000024462|ENSMUST00000172792	936272	934912	998883	1.11956e+06	717708	594530	1.18561e+06	1.27321e+06	807485	743741	930193	1.0815e+06	1.16929e+06	1.23908e+06	1.0959e+06
ENSMUSP00000037783	1	1	19.99	Gadd45gip1	Gadd45gip1|MGI Symbol|growth arrest and DNA-damage-inducible, gamma interacting protein 1 [Source:MGI Symbol;Acc:MGI:1914947]|ENSMUSG00000033751|ENSMUST00000036734	56882.7	3177.67	27763.9	32619.4	0	20128.1	55358.9	24786.9	1400.84	18608.8	39551.1	23455.1	1566.4	18400	33894.4
ENSMUSP00000036705	1	1	16.77	Gak	Gak|MGI Symbol|cyclin G associated kinase [Source:MGI Symbol;Acc:MGI:2442153]|ENSMUSG00000062234|ENSMUST00000046603	7.71556e+06	9.03385e+06	8.76676e+06	8.05025e+06	1.08873e+07	9.7274e+06	8.2351e+06	8.32968e+06	1.18595e+07	1.76725e+07	1.07655e+07	9.65781e+06	8.74922e+06	9.72176e+06	9.3109e+06
ENSMUSP00000021114	3	3	189.06	Galk1	Galk1|MGI Symbol|galactokinase 1 [Source:MGI Symbol;Acc:MGI:95730]|ENSMUSG00000020766|ENSMUST00000021114	1.34029e+06	1.3161e+06	1.20555e+06	1.34819e+06	1.04497e+06	955364	1.16169e+06	1.17866e+06	919585	1.38868e+06	1.27763e+06	1.2368e+06	1.32805e+06	1.2945e+06	1.32355e+06
ENSMUSP00000040580	2	2	151.77	Galm	Galm|MGI Symbol|galactose mutarotase [Source:MGI Symbol;Acc:MGI:2442420]|ENSMUSG00000035473|ENSMUST00000039205	1.20606e+06	1.16066e+06	1.47441e+06	1.39308e+06	1.45099e+06	1.49287e+06	1.18308e+06	1.1169e+06	1.58678e+06	1.76674e+06	1.31565e+06	1.27021e+06	1.25761e+06	1.37096e+06	1.24537e+06
ENSMUSP00000093965	6	6	171.58	Ganab	Ganab|MGI Symbol|alpha glucosidase 2 alpha neutral subunit [Source:MGI Symbol;Acc:MGI:1097667]|ENSMUSG00000071650|ENSMUST00000096246	961897	1.03187e+06	1.42505e+06	1.11396e+06	962079	1.29428e+06	988416	1.29098e+06	1.15769e+06	844568	1.20032e+06	939278	1.23806e+06	938075	992362
ENSMUSP00000073289;ENSMUSP00000092698;ENSMUSP00000138295;ENSMUSP00000138396;ENSMUSP00000138508;ENSMUSP00000139065;ENSMUSP00000139186	32	21	3466.08	Gapdh	Gapdh|MGI Symbol|glyceraldehyde-3-phosphate dehydrogenase [Source:MGI Symbol;Acc:MGI:95640]|ENSMUSG00000057666|ENSMUST00000073605	3.60471e+09	3.97843e+09	4.00484e+09	3.42663e+09	4.28458e+09	4.72131e+09	4.0417e+09	4.24783e+09	4.56462e+09	6.62587e+09	4.67894e+09	4.23257e+09	4.09767e+09	3.75629e+09	3.92998e+09
ENSMUSP00000138403	5	1	484.67	Gapdh	Gapdh|MGI Symbol|glyceraldehyde-3-phosphate dehydrogenase [Source:MGI Symbol;Acc:MGI:95640]|ENSMUSG00000057666|ENSMUST00000182052	1.35749e+07	1.61713e+07	1.41259e+07	1.22214e+07	1.74416e+07	2.05559e+07	1.39785e+07	1.28924e+07	1.98712e+07	3.02143e+07	1.94142e+07	1.53698e+07	1.78628e+07	1.54958e+07	1.59327e+07
ENSMUSP00000003572	3	2	69.99	Gars	Gars|MGI Symbol|glycyl-tRNA synthetase [Source:MGI Symbol;Acc:MGI:2449057]|ENSMUSG00000029777|ENSMUST00000003572	977176	1.17859e+06	1.21902e+06	1.14926e+06	1.22743e+06	1.0442e+06	1.61793e+06	1.08117e+06	992484	1.8845e+06	1.19019e+06	1.23799e+06	1.07502e+06	999847	1.06811e+06
ENSMUSP00000023684;ENSMUSP00000114034;ENSMUSP00000119272	12	10	911.83	Gart	Gart|MGI Symbol|phosphoribosylglycinamide formyltransferase [Source:MGI Symbol;Acc:MGI:95654]|ENSMUSG00000022962|ENSMUST00000023684	9.25332e+06	1.00028e+07	1.02794e+07	1.02297e+07	9.01143e+06	1.01241e+07	8.801e+06	8.67656e+06	8.99855e+06	1.35666e+07	1.02578e+07	9.40062e+06	7.97146e+06	9.55091e+06	9.82446e+06
ENSMUSP00000083211;ENSMUSP00000049338;ENSMUSP00000142916	19	18	1204.26	Gbas	Gbas|MGI Symbol|glioblastoma amplified sequence [Source:MGI Symbol;Acc:MGI:1278343]|ENSMUSG00000029432|ENSMUST00000086046	6.07615e+08	6.70597e+08	5.72851e+08	6.38595e+08	6.46032e+08	5.91149e+08	5.94001e+08	6.41671e+08	6.35592e+08	8.18882e+08	6.12008e+08	6.448e+08	6.01105e+08	6.33825e+08	6.46587e+08
ENSMUSP00000023393;ENSMUSP00000127642	11	11	522.53	Gbe1	Gbe1|MGI Symbol|glucan (1,4-alpha-), branching enzyme 1 [Source:MGI Symbol;Acc:MGI:1921435]|ENSMUSG00000022707|ENSMUST00000023393	1.15809e+07	1.22149e+07	1.28347e+07	1.04003e+07	1.01493e+07	1.33212e+07	1.13709e+07	1.37366e+07	1.26459e+07	2.09254e+07	1.11681e+07	1.2414e+07	1.10675e+07	1.12584e+07	1.12735e+07
ENSMUSP00000132435	2	1	65.66	Gbp2	Gbp2|MGI Symbol|guanylate binding protein 2 [Source:MGI Symbol;Acc:MGI:102772]|ENSMUSG00000028270|ENSMUST00000165774	393376	641369	478371	516229	437043	308908	402353	304866	410781	580503	298894	413407	423141	405680	428024
ENSMUSP00000029935	2	1	28.81	Gbp3	Gbp3|MGI Symbol|guanylate binding protein 3 [Source:MGI Symbol;Acc:MGI:1926263]|ENSMUSG00000028268|ENSMUST00000029935	6.96241e+06	7.02131e+06	8.17948e+06	7.4157e+06	7.65386e+06	7.22172e+06	7.06242e+06	8.20735e+06	7.1548e+06	1.82186e+06	6.34708e+06	6.12439e+06	7.05109e+06	7.33667e+06	8.21396e+06
ENSMUSP00000031238;ENSMUSP00000031235	2	1	38.21	Gbp9	Gbp9|MGI Symbol|guanylate-binding protein 9 [Source:MGI Symbol;Acc:MGI:3605620]|ENSMUSG00000029298|ENSMUST00000031238	100122	93169	86309.1	39832.9	87959.9	43641.6	77707	93952.7	47616.1	96910.4	85897.6	78365.6	69567.3	65269.6	65337.2
ENSMUSP00000046636;ENSMUSP00000143624	19	16	1500.38	Gc	Gc|MGI Symbol|group specific component [Source:MGI Symbol;Acc:MGI:95669]|ENSMUSG00000035540|ENSMUST00000049209	4.76587e+07	5.329e+07	6.29636e+07	5.0723e+07	5.08282e+07	7.44577e+07	6.68425e+07	5.9996e+07	5.5716e+07	1.01064e+08	4.45269e+07	3.30628e+07	4.94371e+07	3.9457e+07	4.11457e+07
ENSMUSP00000006544;ENSMUSP00000131649	2	2	100.23	Gcat	Gcat|MGI Symbol|glycine C-acetyltransferase (2-amino-3-ketobutyrate-coenzyme A ligase) [Source:MGI Symbol;Acc:MGI:1349389]|ENSMUSG00000006378|ENSMUST00000006544	698073	1.13434e+06	581911	595276	865880	654628	965222	493950	650729	253117	548115	467747	828623	1.08589e+06	1.08928e+06
ENSMUSP00000003907;ENSMUSP00000116584	10	10	556.74	Gcdh	Gcdh|MGI Symbol|glutaryl-Coenzyme A dehydrogenase [Source:MGI Symbol;Acc:MGI:104541]|ENSMUSG00000003809|ENSMUST00000003907	2.99278e+07	3.17382e+07	2.66475e+07	2.84774e+07	3.0399e+07	2.79165e+07	2.90504e+07	2.98364e+07	3.12395e+07	4.87539e+07	3.02904e+07	2.9266e+07	2.66319e+07	3.12076e+07	3.10558e+07
ENSMUSP00000029769	1	1	15.03	Gclm	Gclm|MGI Symbol|glutamate-cysteine ligase, modifier subunit [Source:MGI Symbol;Acc:MGI:104995]|ENSMUSG00000028124|ENSMUST00000029769	518533	514259	576455	584985	542756	550256	436419	451532	386867		461897	418687	452823	475564	422661
ENSMUSP00000029769	1	1	15.03	Gclm	Gclm|MGI Symbol|glutamate-cysteine ligase, modifier subunit [Source:MGI Symbol;Acc:MGI:104995]|ENSMUSG00000028124|ENSMUST00000029769	588533	574259	576455	584985	572756	550256	436419	451532	386867		461897	418687	452823	475564	422661
ENSMUSP00000096659	1	1	14.95	Gcnt7	Gcnt7|MGI Symbol|glucosaminyl (N-acetyl) transferase family member 7 [Source:MGI Symbol;Acc:MGI:3606143]|ENSMUSG00000074569|ENSMUST00000099060	9.1695e+06	7.76118e+06	6.46783e+06	9.59059e+06	1.7658e+06	1.25837e+06	5.58337e+06	1.07781e+07	1.34929e+06	2.64743e+06	2.40409e+06	7.06479e+06	5.271e+06	6.831e+06	7.6552e+06
ENSMUSP00000037131	3	3	254.93	Gcsh	Gcsh|MGI Symbol|glycine cleavage system protein H (aminomethyl carrier) [Source:MGI Symbol;Acc:MGI:1915383]|ENSMUSG00000034424|ENSMUST00000040484	1.40319e+07	8.04512e+06	5.927e+06	5.53742e+06	9.79893e+06	9.08626e+06	6.98507e+06	8.61752e+06	1.13203e+07	1.8484e+07	9.63951e+06	8.19443e+06	6.68163e+06	6.94195e+06	9.11701e+06
ENSMUSP00000084882;ENSMUSP00000112758	5	5	317.97	Gda	Gda|MGI Symbol|guanine deaminase [Source:MGI Symbol;Acc:MGI:95678]|ENSMUSG00000058624|ENSMUST00000087600	1.68269e+06	2.02831e+06	3.81442e+06	2.55603e+06	2.33017e+06	2.42209e+06	2.92684e+06	2.54392e+06	2.67323e+06	3.63087e+06	3.86268e+06	2.58748e+06	2.53786e+06	2.24383e+06	2.01477e+06
ENSMUSP00000015435;ENSMUSP00000119805;ENSMUSP00000122146	15	9	1346.43	Gdi1	Gdi1|MGI Symbol|guanosine diphosphate (GDP) dissociation inhibitor 1 [Source:MGI Symbol;Acc:MGI:99846]|ENSMUSG00000015291|ENSMUST00000015435	2.66655e+07	2.8415e+07	2.73617e+07	2.87867e+07	3.03594e+07	2.65871e+07	2.60718e+07	2.52249e+07	2.8184e+07	4.61534e+07	2.77007e+07	2.61e+07	2.65744e+07	2.565e+07	2.70047e+07
ENSMUSP00000062996	18	13	1495.7	Gdi2	Gdi2|MGI Symbol|guanosine diphosphate (GDP) dissociation inhibitor 2 [Source:MGI Symbol;Acc:MGI:99845]|ENSMUSG00000021218|ENSMUST00000059515	7.14165e+07	7.53146e+07	8.34346e+07	7.32174e+07	8.1896e+07	8.39245e+07	7.99093e+07	7.785e+07	8.43684e+07	1.31058e+08	8.45169e+07	8.37286e+07	7.73989e+07	7.33661e+07	7.31893e+07
ENSMUSP00000026976	1	1	28.76	Get4	Get4|MGI Symbol|golgi to ER traffic protein 4 homolog (S. cerevisiae) [Source:MGI Symbol;Acc:MGI:1914854]|ENSMUSG00000025858|ENSMUST00000026976	717910	882561	1.36588e+06	713692	609453	619426	696399	829290	557025	863300	759036	790859	633356	624201	691933
ENSMUSP00000076503	15	15	809.2	Gfm1	Gfm1|MGI Symbol|G elongation factor, mitochondrial 1 [Source:MGI Symbol;Acc:MGI:107339]|ENSMUSG00000027774|ENSMUST00000077271	3.15849e+07	3.18507e+07	3.15012e+07	3.00535e+07	3.17201e+07	3.41296e+07	3.38866e+07	3.52366e+07	3.42363e+07	4.92011e+07	3.39538e+07	3.25963e+07	3.20331e+07	3.23996e+07	3.18613e+07
ENSMUSP00000022170;ENSMUSP00000124253;ENSMUSP00000124426	6	6	397.02	Gfm2	Gfm2|MGI Symbol|G elongation factor, mitochondrial 2 [Source:MGI Symbol;Acc:MGI:2444783]|ENSMUSG00000021666|ENSMUST00000022170	1.45832e+06	1.63786e+06	1.56069e+06	1.47681e+06	1.34561e+06	1.43193e+06	1.75804e+06	1.63185e+06	1.40452e+06	3.14395e+06	1.4359e+06	1.65674e+06	1.50365e+06	1.68407e+06	1.66283e+06
ENSMUSP00000120154	1	1	47.7	Ggct	Ggct|MGI Symbol|gamma-glutamyl cyclotransferase [Source:MGI Symbol;Acc:MGI:95700]|ENSMUSG00000002797|ENSMUST00000131475	603508	871403	893521	797004	1.10069e+06	917547	728596	832160	836613	518252	1.10758e+06	881601	1.16144e+06	989708	941275
ENSMUSP00000046212	2	2	94.6	Ghitm	Ghitm|MGI Symbol|growth hormone inducible transmembrane protein [Source:MGI Symbol;Acc:MGI:1913342]|ENSMUSG00000041028|ENSMUST00000042564	1.42517e+06	1.96478e+06	1.99928e+06	2.11783e+06	3.2286e+06	2.50132e+06	2.14021e+06	2.05022e+06	2.42724e+06	1.1277e+06	2.49071e+06	2.1696e+06	2.37204e+06	2.40376e+06	2.28698e+06
ENSMUSP00000087524;ENSMUSP00000068398;ENSMUSP00000112530;ENSMUSP00000113016	7	7	245.95	Gimap4	Gimap4|MGI Symbol|GTPase, IMAP family member 4 [Source:MGI Symbol;Acc:MGI:1349656]|ENSMUSG00000054435|ENSMUST00000090070	6.28021e+06	7.07561e+06	6.45975e+06	5.9394e+06	7.01228e+06	7.0683e+06	6.43442e+06	5.92216e+06	6.98261e+06	8.99792e+06	5.76447e+06	5.95919e+06	5.75869e+06	5.28144e+06	5.83717e+06
ENSMUSP00000064536	12	12	808.03	Gja1	Gja1|MGI Symbol|gap junction protein, alpha 1 [Source:MGI Symbol;Acc:MGI:95713]|ENSMUSG00000050953|ENSMUST00000068581	5.76434e+07	4.78911e+07	5.47045e+07	7.30368e+07	5.91763e+07	4.67909e+07	5.39181e+07	6.31826e+07	3.83126e+07	5.3469e+07	7.6379e+07	6.07825e+07	5.97869e+07	5.89949e+07	5.07691e+07
ENSMUSP00000003404;ENSMUSP00000130327;ENSMUSP00000131659	5	5	364.89	Glg1	Glg1|MGI Symbol|golgi apparatus protein 1 [Source:MGI Symbol;Acc:MGI:104967]|ENSMUSG00000003316|ENSMUST00000003404	1.91435e+06	1.9458e+06	1.74463e+06	1.66411e+06	1.80416e+06	2.01441e+06	1.85622e+06	1.80194e+06	2.04279e+06	3.09813e+06	2.02724e+06	1.79309e+06	1.85319e+06	1.82223e+06	1.80895e+06
ENSMUSP00000024823	9	9	541.31	Glo1	Glo1|MGI Symbol|glyoxalase 1 [Source:MGI Symbol;Acc:MGI:95742]|ENSMUSG00000024026|ENSMUST00000024823	5.24257e+07	5.2251e+07	4.84219e+07	4.80884e+07	5.57497e+07	5.15449e+07	5.24215e+07	5.01768e+07	5.25996e+07	7.68399e+07	5.10585e+07	4.68433e+07	4.86112e+07	4.89555e+07	5.30418e+07
ENSMUSP00000017430;ENSMUSP00000126699;ENSMUSP00000129009;ENSMUSP00000130675	10	8	457.59	Glod4	Glod4|MGI Symbol|glyoxalase domain containing 4 [Source:MGI Symbol;Acc:MGI:1914451]|ENSMUSG00000017286|ENSMUST00000017430	9.88354e+06	1.02755e+07	9.3989e+06	9.03071e+06	1.01279e+07	1.00587e+07	9.91265e+06	1.00236e+07	1.05033e+07	1.4224e+07	9.43336e+06	1.01955e+07	9.70341e+06	9.44352e+06	9.99363e+06
ENSMUSP00000022082	1	1	50.6	Glrx	Glrx|MGI Symbol|glutaredoxin [Source:MGI Symbol;Acc:MGI:2135625]|ENSMUSG00000021591|ENSMUST00000022082	286989	254009	163354	244606		385001	343099	150914	65459.3		135694	30428.7	100301	130292
ENSMUSP00000066621	8	8	448.91	Glrx3	Glrx3|MGI Symbol|glutaredoxin 3 [Source:MGI Symbol;Acc:MGI:1353653]|ENSMUSG00000031068|ENSMUST00000064404	1.44292e+07	1.41209e+07	1.50622e+07	1.40548e+07	1.62013e+07	1.46921e+07	1.33838e+07	1.53621e+07	1.53233e+07	2.0413e+07	1.54461e+07	1.33699e+07	1.41098e+07	1.32888e+07	1.36681e+07
ENSMUSP00000021522	1	1	243.16	Glrx5	Glrx5|MGI Symbol|glutaredoxin 5 homolog (S. cerevisiae) [Source:MGI Symbol;Acc:MGI:1920296]|ENSMUSG00000021102|ENSMUST00000021522	3.59105e+06	2.61422e+06	3.44474e+06	3.66363e+06	3.89466e+06	3.1469e+06	2.56627e+06	2.10379e+06	3.85848e+06	6.92502e+06	3.58494e+06	2.14705e+06	1.67733e+06	2.09777e+06	2.49257e+06
ENSMUSP00000110158;ENSMUSP00000110155;ENSMUSP00000110157;ENSMUSP00000115358;ENSMUSP00000116901	3	3	210.48	Gls	Gls|MGI Symbol|glutaminase [Source:MGI Symbol;Acc:MGI:95752]|ENSMUSG00000026103|ENSMUST00000114513	862161	847023	888100	729001	774613	722183	808231	635386	704623	1.47519e+06	1.094e+06	1.20724e+06	811097	1.02305e+06	910727
ENSMUSP00000022322;ENSMUSP00000130934	19	19	1314.09	Glud1	Glud1|MGI Symbol|glutamate dehydrogenase 1 [Source:MGI Symbol;Acc:MGI:95753]|ENSMUSG00000021794|ENSMUST00000022322	1.10862e+08	1.2177e+08	1.10322e+08	1.12622e+08	1.28422e+08	1.17337e+08	1.11191e+08	1.14792e+08	1.34397e+08	1.64651e+08	1.20476e+08	1.18905e+08	1.14799e+08	1.17162e+08	1.21071e+08
ENSMUSP00000083375;ENSMUSP00000114377	5	5	337.11	Glul	Glul|MGI Symbol|glutamate-ammonia ligase (glutamine synthetase) [Source:MGI Symbol;Acc:MGI:95739]|ENSMUSG00000026473|ENSMUST00000086199	9.60738e+06	1.02553e+07	1.49894e+07	8.18105e+06	1.01077e+07	1.01261e+07	1.08968e+07	9.86654e+06	1.55296e+07	1.7672e+07	9.96326e+06	7.89914e+06	8.22572e+06	7.73258e+06	7.7445e+06
ENSMUSP00000072829;ENSMUSP00000028430	10	10	916.64	Gm10053	Gm10053|MGI Symbol|predicted gene 10053 [Source:MGI Symbol;Acc:MGI:3704493]|ENSMUSG00000058927|ENSMUST00000073080	8.11291e+08	8.61839e+08	7.62069e+08	7.63936e+08	8.94727e+08	7.77968e+08	8.95459e+08	8.61495e+08	8.28551e+08	1.14914e+09	8.64221e+08	8.59413e+08	7.95544e+08	8.08078e+08	8.57064e+08
ENSMUSP00000129695	2	1	68.58	Gm10073	Gm10073|MGI Symbol|predicted pseudogene 10073 [Source:MGI Symbol;Acc:MGI:3641908]|ENSMUSG00000060019|ENSMUST00000073722	2.35435e+06	2.58715e+06	2.41852e+06	2.35006e+06	2.32171e+06	2.43283e+06	2.34645e+06	2.1421e+06	2.11177e+06	5.16789e+06	2.13515e+06	2.19796e+06	2.20895e+06	2.95198e+06	2.65251e+06
ENSMUSP00000088372;ENSMUSP00000135345	6	6	509.88	Gm10116	Gm10116|MGI Symbol|predicted pseudogene 10116 [Source:MGI Symbol;Acc:MGI:3779109]|ENSMUSG00000062382|ENSMUST00000090860	2.35028e+07	1.82028e+07	1.8022e+07	2.41631e+07	2.36749e+07	1.60092e+07	2.36898e+07	2.31332e+07	2.6062e+07	3.51315e+07	2.61808e+07	3.33333e+07	3.15028e+07	2.3439e+07	2.22545e+07
ENSMUSP00000038961;ENSMUSP00000141224	9	8	551.24	Gm11273	Gm11273|MGI Symbol|predicted gene 11273 [Source:MGI Symbol;Acc:MGI:3649411]|ENSMUSG00000079941|ENSMUST00000044043	2.98916e+08	2.23085e+08	1.53854e+08	1.68186e+08	2.84576e+08	2.08659e+08	2.33498e+08	1.67656e+08	3.17752e+08	4.08153e+08	2.35921e+08	1.77175e+08	1.53535e+08	1.77648e+08	2.21009e+08
ENSMUSP00000094153	1	1	16.56	Gm14698	Gm14698|MGI Symbol|predicted gene 14698 [Source:MGI Symbol;Acc:MGI:3709613]|ENSMUSG00000071748|ENSMUST00000096420	1.72074e+06	2.22195e+06	2.14552e+06	2.25598e+06		2.39708e+06	2.78454e+06	2.91365e+06	2.70999e+06		2.71425e+06	2.44426e+06	2.9821e+06	3.12918e+06
ENSMUSP00000076706	1	1	24.82	Gm1661	Gm1661|MGI Symbol|predicted gene 1661 [Source:MGI Symbol;Acc:MGI:2686507]|ENSMUSG00000060268|ENSMUST00000077500	1.81688e+06	1.34848e+06	1.33742e+06	1.52745e+06	1.01578e+06	1.01102e+06	1.31319e+06	1.59832e+06	1.12749e+06	540961	1.12177e+06	1.44438e+06	1.23077e+06	1.41484e+06	1.50704e+06
ENSMUSP00000132590;ENSMUSP00000021217;ENSMUSP00000021220;ENSMUSP00000103475	16	7	1207.98	Gm20390	Gm20390|MGI Symbol|predicted gene 20390 [Source:MGI Symbol;Acc:MGI:5141855]|ENSMUSG00000091228|ENSMUST00000170303	2.49439e+08	2.40115e+08	2.22162e+08	2.31631e+08	2.59893e+08	2.40371e+08	2.40804e+08	2.34932e+08	2.44245e+08	2.80503e+08	2.21834e+08	2.21511e+08	2.34828e+08	2.46405e+08	2.43093e+08
ENSMUSP00000127808;ENSMUSP00000035157;ENSMUSP00000128390;ENSMUSP00000128609;ENSMUSP00000128647;ENSMUSP00000129013	51	4	4052.73	Gm20425	Gm20425|MGI Symbol|predicted gene 20425 [Source:MGI Symbol;Acc:MGI:5141890]|ENSMUSG00000090639|ENSMUST00000166836	826511	1.13283e+06	1.21535e+06	1.15314e+06	1.71827e+06	1.94429e+06	1.25415e+06	1.06477e+06	1.70802e+06	1.50472e+06	1.29129e+06	915923	1.48855e+06	1.07257e+06	1.07171e+06
ENSMUSP00000131728;ENSMUSP00000002757;ENSMUSP00000109839;ENSMUSP00000129053;ENSMUSP00000129224	6	6	250.83	Gm20498	Gm20498|MGI Symbol|predicted gene 20498 [Source:MGI Symbol;Acc:MGI:5141963]|ENSMUSG00000021139|ENSMUST00000166664	5.42476e+06	4.81281e+06	5.67306e+06	4.51967e+06	5.23727e+06	6.27784e+06	4.62045e+06	4.81778e+06	5.19553e+06	7.92727e+06	5.20913e+06	4.32267e+06	4.66048e+06	4.29914e+06	4.54907e+06
ENSMUSP00000115292	1	1	163.56	Gm29609	Gm29609|MGI Symbol|predicted gene 29609 [Source:MGI Symbol;Acc:MGI:5580315]|ENSMUSG00000101678|ENSMUST00000154241	1.068e+06	942306	774486	1.25508e+06	1.5476e+06	744707	769870	1.16141e+06	377577	1.27968e+06	1.25342e+06	1.08033e+06	1.16007e+06	1.27513e+06	1.11821e+06
ENSMUSP00000132193	3	3	121.26	Gm561	Gm561|MGI Symbol|predicted gene 561 [Source:MGI Symbol;Acc:MGI:2685407]|ENSMUSG00000074754|ENSMUST00000136628	748672	746022	666877	810769	928362	859017	715949	759998	874051	562653	686136	458088	618271	809474	792625
ENSMUSP00000036849	9	9	501.81	Gm5884	Gm5884|MGI Symbol|predicted pseudogene 5884 [Source:MGI Symbol;Acc:MGI:3644646]|ENSMUSG00000037827|ENSMUST00000036712	1.05523e+07	1.07725e+07	1.05395e+07	9.29765e+06	1.04281e+07	1.16601e+07	1.13754e+07	9.42617e+06	1.15156e+07	1.79678e+07	9.93979e+06	1.01526e+07	9.63492e+06	8.7219e+06	9.82976e+06
ENSMUSP00000036898	1	1	19.91	Gmppb	Gmppb|MGI Symbol|GDP-mannose pyrophosphorylase B [Source:MGI Symbol;Acc:MGI:2660880]|ENSMUSG00000070284|ENSMUST00000047947	207278	189452	252593	258226	172544	320375	251952	264494	234122	128355	217606	224180	242773	227924	164712
ENSMUSP00000000260;ENSMUSP00000120825	10	8	600.44	Gmpr	Gmpr|MGI Symbol|guanosine monophosphate reductase [Source:MGI Symbol;Acc:MGI:1913605]|ENSMUSG00000000253|ENSMUST00000000260	1.07649e+07	1.27026e+07	1.07631e+07	1.07391e+07	1.17657e+07	1.23546e+07	1.0918e+07	1.04123e+07	1.22334e+07	1.42673e+07	1.04152e+07	1.00406e+07	1.11594e+07	1.08115e+07	1.13948e+07
ENSMUSP00000029405	1	1	23.87	Gmps	Gmps|MGI Symbol|guanine monophosphate synthetase [Source:MGI Symbol;Acc:MGI:2448526]|ENSMUSG00000027823|ENSMUST00000029405	158055	150870	132728	69377	87929.9	53327.6	160233	144355	61386.8	206760	125236	153863	171203	113112	143515
ENSMUSP00000043190;ENSMUSP00000025541	4	1	197.69	Gna11	Gna11|MGI Symbol|guanine nucleotide binding protein, alpha 11 [Source:MGI Symbol;Acc:MGI:95766]|ENSMUSG00000034781|ENSMUST00000043604	266805	291522	241494	348990	286033	326186	141587	141106	300078	688184	283938	300288	200490	224835	333096
ENSMUSP00000057543;ENSMUSP00000000001;ENSMUSP00000000153;ENSMUSP00000010205;ENSMUSP00000074259;ENSMUSP00000121533;ENSMUSP00000141472	13	11	1034.42	Gnai2	Gnai2|MGI Symbol|guanine nucleotide binding protein (G protein), alpha inhibiting 2 [Source:MGI Symbol;Acc:MGI:95772]|ENSMUSG00000032562|ENSMUST00000055704	3.57707e+07	4.11189e+07	3.97574e+07	4.32149e+07	4.24941e+07	4.00285e+07	3.6854e+07	3.66347e+07	3.9072e+07	5.06498e+07	4.09051e+07	4.23332e+07	4.14992e+07	4.01503e+07	3.87136e+07
ENSMUSP00000034198;ENSMUSP00000119220	4	1	176.87	Gnao1	Gnao1|MGI Symbol|guanine nucleotide binding protein, alpha O [Source:MGI Symbol;Acc:MGI:95775]|ENSMUSG00000031748|ENSMUST00000034198	174693	250175	304830	246362	184872	264688	288312	272593	163898	178629	311730	290314	286863	165174	189200
ENSMUSP00000079341;ENSMUSP00000025402;ENSMUSP00000085179	10	8	530.06	Gnas	Gnas|MGI Symbol|GNAS (guanine nucleotide binding protein, alpha stimulating) complex locus [Source:MGI Symbol;Acc:MGI:95777]|ENSMUSG00000027523|ENSMUST00000080493	1.54896e+07	1.60563e+07	1.56099e+07	1.6265e+07	1.74723e+07	1.43306e+07	1.41914e+07	1.42123e+07	1.47609e+07	1.96284e+07	1.38811e+07	1.46669e+07	1.46963e+07	1.56216e+07	1.52711e+07
ENSMUSP00000030940;ENSMUSP00000135492	7	2	462.7	Gnb1	Gnb1|MGI Symbol|guanine nucleotide binding protein (G protein), beta 1 [Source:MGI Symbol;Acc:MGI:95781]|ENSMUSG00000029064|ENSMUST00000030940	3.53739e+06	4.55358e+06	4.18028e+06	4.12172e+06	5.20309e+06	4.63372e+06	4.23471e+06	3.70015e+06	4.48738e+06	9.08955e+06	5.27644e+06	4.58996e+06	4.3863e+06	3.80107e+06	4.10995e+06
ENSMUSP00000121942	7	1	434.93	Gnb2	Gnb2|MGI Symbol|guanine nucleotide binding protein (G protein), beta 2 [Source:MGI Symbol;Acc:MGI:95784]|ENSMUSG00000029713|ENSMUST00000140139	261117	1.1835e+06	554319	797867	655892	910635	717000	939401	756532	1.42456e+06	612022	493803	425674	360101	746306
ENSMUSP00000031726;ENSMUSP00000106649;ENSMUSP00000119725;ENSMUSP00000126823;ENSMUSP00000135769	11	4	866.44	Gnb2	Gnb2|MGI Symbol|guanine nucleotide binding protein (G protein), beta 2 [Source:MGI Symbol;Acc:MGI:95784]|ENSMUSG00000029713|ENSMUST00000031726	1.70731e+07	1.87324e+07	1.87999e+07	2.00788e+07	2.42917e+07	2.15368e+07	2.05363e+07	1.91413e+07	1.8985e+07	2.74131e+07	1.96016e+07	2.00055e+07	1.82338e+07	1.83768e+07	1.91317e+07
ENSMUSP00000020640	11	10	767.3	Gnb2l1	Gnb2l1|MGI Symbol|guanine nucleotide binding protein (G protein), beta polypeptide 2 like 1 [Source:MGI Symbol;Acc:MGI:101849]|ENSMUSG00000020372|ENSMUST00000020640	3.98505e+07	4.468e+07	4.18143e+07	4.33732e+07	4.60804e+07	5.30567e+07	4.45535e+07	4.24049e+07	5.15542e+07	7.73102e+07	4.60339e+07	4.34128e+07	4.47176e+07	4.28863e+07	4.19377e+07
ENSMUSP00000055256	1	1	27.83	Gng2	Gng2|MGI Symbol|guanine nucleotide binding protein (G protein), gamma 2 [Source:MGI Symbol;Acc:MGI:102705]|ENSMUSG00000043004|ENSMUST00000055100	692146	1.16364e+06	1.7437e+06	1.79352e+06	1.13862e+06	1.67053e+06	1.36277e+06	1.26123e+06	746501	2.51412e+06	1.89004e+06	1.58509e+06	1.31353e+06	1.23154e+06	1.17459e+06
ENSMUSP00000031117	1	1	55.35	Gnpda2	Gnpda2|MGI Symbol|glucosamine-6-phosphate deaminase 2 [Source:MGI Symbol;Acc:MGI:1915230]|ENSMUSG00000029209|ENSMUST00000031117	658671	639638	943845	816450	628460	1.07447e+06	767053	756752	756595	1.52215e+06	615406	664189	721961	653164	817680
ENSMUSP00000026196;ENSMUSP00000117986	34	34	2750.14	Got1	Got1|MGI Symbol|glutamic-oxaloacetic transaminase 1, soluble [Source:MGI Symbol;Acc:MGI:95791]|ENSMUSG00000025190|ENSMUST00000026196	1.23267e+09	1.29284e+09	1.40583e+09	1.24048e+09	1.25958e+09	1.24407e+09	1.29389e+09	1.38667e+09	1.27523e+09	1.74365e+09	1.52317e+09	1.27379e+09	1.21945e+09	1.30984e+09	1.27199e+09
ENSMUSP00000034097	37	36	2671.36	Got2	Got2|MGI Symbol|glutamatic-oxaloacetic transaminase 2, mitochondrial [Source:MGI Symbol;Acc:MGI:95792]|ENSMUSG00000031672|ENSMUST00000034097	2.1438e+09	2.35619e+09	2.12346e+09	2.19048e+09	2.33917e+09	2.2699e+09	2.22598e+09	2.32012e+09	2.4129e+09	3.26165e+09	2.28396e+09	2.32592e+09	2.19864e+09	2.23894e+09	2.29546e+09
ENSMUSP00000057635	1	1	15.96	Gpam	Gpam|MGI Symbol|glycerol-3-phosphate acyltransferase, mitochondrial [Source:MGI Symbol;Acc:MGI:109162]|ENSMUSG00000024978|ENSMUST00000061856	1.67989e+06	804811	1.2047e+06	1.98046e+06	2.34065e+06	1.06232e+06	1.64427e+06	1.68662e+06	1.404e+06	2.52106e+06	1.91672e+06	1.42683e+06	1.63657e+06	1.3172e+06	1.15278e+06
ENSMUSP00000047199	7	7	400.98	Gpc1	Gpc1|MGI Symbol|glypican 1 [Source:MGI Symbol;Acc:MGI:1194891]|ENSMUSG00000034220|ENSMUST00000045970	6.38504e+06	8.63449e+06	7.91684e+06	7.00534e+06	8.04544e+06	9.43344e+06	7.57118e+06	8.96032e+06	9.18276e+06	1.56683e+07	8.07659e+06	8.36689e+06	8.18181e+06	7.44254e+06	6.97739e+06
ENSMUSP00000028822	2	2	62.54	Gpcpd1	Gpcpd1|MGI Symbol|glycerophosphocholine phosphodiesterase GDE1 homolog (S. cerevisiae) [Source:MGI Symbol;Acc:MGI:104898]|ENSMUSG00000027346|ENSMUST00000028822	40429.5	129962	136555	54536.2	52372.5	33336.7	126006	111940	97522.2	165714	40936.4	54133.8	91279.2	57308.8	60085.7
ENSMUSP00000023760	9	7	425.29	Gpd1	Gpd1|MGI Symbol|glycerol-3-phosphate dehydrogenase 1 (soluble) [Source:MGI Symbol;Acc:MGI:95679]|ENSMUSG00000023019|ENSMUST00000023760	1.28936e+07	1.18224e+07	2.51915e+07	1.30814e+07	1.20869e+07	9.22879e+06	1.15425e+07	1.20471e+07	1.00196e+07	7.65151e+06	1.45556e+07	1.25318e+07	1.07987e+07	1.17538e+07	1.08419e+07
ENSMUSP00000081913;ENSMUSP00000123212	11	9	674.77	Gpd1l	Gpd1l|MGI Symbol|glycerol-3-phosphate dehydrogenase 1-like [Source:MGI Symbol;Acc:MGI:1289257]|ENSMUSG00000050627|ENSMUST00000084853	2.01034e+07	2.00189e+07	2.06228e+07	1.96605e+07	2.35499e+07	2.02345e+07	1.89659e+07	1.99347e+07	1.99032e+07	2.33903e+07	2.27386e+07	1.89936e+07	2.02858e+07	2.13751e+07	2.00845e+07
ENSMUSP00000028167	10	9	442.28	Gpd2	Gpd2|MGI Symbol|glycerol phosphate dehydrogenase 2, mitochondrial [Source:MGI Symbol;Acc:MGI:99778]|ENSMUSG00000026827|ENSMUST00000028167	3.21061e+06	3.22645e+06	6.47531e+06	3.07847e+06	3.06409e+06	2.78774e+06	3.56322e+06	2.74479e+06	2.30659e+06	4.76719e+06	3.36171e+06	2.80706e+06	2.2713e+06	2.51747e+06	2.5841e+06
ENSMUSP00000054064	1	1	23.83	Gphn	Gphn|MGI Symbol|gephyrin [Source:MGI Symbol;Acc:MGI:109602]|ENSMUSG00000047454|ENSMUST00000052472	107890	99345.2	56576.4	120185	74782.8	137509	117030	89515.5	176341	142528	68779.9	75959.4	149126	103858	92928.1
ENSMUSP00000049355	37	9	2707.9	Gpi1	Gpi1|MGI Symbol|glucose phosphate isomerase 1 [Source:MGI Symbol;Acc:MGI:95797]|ENSMUSG00000036427|ENSMUST00000038027	1.18431e+08	1.16016e+08	1.29977e+08	1.23089e+08	1.32433e+08	1.34331e+08	1.21069e+08	1.258e+08	1.25001e+08	1.27565e+08	1.3237e+08	1.28369e+08	1.16691e+08	1.17403e+08	1.20266e+08
ENSMUSP00000055958	1	1	19.12	Gpr156	Gpr156|MGI Symbol|G protein-coupled receptor 156 [Source:MGI Symbol;Acc:MGI:2653880]|ENSMUSG00000046961|ENSMUST00000061274	632575	578386	554457	557939	738570	583203	532751	502729	479507	1.00686e+06	575106	540272	451881	659055	665744
ENSMUSP00000112007;ENSMUSP00000097711	5	5	231.54	Gps1	Gps1|MGI Symbol|G protein pathway suppressor 1 [Source:MGI Symbol;Acc:MGI:2384801]|ENSMUSG00000025156|ENSMUST00000116305	2.69923e+06	3.26315e+06	2.94569e+06	3.18228e+06	3.21899e+06	3.19022e+06	3.10241e+06	3.19307e+06	3.31658e+06	2.34989e+06	3.01501e+06	3.09578e+06	3.16816e+06	3.17853e+06	3.06256e+06
ENSMUSP00000065000	1	1	18.84	Gpsm1	Gpsm1|MGI Symbol|G-protein signalling modulator 1 (AGS3-like, C. elegans) [Source:MGI Symbol;Acc:MGI:1915089]|ENSMUSG00000026930|ENSMUST00000066936	110202	65504	91478.3	26747.3	18528	56909.2	61152.7	84370.9	6360.52	191768	107060	51776.5	72787.9	64684.3	53166.6
ENSMUSP00000023203;ENSMUSP00000034136	6	6	326.46	Gpt	Gpt|MGI Symbol|glutamic pyruvic transaminase, soluble [Source:MGI Symbol;Acc:MGI:95802]|ENSMUSG00000022546|ENSMUST00000023203	3.47098e+07	3.5166e+07	3.48787e+07	3.87872e+07	3.29854e+07	2.99151e+07	3.37881e+07	3.59742e+07	3.48554e+07	6.17469e+07	3.46007e+07	3.62345e+07	3.64012e+07	3.53145e+07	3.51508e+07
ENSMUSP00000081010;ENSMUSP00000141279	3	3	162.84	Gpx1	Gpx1|MGI Symbol|glutathione peroxidase 1 [Source:MGI Symbol;Acc:MGI:104887]|ENSMUSG00000063856|ENSMUST00000082429	4.54923e+06	3.90418e+06	4.30184e+06	4.78903e+06	5.47184e+06	4.26117e+06	4.52326e+06	3.29622e+06	4.59259e+06	4.95226e+06	5.87861e+06	5.49953e+06	5.1052e+06	4.50337e+06	4.9905e+06
ENSMUSP00000081011;ENSMUSP00000004456;ENSMUSP00000119165;ENSMUSP00000119882	8	8	378.26	Gpx3	Gpx3|MGI Symbol|glutathione peroxidase 3 [Source:MGI Symbol;Acc:MGI:105102]|ENSMUSG00000018339|ENSMUST00000082430	1.77712e+07	2.16357e+07	2.57692e+07	2.37556e+07	1.94168e+07	1.87863e+07	2.74383e+07	2.17511e+07	2.20055e+07	3.91584e+07	3.28942e+07	2.87546e+07	3.15712e+07	2.38798e+07	2.24465e+07
ENSMUSP00000094863;ENSMUSP00000138186	9	9	391.08	Gpx4	Gpx4|MGI Symbol|glutathione peroxidase 4 [Source:MGI Symbol;Acc:MGI:104767]|ENSMUSG00000075706|ENSMUST00000097227	9.85806e+06	1.08246e+07	1.02015e+07		1.21383e+07	1.21558e+07	1.19059e+07	1.19796e+07		1.33001e+07		1.24303e+07	1.15084e+07	1.13202e+07	1.19163e+07
ENSMUSP00000028252	1	1	21.92	Grb14	Grb14|MGI Symbol|growth factor receptor bound protein 14 [Source:MGI Symbol;Acc:MGI:1355324]|ENSMUSG00000026888|ENSMUST00000028252	337359	465817	326308	289449	344618	410951	301757	524182	531874	637835	386088	372676	488499	439914	442522
ENSMUSP00000021090;ENSMUSP00000102104;ENSMUSP00000117539	6	6	166.73	Grb2	Grb2|MGI Symbol|growth factor receptor bound protein 2 [Source:MGI Symbol;Acc:MGI:95805]|ENSMUSG00000059923|ENSMUST00000021090	3.02013e+06	3.40503e+06	2.83482e+06	2.53254e+06	3.88989e+06	3.36853e+06	3.37477e+06	2.61555e+06	3.77765e+06	4.76729e+06	3.10088e+06	3.28345e+06	2.96463e+06	2.67651e+06	3.31094e+06
ENSMUSP00000047218;ENSMUSP00000117800;ENSMUSP00000120254	12	10	848.45	Grhpr	Grhpr|MGI Symbol|glyoxylate reductase/hydroxypyruvate reductase [Source:MGI Symbol;Acc:MGI:1923488]|ENSMUSG00000035637|ENSMUST00000045078	3.3419e+07	3.55904e+07	3.48354e+07	3.45602e+07	3.66043e+07	4.01245e+07	3.6979e+07	3.54728e+07	5.0381e+07	6.75444e+07	4.04383e+07	3.82606e+07	3.44638e+07	3.54525e+07	3.72583e+07
ENSMUSP00000031099	7	6	380.79	Grpel1	Grpel1|MGI Symbol|GrpE-like 1, mitochondrial [Source:MGI Symbol;Acc:MGI:1334417]|ENSMUSG00000029198|ENSMUST00000031099	2.17969e+07	2.06455e+07	2.07593e+07	1.9291e+07	2.83219e+07	2.07199e+07	2.2955e+07	2.25897e+07	2.21329e+07	3.91243e+07	2.27036e+07	1.96859e+07	1.86331e+07	2.08038e+07	2.03323e+07
ENSMUSP00000077972	1	1	89.6	Grsf1	Grsf1|MGI Symbol|G-rich RNA sequence binding factor 1 [Source:MGI Symbol;Acc:MGI:106479]|ENSMUSG00000044221|ENSMUST00000078945	20549	0	0	0	0	0	18213.3	29060.2	97644.9	0	19365	0	0	17970.2	21239.3
ENSMUSP00000071654	1	1	50.16	Gsk3a	Gsk3a|MGI Symbol|glycogen synthase kinase 3 alpha [Source:MGI Symbol;Acc:MGI:2152453]|ENSMUSG00000057177|ENSMUST00000071739	64611.8	65416.1	89533	33072.6	148921	234812	102612	54935.6	64363.6	99628.7	83957.7	36774.8	95175.8	64940.1	0
ENSMUSP00000023507	2	2	78.69	Gsk3b	Gsk3b|MGI Symbol|glycogen synthase kinase 3 beta [Source:MGI Symbol;Acc:MGI:1861437]|ENSMUSG00000022812|ENSMUST00000023507	2.15189e+06	2.69904e+06	2.52329e+06	2.71968e+06	2.78347e+06	2.88245e+06	2.51102e+06	2.80596e+06	2.49819e+06	1.88591e+06	2.46219e+06	2.77915e+06	2.69582e+06	2.24752e+06	2.29631e+06
ENSMUSP00000028239;ENSMUSP00000118120	15	14	1030.49	Gsn	Gsn|MGI Symbol|gelsolin [Source:MGI Symbol;Acc:MGI:95851]|ENSMUSG00000026879|ENSMUST00000028239	5.06412e+07	5.7271e+07	5.12584e+07	6.02813e+07	6.15558e+07	6.16859e+07	6.13209e+07	4.77496e+07	5.74988e+07	9.34882e+07	5.80781e+07	6.01057e+07	6.11239e+07	5.60764e+07	6.1618e+07
ENSMUSP00000033992	2	2	104.53	Gsr	Gsr|MGI Symbol|glutathione reductase [Source:MGI Symbol;Acc:MGI:95804]|ENSMUSG00000031584|ENSMUST00000033992	3.13738e+06	2.76741e+06	2.73514e+06	2.80726e+06	2.50742e+06	2.82178e+06	2.50333e+06	3.14046e+06	3.22018e+06	5.07893e+06	3.59142e+06	2.78832e+06	3.03437e+06	3.05969e+06	2.66643e+06
ENSMUSP00000027067;ENSMUSP00000034902;ENSMUSP00000096139;ENSMUSP00000140210	4	3	144.76	Gsta3	Gsta3|MGI Symbol|glutathione S-transferase, alpha 3 [Source:MGI Symbol;Acc:MGI:95856]|ENSMUSG00000025934|ENSMUST00000027067	999595	919238	1.18615e+06	1.09763e+06	923885	752415	1.30444e+06	792722	688149	902187	1.45254e+06	1.11959e+06	1.38078e+06	1.08102e+06	1.10954e+06
ENSMUSP00000034903;ENSMUSP00000092681	8	7	558.98	Gsta4	Gsta4|MGI Symbol|glutathione S-transferase, alpha 4 [Source:MGI Symbol;Acc:MGI:1309515]|ENSMUSG00000032348|ENSMUST00000034903	4.99723e+07	4.64754e+07	5.15764e+07	4.77708e+07	4.9865e+07	4.72955e+07	5.06538e+07	5.37029e+07	5.01683e+07	6.61221e+07	5.77889e+07	5.38965e+07	5.05257e+07	5.10948e+07	5.07719e+07
ENSMUSP00000031897	11	10	763.67	Gstk1	Gstk1|MGI Symbol|glutathione S-transferase kappa 1 [Source:MGI Symbol;Acc:MGI:1923513]|ENSMUSG00000029864|ENSMUST00000031897	9.78313e+07	1.02818e+08	1.01172e+08	9.41571e+07	1.06739e+08	9.30665e+07	9.66575e+07	1.08922e+08	9.48317e+07	1.40899e+08	9.97944e+07	9.56555e+07	9.52255e+07	9.71837e+07	9.63936e+07
ENSMUSP00000004140;ENSMUSP00000102294;ENSMUSP00000118874	22	6	1257.17	Gstm1	Gstm1|MGI Symbol|glutathione S-transferase, mu 1 [Source:MGI Symbol;Acc:MGI:95860]|ENSMUSG00000058135|ENSMUST00000004140	8.40923e+07	8.54295e+07	9.14979e+07	1.05104e+08	8.66238e+07	7.16059e+07	8.56195e+07	8.38052e+07	8.14568e+07	1.14287e+08	9.70751e+07	9.43955e+07	8.98576e+07	9.2049e+07	1.00138e+08
ENSMUSP00000012348;ENSMUSP00000066675;ENSMUSP00000102292;ENSMUSP00000129853	20	8	1271.51	Gstm2	Gstm2|MGI Symbol|glutathione S-transferase, mu 2 [Source:MGI Symbol;Acc:MGI:95861]|ENSMUSG00000040562|ENSMUST00000012348	5.34328e+07	5.4e+07	5.96202e+07	6.21551e+07	6.17355e+07	5.51096e+07	6.2623e+07	6.40854e+07	5.83786e+07	7.65661e+07	7.34513e+07	6.83185e+07	6.19915e+07	6.19508e+07	6.06733e+07
ENSMUSP00000029489;ENSMUSP00000102281	8	1	388.03	Gstm4	Gstm4|MGI Symbol|glutathione S-transferase, mu 4 [Source:MGI Symbol;Acc:MGI:95862]|ENSMUSG00000027890|ENSMUST00000029489	89379.5	103206	115576	86319.2	124085	92701.1	120938	102191	134162	45868.1	108511	108328	121236	134755	129524
ENSMUSP00000004134;ENSMUSP00000125913;ENSMUSP00000127020;ENSMUSP00000127840	11	8	577.79	Gstm5	Gstm5|MGI Symbol|glutathione S-transferase, mu 5 [Source:MGI Symbol;Acc:MGI:1309466]|ENSMUSG00000004032|ENSMUST00000004134	7.04766e+06	8.39034e+06	8.28682e+06	9.60211e+06	8.42921e+06	1.05218e+07	9.20685e+06	8.31128e+06	7.51007e+06	1.21811e+07	9.3661e+06	9.16348e+06	9.07198e+06	8.98269e+06	8.99417e+06
ENSMUSP00000004137;ENSMUSP00000102298;ENSMUSP00000102299;ENSMUSP00000118707;ENSMUSP00000122567	13	3	768.19	Gstm7	Gstm7|MGI Symbol|glutathione S-transferase, mu 7 [Source:MGI Symbol;Acc:MGI:1915562]|ENSMUSG00000004035|ENSMUST00000004137	5.69558e+06	6.30167e+06	6.53836e+06	6.50085e+06	6.46355e+06	6.47702e+06	6.85381e+06	6.0072e+06	6.20611e+06	8.54464e+06	6.97018e+06	6.00409e+06	6.03502e+06	6.60518e+06	6.45983e+06
ENSMUSP00000026050;ENSMUSP00000052592	13	12	727.05	Gsto1	Gsto1|MGI Symbol|glutathione S-transferase omega 1 [Source:MGI Symbol;Acc:MGI:1342273]|ENSMUSG00000025068|ENSMUST00000026050	5.01021e+07	4.9211e+07	4.16258e+07		5.518e+07	4.94188e+07	4.73594e+07	4.47967e+07	5.67402e+07	7.08307e+07		4.68453e+07	4.76441e+07	4.63004e+07	4.98935e+07
ENSMUSP00000129565;ENSMUSP00000038931;ENSMUSP00000075779	13	12	717.92	Gstp1	Gstp1|MGI Symbol|glutathione S-transferase, pi 1 [Source:MGI Symbol;Acc:MGI:95865]|ENSMUSG00000060803|ENSMUST00000169613	9.87256e+07	9.7616e+07	1.0185e+08	1.0546e+08	1.08145e+08	9.19829e+07	9.9144e+07	9.74571e+07	9.67928e+07	1.29136e+08	1.03223e+08	1.00981e+08	9.58096e+07	1.013e+08	1.02007e+08
ENSMUSP00000001713;ENSMUSP00000113839	3	3	134.02	Gstt1	Gstt1|MGI Symbol|glutathione S-transferase, theta 1 [Source:MGI Symbol;Acc:MGI:107379]|ENSMUSG00000001663|ENSMUST00000001713	1.53448e+06	1.77813e+06	1.36378e+06	1.73562e+06	1.63583e+06	1.38791e+06	1.29561e+06	1.27889e+06	1.28388e+06	2.27438e+06	1.57297e+06	1.60572e+06	1.47178e+06	1.32136e+06	1.47715e+06
ENSMUSP00000053540	7	7	517.72	Gstz1	Gstz1|MGI Symbol|glutathione transferase zeta 1 (maleylacetoacetate isomerase) [Source:MGI Symbol;Acc:MGI:1341859]|ENSMUSG00000021033|ENSMUST00000063117	1.46683e+07	1.47782e+07	1.46674e+07	1.2727e+07	1.34117e+07	1.19666e+07	1.37864e+07	1.36669e+07	1.42603e+07	2.30488e+07	1.37029e+07	1.36703e+07	1.34671e+07	1.46682e+07	1.47378e+07
ENSMUSP00000049625	1	1	53.3	Gtf2i	Gtf2i|MGI Symbol|general transcription factor II I [Source:MGI Symbol;Acc:MGI:1202722]|ENSMUSG00000060261|ENSMUST00000059042	49077.5	158237	137646	121227	132377	87225.6	145079	53229.3	101890	377792	259780	175883	118826	171629	139883
ENSMUSP00000029635	1	1	41.23	Gucy1b3	Gucy1b3|MGI Symbol|guanylate cyclase 1, soluble, beta 3 [Source:MGI Symbol;Acc:MGI:1860604]|ENSMUSG00000028005|ENSMUST00000029635	8186.65	64053.6	27193.5	21939.7	70923.6	85693	53259.3	0	50627.1	137848	99745.2	107698	72431.4	50163.1	31379.6
ENSMUSP00000084480;ENSMUSP00000031113;ENSMUSP00000114707	3	3	159.92	Guf1	Guf1|MGI Symbol|GUF1 GTPase homolog (S. cerevisiae) [Source:MGI Symbol;Acc:MGI:2140726]|ENSMUSG00000029208|ENSMUST00000087228	884624	1.18327e+06	1.12241e+06	1.121e+06	1.04942e+06	1.31338e+06	1.27782e+06	1.39147e+06	1.3995e+06	2.19935e+06	1.17684e+06	899762	908694	866334	998391
ENSMUSP00000114019;ENSMUSP00000138949	9	8	949.66	Gyg	Gyg|MGI Symbol|glycogenin [Source:MGI Symbol;Acc:MGI:1351614]|ENSMUSG00000019528|ENSMUST00000118015	4.05771e+07	4.29659e+07	4.27614e+07	4.03549e+07	3.98439e+07	4.7783e+07	4.22419e+07	4.36105e+07	4.8194e+07	7.74847e+07	4.90156e+07	4.50161e+07	4.43379e+07	4.0359e+07	4.02803e+07
ENSMUSP00000026039;ENSMUSP00000022242;ENSMUSP00000052226;ENSMUSP00000067598;ENSMUSP00000120754	12	12	641.15	Gyk	Gyk|MGI Symbol|glycerol kinase [Source:MGI Symbol;Acc:MGI:106594]|ENSMUSG00000025059|ENSMUST00000026039	1.33839e+07	1.45034e+07	1.32067e+07	1.2577e+07	1.36831e+07	1.44976e+07	1.39294e+07	1.46598e+07	1.60547e+07	2.23564e+07	1.37973e+07	1.3565e+07	1.32369e+07	1.30217e+07	1.37593e+07
ENSMUSP00000070836	1	1	13.57	Gypa	Gypa|MGI Symbol|glycophorin A [Source:MGI Symbol;Acc:MGI:95880]|ENSMUSG00000051839|ENSMUST00000063359	0	0	0	0	588049	395997	54053.4	0	331123	311444	516467	0	54671.8	0	0
ENSMUSP00000003964	13	11	777.25	Gys1	Gys1|MGI Symbol|glycogen synthase 1, muscle [Source:MGI Symbol;Acc:MGI:101805]|ENSMUSG00000003865|ENSMUST00000003964	1.70158e+07	1.93893e+07	2.1377e+07	1.77306e+07	1.61507e+07	2.2e+07	1.89366e+07	2.28341e+07	2.12711e+07	2.78697e+07	2.10634e+07	1.93911e+07	1.92745e+07	1.78152e+07	1.81772e+07
ENSMUSP00000137309	3	3	249.65	H1f0	H1f0|MGI Symbol|H1 histone family, member 0 [Source:MGI Symbol;Acc:MGI:95893]|ENSMUSG00000096210|ENSMUST00000180086	4.30998e+07	4.79155e+07	4.02133e+07	5.37985e+07	4.35295e+07	3.85776e+07	4.23845e+07	3.09851e+07	2.65955e+07	3.61664e+07	4.00085e+07	4.0033e+07	3.8576e+07	4.46269e+07	3.90245e+07
ENSMUSP00000038221;ENSMUSP00000016081;ENSMUSP00000020283	8	8	686.09	H2afy	H2afy|MGI Symbol|H2A histone family, member Y [Source:MGI Symbol;Acc:MGI:1349392]|ENSMUSG00000015937|ENSMUST00000045788	1.5513e+07	1.7611e+07	1.6386e+07	1.97466e+07	1.4866e+07	1.30689e+07	1.53263e+07	1.28588e+07	1.10723e+07	2.1921e+07	1.64894e+07	1.55504e+07	1.48981e+07	1.60284e+07	1.41428e+07
ENSMUSP00000036907;ENSMUSP00000091037;ENSMUSP00000133339;ENSMUSP00000134059	6	3	403.68	H2afz	H2afz|MGI Symbol|H2A histone family, member Z [Source:MGI Symbol;Acc:MGI:1888388]|ENSMUSG00000037894|ENSMUST00000041045	7.093e+06	8.78991e+06	6.24025e+06	8.04986e+06	9.6503e+06	8.7463e+06	7.47609e+06	6.02571e+06	7.89265e+06	1.11069e+07	9.5446e+06	7.99886e+06	9.60712e+06	7.69932e+06	6.94637e+06
ENSMUSP00000134570;ENSMUSP00000036092	3	2	121.75	H2-D1	H2-D1|MGI Symbol|histocompatibility 2, D region locus 1 [Source:MGI Symbol;Acc:MGI:95896]|ENSMUSG00000073411|ENSMUST00000172785	766125	1.34974e+06	811471	877058	680899	728287	908801	795378	651160	1.49112e+06	888854	977291	1.01725e+06	742244	861314
ENSMUSP00000025181;ENSMUSP00000133847	2	1	100.89	H2-K1	H2-K1|MGI Symbol|histocompatibility 2, K1, K region [Source:MGI Symbol;Acc:MGI:95904]|ENSMUSG00000061232|ENSMUST00000025181	284014	951180	351927	491017	390748	537753	413847	254392	481565	957020	534946	498280	763072	513804	409783
ENSMUSP00000038069	8	8	675.2	H2-Ke6	H2-Ke6|MGI Symbol|H2-K region expressed gene 6 [Source:MGI Symbol;Acc:MGI:95911]|ENSMUSG00000073422|ENSMUST00000045467	3.0825e+07	2.95298e+07	2.56078e+07	2.51903e+07	3.46512e+07	2.95108e+07	2.83503e+07	2.78851e+07	3.28137e+07	3.27945e+07	3.19664e+07	2.91853e+07	2.93363e+07	2.90715e+07	3.01818e+07
ENSMUSP00000016703;ENSMUSP00000079670;ENSMUSP00000123946;ENSMUSP00000125754	6	1	546.31	H3f3b	H3f3b|MGI Symbol|H3 histone, family 3B [Source:MGI Symbol;Acc:MGI:1101768]|ENSMUSG00000016559|ENSMUST00000016703	7.43147e+07	7.98978e+07	8.51735e+07	9.93631e+07	9.3696e+07	8.8782e+07	8.16543e+07	6.36037e+07	5.82461e+07	9.85666e+07	1.04737e+08	8.50982e+07	8.32065e+07	8.95084e+07	8.99125e+07
ENSMUSP00000029610;ENSMUSP00000009713	24	24	1917.36	Hadh	Hadh|MGI Symbol|hydroxyacyl-Coenzyme A dehydrogenase [Source:MGI Symbol;Acc:MGI:96009]|ENSMUSG00000027984|ENSMUST00000029610	1.34941e+09	1.31979e+09	1.23347e+09	1.18721e+09	1.47005e+09	1.22469e+09	1.33292e+09	1.30426e+09	1.2761e+09	1.82686e+09	1.35145e+09	1.31197e+09	1.20382e+09	1.26354e+09	1.34248e+09
ENSMUSP00000120976	68	66	5621.22	Hadha	Hadha|MGI Symbol|hydroxyacyl-Coenzyme A dehydrogenase/3-ketoacyl-Coenzyme A thiolase/enoyl-Coenzyme A hydratase (trifunctional protein), alpha subunit [Source:MGI Symbol;Acc:MGI:2135593]|ENSMUSG00000025745|ENSMUST00000156859	4.53425e+09	4.4854e+09	4.17872e+09	4.4572e+09	4.85842e+09	4.01417e+09	4.17365e+09	4.30373e+09	4.50702e+09	5.76605e+09	4.35601e+09	4.4041e+09	4.07376e+09	4.3775e+09	4.51296e+09
ENSMUSP00000026841;ENSMUSP00000118296	36	35	3385.71	Hadhb	Hadhb|MGI Symbol|hydroxyacyl-Coenzyme A dehydrogenase/3-ketoacyl-Coenzyme A thiolase/enoyl-Coenzyme A hydratase (trifunctional protein), beta subunit [Source:MGI Symbol;Acc:MGI:2136381]|ENSMUSG00000059447|ENSMUST00000026841	2.56096e+09	2.6313e+09	2.38893e+09	2.60621e+09	2.84681e+09	2.36034e+09	2.3994e+09	2.45051e+09	2.53483e+09	3.43503e+09	2.53993e+09	2.63884e+09	2.37322e+09	2.56896e+09	2.60149e+09
ENSMUSP00000024974;ENSMUSP00000120734;ENSMUSP00000129904	5	4	174.41	Hagh	Hagh|MGI Symbol|hydroxyacyl glutathione hydrolase [Source:MGI Symbol;Acc:MGI:95745]|ENSMUSG00000024158|ENSMUST00000024974	2.44486e+06	3.15486e+06	2.36122e+06	1.79717e+06	3.76258e+06	3.01583e+06	2.69792e+06	2.65314e+06	3.48509e+06	1.30118e+06	2.90268e+06	2.60252e+06	3.16091e+06	2.6147e+06	3.01318e+06
ENSMUSP00000001416;ENSMUSP00000019287	7	6	243.44	Hars	Hars|MGI Symbol|histidyl-tRNA synthetase [Source:MGI Symbol;Acc:MGI:108087]|ENSMUSG00000001380|ENSMUST00000001416	2.35295e+06	2.54833e+06	2.7567e+06	2.36507e+06	2.47135e+06	2.15555e+06	2.73616e+06	2.27934e+06	2.34019e+06	3.97398e+06	2.65535e+06	2.52462e+06	2.37547e+06	2.33342e+06	2.44871e+06
ENSMUSP00000090895;ENSMUSP00000020531	12	12	1670.75	Hba-a2	Hba-a2|MGI Symbol|hemoglobin alpha, adult chain 2 [Source:MGI Symbol;Acc:MGI:96016]|ENSMUSG00000069917|ENSMUST00000093207	7.10213e+09	6.26912e+09	5.56395e+09	6.96875e+09	9.46672e+09	4.98675e+09	6.85527e+09	5.33377e+09	7.48241e+09	8.49628e+09	7.58584e+09	6.70967e+09	6.86646e+09	6.01428e+09	6.78315e+09
ENSMUSP00000115607	17	1	1925.14	Hbb-bs	Hbb-bs|MGI Symbol|hemoglobin, beta adult s chain [Source:MGI Symbol;Acc:MGI:5474852]|ENSMUSG00000052305|ENSMUST00000153218	588529	591030	582213	827329	707246	318476	627898	509087	620290	123914	622653	675939	717147	659614	693607
ENSMUSP00000023934	27	11	2575.98	Hbb-bs	Hbb-bs|MGI Symbol|hemoglobin, beta adult s chain [Source:MGI Symbol;Acc:MGI:5474852]|ENSMUSG00000052305|ENSMUST00000023934	3.11403e+09	3.0135e+09	2.8083e+09	3.47619e+09	4.17551e+09	2.33533e+09	3.05161e+09	2.52573e+09	3.6926e+09	3.31117e+09	3.48431e+09	3.31309e+09	3.46223e+09	3.14252e+09	3.27791e+09
ENSMUSP00000033229	1	1	25.53	Hbb-y	Hbb-y|MGI Symbol|hemoglobin Y, beta-like embryonic chain [Source:MGI Symbol;Acc:MGI:96027]|ENSMUSG00000052187|ENSMUST00000033229	1.28964e+06	1.36334e+06	1.14404e+06	1.79829e+06	1.69118e+06	1.05172e+06	1.12857e+06	953635	1.3215e+06	413053	1.36907e+06	1.47415e+06	1.64124e+06	1.60459e+06	1.68519e+06
ENSMUSP00000028233	4	4	212.28	Hc	Hc|MGI Symbol|hemolytic complement [Source:MGI Symbol;Acc:MGI:96031]|ENSMUSG00000026874|ENSMUST00000028233	114420	134415	500018	264016	188923	688831	618564	580837	252761	496676	343553	196803	218617	171220	260837
ENSMUSP00000033717;ENSMUSP00000133731	7	7	379.48	Hccs	Hccs|MGI Symbol|holocytochrome c synthetase [Source:MGI Symbol;Acc:MGI:106911]|ENSMUSG00000031352|ENSMUST00000033717	7.41902e+06	9.66256e+06	9.45573e+06	9.30142e+06	9.59884e+06	1.02398e+07	9.18126e+06	1.05231e+07	1.10403e+07	1.05705e+07	9.78182e+06	9.3712e+06	1.04249e+07	9.77349e+06	8.96488e+06
ENSMUSP00000019911	1	1	20.44	Hdac2	Hdac2|MGI Symbol|histone deacetylase 2 [Source:MGI Symbol;Acc:MGI:1097691]|ENSMUSG00000019777|ENSMUST00000019911	8.78332e+06	4.85444e+06	5.35348e+06	4.60765e+06	5.2695e+06	6.52119e+06	5.22912e+06	5.05124e+06	5.90075e+06	2.34624e+06	4.41031e+06	4.56133e+06	6.07147e+06	5.81091e+06	5.39338e+06
ENSMUSP00000005017;ENSMUSP00000002911;ENSMUSP00000124803	7	6	308.17	Hdgf	Hdgf|MGI Symbol|hepatoma-derived growth factor [Source:MGI Symbol;Acc:MGI:1194494]|ENSMUSG00000004897|ENSMUST00000005017	6.20726e+06	4.75009e+06	4.83135e+06	5.39763e+06	4.5348e+06	4.18317e+06	4.31068e+06	4.80263e+06	4.98199e+06	4.14396e+06	4.90104e+06	4.66241e+06	4.90617e+06	5.08343e+06	4.24091e+06
ENSMUSP00000026485;ENSMUSP00000095128	5	5	202.35	Hdhd2	Hdhd2|MGI Symbol|haloacid dehalogenase-like hydrolase domain containing 2 [Source:MGI Symbol;Acc:MGI:1924237]|ENSMUSG00000025421|ENSMUST00000026485	5.44604e+06	5.39738e+06	4.95602e+06	4.70532e+06	5.4217e+06	5.0083e+06	5.37525e+06	5.02928e+06	5.15787e+06	9.34761e+06	5.43391e+06	4.58917e+06	5.39308e+06	4.84092e+06	4.91635e+06
ENSMUSP00000043047;ENSMUSP00000023176;ENSMUSP00000139719	11	10	648.23	Hdlbp	Hdlbp|MGI Symbol|high density lipoprotein (HDL) binding protein [Source:MGI Symbol;Acc:MGI:99256]|ENSMUSG00000034088|ENSMUST00000042498	2.76723e+06	3.15136e+06	3.37117e+06	3.42177e+06	3.52832e+06	3.72555e+06	3.1853e+06	2.85534e+06	3.71646e+06	4.67078e+06	3.58559e+06	2.73662e+06	3.52292e+06	3.36012e+06	3.27658e+06
ENSMUSP00000066383	1	1	15.4	Hemgn	Hemgn|MGI Symbol|hemogen [Source:MGI Symbol;Acc:MGI:2136910]|ENSMUSG00000028332|ENSMUST00000071096	1.0311e+08	5.35619e+07	4.37799e+07	3.80762e+07	6.54103e+07	5.20396e+07	6.32993e+07	3.28278e+07	7.60864e+07	1.21661e+08	5.86248e+07	4.31506e+07	3.41843e+07	4.44047e+07	5.9673e+07
ENSMUSP00000026262	1	1	18.33	Hexa	Hexa|MGI Symbol|hexosaminidase A [Source:MGI Symbol;Acc:MGI:96073]|ENSMUSG00000025232|ENSMUST00000026262	36588.9	22212.8	76881.8	54953.9	21904.4	118228	80965.9	16200.7	67401.5	64056	21117.1	53773.7	55598.6	15918.7	41436.2
ENSMUSP00000035110	11	10	857.28	Hhatl	Hhatl|MGI Symbol|hedgehog acyltransferase-like [Source:MGI Symbol;Acc:MGI:1922020]|ENSMUSG00000032523|ENSMUST00000035110	2.02728e+07	2.35167e+07	1.89789e+07	2.60456e+07	2.14417e+07	1.87899e+07	2.04097e+07	2.21775e+07	1.79204e+07	2.02467e+07	1.89831e+07	2.37653e+07	2.125e+07	2.26988e+07	2.08399e+07
ENSMUSP00000031788	11	11	862.62	Hibadh	Hibadh|MGI Symbol|3-hydroxyisobutyrate dehydrogenase [Source:MGI Symbol;Acc:MGI:1889802]|ENSMUSG00000029776|ENSMUST00000031788	6.04421e+07	6.42534e+07	7.50664e+07	6.11361e+07	7.26159e+07	7.07937e+07	5.9e+07	7.29292e+07	7.69318e+07	9.42266e+07	1.03454e+08	7.39238e+07	6.20931e+07	6.63236e+07	6.83813e+07
ENSMUSP00000045606;ENSMUSP00000124976	15	13	1622.86	Hibch	Hibch|MGI Symbol|3-hydroxyisobutyryl-Coenzyme A hydrolase [Source:MGI Symbol;Acc:MGI:1923792]|ENSMUSG00000041426|ENSMUST00000044478	1.15955e+08	1.13578e+08	1.19636e+08	1.04741e+08	1.27551e+08	1.19025e+08	1.32883e+08	1.20585e+08	1.26187e+08	1.74402e+08	1.29177e+08	1.17408e+08	1.15942e+08	1.18581e+08	1.21531e+08
ENSMUSP00000054881	1	1	78.29	Higd1a	Higd1a|MGI Symbol|HIG1 domain family, member 1A [Source:MGI Symbol;Acc:MGI:1930666]|ENSMUSG00000038412|ENSMUST00000060251	231632	229367	275460	212166	302227	273819	273831	254007	198505	409583	306010	373540	300548	209522	236114
ENSMUSP00000020504;ENSMUSP00000114037	4	4	376.6	Hint1	Hint1|MGI Symbol|histidine triad nucleotide binding protein 1 [Source:MGI Symbol;Acc:MGI:1321133]|ENSMUSG00000020267|ENSMUST00000020504	3.51792e+07	3.15289e+07	2.6487e+07	2.95766e+07	3.56283e+07	2.90365e+07	3.38778e+07	2.52402e+07	3.15549e+07	5.85453e+07	3.21077e+07	2.76536e+07	2.54775e+07	2.45153e+07	3.03965e+07
ENSMUSP00000030192	7	6	694.46	Hint2	Hint2|MGI Symbol|histidine triad nucleotide binding protein 2 [Source:MGI Symbol;Acc:MGI:1916167]|ENSMUSG00000028470|ENSMUST00000030192	5.10848e+07	4.48444e+07	4.13274e+07	4.23534e+07	5.12183e+07	4.24152e+07	4.72285e+07	4.27288e+07	4.56903e+07	7.96622e+07	4.70335e+07	4.2829e+07	4.23099e+07	4.20372e+07	4.57094e+07
ENSMUSP00000125125	2	2	74.91	Hint3	Hint3|MGI Symbol|histidine triad nucleotide binding protein 3 [Source:MGI Symbol;Acc:MGI:1914097]|ENSMUSG00000019791|ENSMUST00000160646	1.40093e+06	1.65235e+06	1.6145e+06	1.34162e+06	1.39865e+06	1.49035e+06	1.5012e+06	1.44234e+06	1.26507e+06	2.03095e+06	1.28409e+06	1.62478e+06	1.38647e+06	1.27849e+06	1.25696e+06
ENSMUSP00000044395;ENSMUSP00000037304;ENSMUSP00000062030	3	1	122.64	Hist1h1d	Hist1h1d|MGI Symbol|histone cluster 1, H1d [Source:MGI Symbol;Acc:MGI:107502]|ENSMUSG00000052565|ENSMUST00000045301	5.82854e+07	6.76206e+07	6.2277e+07	6.98011e+07	6.82131e+07	6.40459e+07	5.56189e+07	4.52827e+07	5.85571e+07	1.0602e+08	6.02669e+07	6.01173e+07	5.43834e+07	5.8649e+07	5.71431e+07
ENSMUSP00000018246;ENSMUSP00000056604;ENSMUSP00000076397	8	8	620.8	Hist1h2bc	Hist1h2bc|MGI Symbol|histone cluster 1, H2bc [Source:MGI Symbol;Acc:MGI:1915274]|ENSMUSG00000018102|ENSMUST00000018246	5.40791e+08	5.85995e+08	4.8277e+08	6.05778e+08	5.81117e+08	5.25444e+08	5.08389e+08	4.42885e+08	5.16366e+08	7.43839e+08	5.20526e+08	5.45282e+08	5.85387e+08	5.67122e+08	5.20624e+08
ENSMUSP00000074994	6	2	422.96	Hist1h3f	Hist1h3f|MGI Symbol|histone cluster 1, H3f [Source:MGI Symbol;Acc:MGI:2448329]|ENSMUSG00000100210|ENSMUST00000075558	9.68571e+06	1.25526e+07	1.39547e+07	1.30949e+07	1.68811e+07	1.83617e+07	1.45147e+07	1.07278e+07	1.11286e+07	1.81499e+07	2.15911e+07	1.48236e+07	1.36944e+07	1.26992e+07	1.28999e+07
ENSMUSP00000085006	9	9	535.45	Hist1h4j	Hist1h4j|MGI Symbol|histone cluster 1, H4j [Source:MGI Symbol;Acc:MGI:2448436]|ENSMUSG00000067455|ENSMUST00000087714	3.56145e+08	4.76743e+08	3.73476e+08	4.69667e+08	4.51581e+08	4.09902e+08	3.68137e+08	3.56839e+08	3.52275e+08	5.61963e+08	3.81094e+08	4.00594e+08	4.2198e+08	4.17301e+08	4.0242e+08
ENSMUSP00000077814;ENSMUSP00000072227	8	3	408.51	Hist2h2aa1	Hist2h2aa1|MGI Symbol|histone cluster 2, H2aa1 [Source:MGI Symbol;Acc:MGI:96097]|ENSMUSG00000064220|ENSMUST00000078756	1.57387e+08	1.45777e+08	1.09713e+08	1.54046e+08	1.37568e+08	1.31343e+08	1.33771e+08	1.16298e+08	1.17264e+08	2.21012e+08	1.25166e+08	1.52203e+08	1.30383e+08	1.48376e+08	1.45883e+08
ENSMUSP00000097282;ENSMUSP00000072195;ENSMUSP00000114586;ENSMUSP00000117752;ENSMUSP00000120151	33	26	2398.82	Hk1	Hk1|MGI Symbol|hexokinase 1 [Source:MGI Symbol;Acc:MGI:96103]|ENSMUSG00000037012|ENSMUST00000099691	1.01401e+08	1.08384e+08	1.1422e+08	1.06743e+08	1.08561e+08	1.21133e+08	1.03187e+08	1.17516e+08	1.06845e+08	1.43266e+08	1.18693e+08	1.10785e+08	1.11649e+08	1.03634e+08	9.73246e+07
ENSMUSP00000000642;ENSMUSP00000051215;ENSMUSP00000125986;ENSMUSP00000128572	30	25	2310.81	Hk2	Hk2|MGI Symbol|hexokinase 2 [Source:MGI Symbol;Acc:MGI:1315197]|ENSMUSG00000000628|ENSMUST00000000642	1.90912e+08	2.17568e+08	1.89407e+08	1.98289e+08	2.01437e+08	2.1127e+08	1.92793e+08	1.99897e+08	2.07038e+08	3.22762e+08	1.74226e+08	1.98453e+08	1.97719e+08	2.125e+08	1.96227e+08
ENSMUSP00000076575	3	2	145.51	Hmbs	Hmbs|MGI Symbol|hydroxymethylbilane synthase [Source:MGI Symbol;Acc:MGI:96112]|ENSMUSG00000032126|ENSMUST00000077353	258778	287973	270425	271239		239574	255569	250280	142285		211580	153434	230260	231410
ENSMUSP00000100667	1	1	30.13	Hmga1-rs1	Hmga1-rs1|MGI Symbol|high mobility group AT-hook I, related sequence 1 [Source:MGI Symbol;Acc:MGI:96161]|ENSMUSG00000078249|ENSMUST00000105046	631302	844388	559118	895953	857149	518630	397975	346563	572281	260552	498755	529156	403165	601612	581302
ENSMUSP00000082682;ENSMUSP00000065940;ENSMUSP00000114515	4	4	260.22	Hmgb1	Hmgb1|MGI Symbol|high mobility group box 1 [Source:MGI Symbol;Acc:MGI:96113]|ENSMUSG00000066551|ENSMUST00000085546	1.98196e+07	2.12845e+07	1.61326e+07	2.35555e+07	2.39264e+07	2.08132e+07	1.72354e+07	1.76386e+07	2.48924e+07	2.0173e+07	1.7198e+07	2.14328e+07	2.12324e+07	1.88867e+07	1.96595e+07
ENSMUSP00000030432;ENSMUSP00000008052	9	9	749.65	Hmgcl	Hmgcl|MGI Symbol|3-hydroxy-3-methylglutaryl-Coenzyme A lyase [Source:MGI Symbol;Acc:MGI:96158]|ENSMUSG00000028672|ENSMUST00000030432	2.19333e+07	2.20811e+07	1.93297e+07	2.07346e+07	2.36296e+07	2.1977e+07	2.17117e+07	2.09896e+07	2.23713e+07	2.99442e+07	2.27554e+07	2.39471e+07	2.1201e+07	2.14877e+07	2.29404e+07
ENSMUSP00000004172;ENSMUSP00000112378;ENSMUSP00000115932;ENSMUSP00000122699	5	5	239.83	Hmox2	Hmox2|MGI Symbol|heme oxygenase 2 [Source:MGI Symbol;Acc:MGI:109373]|ENSMUSG00000004070|ENSMUST00000004172	6.63413e+06	7.08462e+06	6.51042e+06	6.85985e+06	6.30436e+06	6.16219e+06	6.67656e+06	6.43618e+06	7.70014e+06	1.07295e+07	7.10001e+06	7.20393e+06	6.80685e+06	6.23059e+06	6.56378e+06
ENSMUSP00000062747	2	2	132.74	Hnmt	Hnmt|MGI Symbol|histamine N-methyltransferase [Source:MGI Symbol;Acc:MGI:2153181]|ENSMUSG00000026986|ENSMUST00000051416	1.15283e+06	1.30702e+06	1.38239e+06	1.33886e+06	1.11453e+06	1.16702e+06	1.49898e+06	1.43991e+06	1.24823e+06	2.65745e+06	1.39092e+06	1.18663e+06	1.26797e+06	1.29678e+06	1.17969e+06
ENSMUSP00000007980	3	2	86.57	Hnrnpa0	Hnrnpa0|MGI Symbol|heterogeneous nuclear ribonucleoprotein A0 [Source:MGI Symbol;Acc:MGI:1924384]|ENSMUSG00000007836|ENSMUST00000007980	1.48898e+06	1.48038e+06	1.38822e+06	1.54494e+06	1.40397e+06	1.54115e+06	1.68041e+06	1.23492e+06	1.74405e+06	2.57623e+06	1.75257e+06	1.47125e+06	1.67458e+06	1.36532e+06	1.60587e+06
ENSMUSP00000042658;ENSMUSP00000139129	8	6	441.37	Hnrnpa1	Hnrnpa1|MGI Symbol|heterogeneous nuclear ribonucleoprotein A1 [Source:MGI Symbol;Acc:MGI:104820]|ENSMUSG00000046434|ENSMUST00000036004	5.17486e+06	5.46527e+06	4.73268e+06	5.01086e+06	5.74257e+06	5.88891e+06	5.91152e+06	4.37765e+06	7.08872e+06	6.11322e+06	5.25655e+06	4.96536e+06	5.13454e+06	4.88441e+06	5.20912e+06
ENSMUSP00000067491	12	10	857.65	Hnrnpa2b1	Hnrnpa2b1|MGI Symbol|heterogeneous nuclear ribonucleoprotein A2/B1 [Source:MGI Symbol;Acc:MGI:104819]|ENSMUSG00000004980|ENSMUST00000069949	6.65528e+07	6.70387e+07	5.70796e+07	6.32221e+07	7.76277e+07	6.68843e+07	6.91521e+07	5.12846e+07	7.71246e+07	8.17832e+07	6.40546e+07	5.76935e+07	6.59362e+07	5.67283e+07	6.31304e+07
ENSMUSP00000088298;ENSMUSP00000116125;ENSMUSP00000138965	9	8	582.04	Hnrnpa3	Hnrnpa3|MGI Symbol|heterogeneous nuclear ribonucleoprotein A3 [Source:MGI Symbol;Acc:MGI:1917171]|ENSMUSG00000059005|ENSMUST00000090792	2.99179e+07	3.03852e+07	3.06596e+07	3.01172e+07	3.23455e+07	3.16225e+07	3.37346e+07	3.00068e+07	3.63117e+07	3.88826e+07	3.6835e+07	3.37857e+07	3.39832e+07	2.94763e+07	3.06354e+07
ENSMUSP00000074238	4	4	169.86	Hnrnpab	Hnrnpab|MGI Symbol|heterogeneous nuclear ribonucleoprotein A/B [Source:MGI Symbol;Acc:MGI:1330294]|ENSMUSG00000020358|ENSMUST00000074669	6.30749e+06	6.03622e+06	5.38239e+06	5.4966e+06	7.15668e+06	6.94849e+06	7.11114e+06	5.29488e+06	7.36302e+06	1.14322e+07	7.00715e+06	6.29962e+06	5.71532e+06	5.13575e+06	6.131e+06
ENSMUSP00000107237	4	4	244.06	Hnrnpc	Hnrnpc|MGI Symbol|heterogeneous nuclear ribonucleoprotein C [Source:MGI Symbol;Acc:MGI:107795]|ENSMUSG00000060373|ENSMUST00000111610	8.36876e+06	8.11103e+06	8.22697e+06	7.91866e+06	7.89823e+06	7.09523e+06	7.49333e+06	7.03243e+06	8.01619e+06	1.31142e+07	7.07203e+06	7.83527e+06	7.48345e+06	7.25788e+06	7.24907e+06
ENSMUSP00000019128;ENSMUSP00000125984;ENSMUSP00000127833;ENSMUSP00000136781	3	2	136.53	Hnrnpd	Hnrnpd|MGI Symbol|heterogeneous nuclear ribonucleoprotein D [Source:MGI Symbol;Acc:MGI:101947]|ENSMUSG00000000568|ENSMUST00000019128	5.38088e+06	4.66227e+06	4.20161e+06	5.03837e+06	5.1958e+06	5.1019e+06	5.66267e+06	3.60495e+06	5.55004e+06	8.3723e+06	4.76684e+06	4.78323e+06	5.32378e+06	4.14412e+06	4.96516e+06
ENSMUSP00000084114	2	1	120.71	Hnrnpdl	Hnrnpdl|MGI Symbol|heterogeneous nuclear ribonucleoprotein D-like [Source:MGI Symbol;Acc:MGI:1355299]|ENSMUSG00000029328|ENSMUST00000086900	526223	659864	278405	500040	846152	570051	876341	340986	1.16858e+06	1.83201e+06	697548	514660	681539	321363	599645
ENSMUSP00000045048;ENSMUSP00000136162;ENSMUSP00000137091	6	4	384.48	Hnrnpf	Hnrnpf|MGI Symbol|heterogeneous nuclear ribonucleoprotein F [Source:MGI Symbol;Acc:MGI:2138741]|ENSMUSG00000042079|ENSMUST00000035493	2.16646e+06	2.46413e+06	2.46744e+06	2.07425e+06	2.89407e+06	2.9714e+06	2.18067e+06	1.94203e+06	2.69372e+06	4.34666e+06	2.91656e+06	2.24074e+06	2.36417e+06	1.85257e+06	1.98336e+06
ENSMUSP00000070503	8	1	547.82	Hnrnph1	Hnrnph1|MGI Symbol|heterogeneous nuclear ribonucleoprotein H1 [Source:MGI Symbol;Acc:MGI:1891925]|ENSMUSG00000007850|ENSMUST00000069304	378434	487301	302072	319123	522510	494465	440198	236440	574813	729262	437752	384740	469573	249897	370205
ENSMUSP00000050838	8	2	484.85	Hnrnph2	Hnrnph2|MGI Symbol|heterogeneous nuclear ribonucleoprotein H2 [Source:MGI Symbol;Acc:MGI:1201779]|ENSMUSG00000045427|ENSMUST00000059297	1.01108e+06	1.22533e+06	1.16383e+06	1.22734e+06	1.52501e+06	1.30137e+06	1.27953e+06	1.14956e+06	1.53253e+06	2.53963e+06	1.39179e+06	1.27855e+06	1.42364e+06	1.07833e+06	1.48799e+06
ENSMUSP00000039269;ENSMUSP00000134837;ENSMUSP00000135109;ENSMUSP00000135305;ENSMUSP00000135342;ENSMUSP00000135354;ENSMUSP00000135407;ENSMUSP00000135623;ENSMUSP00000135833;ENSMUSP00000135867	16	2	1283.78	Hnrnpk	Hnrnpk|MGI Symbol|heterogeneous nuclear ribonucleoprotein K [Source:MGI Symbol;Acc:MGI:99894]|ENSMUSG00000021546|ENSMUST00000043269	8.81631e+06	9.27876e+06	8.87007e+06	9.58551e+06	1.0332e+07	9.14346e+06	8.88648e+06	7.69557e+06	1.07208e+07	1.11496e+07	8.75899e+06	8.9576e+06	8.58518e+06	8.17588e+06	8.96553e+06
ENSMUSP00000049407;ENSMUSP00000133932;ENSMUSP00000133952;ENSMUSP00000134271	14	14	831.19	Hnrnpl	Hnrnpl|MGI Symbol|heterogeneous nuclear ribonucleoprotein L [Source:MGI Symbol;Acc:MGI:104816]|ENSMUSG00000015165|ENSMUST00000038572	2.39674e+07	2.5746e+07	2.35366e+07	2.3359e+07	2.43709e+07	2.41104e+07	2.34631e+07	2.07019e+07	2.40506e+07	3.74623e+07	2.52654e+07	2.34059e+07	2.54061e+07	2.16735e+07	2.411e+07
ENSMUSP00000084864;ENSMUSP00000116671;ENSMUSP00000123580	15	13	675.39	Hnrnpm	Hnrnpm|MGI Symbol|heterogeneous nuclear ribonucleoprotein M [Source:MGI Symbol;Acc:MGI:1926465]|ENSMUSG00000059208|ENSMUST00000087582	8.97655e+06	9.40371e+06	9.09741e+06	1.05874e+07	8.69227e+06	8.57217e+06	8.70669e+06	7.8121e+06	9.48709e+06	1.10891e+07	8.39428e+06	9.06496e+06	9.0335e+06	8.73222e+06	8.65906e+06
ENSMUSP00000047571	15	13	1176.64	Hnrnpu	Hnrnpu|MGI Symbol|heterogeneous nuclear ribonucleoprotein U [Source:MGI Symbol;Acc:MGI:1858195]|ENSMUSG00000039630|ENSMUST00000037748	4.36439e+07	4.22008e+07	4.1823e+07	4.64032e+07	4.34849e+07	3.96587e+07	3.90612e+07	3.79629e+07	3.90356e+07	6.7072e+07	3.87712e+07	4.11969e+07	4.07387e+07	3.94011e+07	3.93197e+07
ENSMUSP00000037268;ENSMUSP00000104038	2	2	60.59	Hnrnpul1	Hnrnpul1|MGI Symbol|heterogeneous nuclear ribonucleoprotein U-like 1 [Source:MGI Symbol;Acc:MGI:2443517]|ENSMUSG00000040725|ENSMUST00000043765	414060	553119	452924	570102	491374	503751	474158	315825	560995	762046	315255	512924	488461	525687	435943
ENSMUSP00000094515	7	7	409.45	Hnrnpul2	Hnrnpul2|MGI Symbol|heterogeneous nuclear ribonucleoprotein U-like 2 [Source:MGI Symbol;Acc:MGI:1915943]|ENSMUSG00000071659|ENSMUST00000096753	3.19993e+06	3.34485e+06	3.43655e+06	3.63638e+06	2.87443e+06	3.15996e+06	3.20979e+06	2.94159e+06	2.69466e+06	4.42259e+06	2.9347e+06	3.16719e+06	3.63439e+06	3.17309e+06	3.43141e+06
ENSMUSP00000080630	1	1	61.31	Hopx	Hopx|MGI Symbol|HOP homeobox [Source:MGI Symbol;Acc:MGI:1916782]|ENSMUSG00000059325|ENSMUST00000081964	2.42518e+06	947756	374225	662559	1.41342e+06	952057	760197	585657	1.48494e+06	2.38583e+06	1.0774e+06	772474	320286	557378	483503
ENSMUSP00000074436	12	10	578.05	Hp	Hp|MGI Symbol|haptoglobin [Source:MGI Symbol;Acc:MGI:96211]|ENSMUSG00000031722|ENSMUST00000074898	4.24093e+07	2.7348e+07	2.42392e+08	3.38136e+07		2.31116e+07	8.10299e+07	1.35221e+08	3.1215e+07		4.29341e+06	5.1445e+06	4.4545e+06	6.62516e+06
ENSMUSP00000030541;ENSMUSP00000095447;ENSMUSP00000117216;ENSMUSP00000118913;ENSMUSP00000122005;ENSMUSP00000123467	4	4	263.09	Hp1bp3	Hp1bp3|MGI Symbol|heterochromatin protein 1, binding protein 3 [Source:MGI Symbol;Acc:MGI:109369]|ENSMUSG00000028759|ENSMUST00000030541	1.90092e+06	2.12957e+06	1.98961e+06	2.56718e+06	2.40544e+06	2.08369e+06	1.63064e+06	1.66939e+06	1.34402e+06	1.90782e+06	1.84355e+06	1.90536e+06	2.0108e+06	1.93416e+06	1.70053e+06
ENSMUSP00000071756;ENSMUSP00000030572;ENSMUSP00000119726	3	3	80.21	Hpcal1	Hpcal1|MGI Symbol|hippocalcin-like 1 [Source:MGI Symbol;Acc:MGI:1855689]|ENSMUSG00000071379|ENSMUST00000071858	1.35883e+06	1.11751e+06	1.61546e+06	1.16582e+06		1.07133e+06	954424	1.18103e+06	1.22523e+06		796424	1.09707e+06	902269	845625
ENSMUSP00000026723	4	4	221.77	Hprt	Hprt|MGI Symbol|hypoxanthine guanine phosphoribosyl transferase [Source:MGI Symbol;Acc:MGI:96217]|ENSMUSG00000025630|ENSMUST00000026723	3.01669e+06	2.95991e+06	3.05706e+06	2.83599e+06	2.75354e+06	2.81454e+06	2.87257e+06	3.19072e+06	2.7238e+06	4.09388e+06	3.25246e+06	2.92717e+06	2.91901e+06	2.78349e+06	2.64877e+06
ENSMUSP00000033185	24	22	1735.68	Hpx	Hpx|MGI Symbol|hemopexin [Source:MGI Symbol;Acc:MGI:105112]|ENSMUSG00000030895|ENSMUST00000033185	3.22745e+08	3.32126e+08	8.1331e+08	2.86858e+08	3.01983e+08	5.21983e+08	6.19886e+08	7.77339e+08	4.02746e+08	5.62386e+08	5.30406e+08	3.17641e+08	3.06115e+08	2.68671e+08	3.42749e+08
ENSMUSP00000082459	30	30	3069.47	Hrc	Hrc|MGI Symbol|histidine rich calcium binding protein [Source:MGI Symbol;Acc:MGI:96226]|ENSMUSG00000038239|ENSMUST00000085351	1.48376e+08	1.34903e+08	1.40167e+08	1.45887e+08	1.47903e+08	1.42156e+08	1.32326e+08	1.70686e+08	1.35579e+08	6.58157e+07	1.2931e+08	1.12766e+08	1.40246e+08	1.38564e+08	1.3181e+08
ENSMUSP00000023590	11	10	491.91	Hrg	Hrg|MGI Symbol|histidine-rich glycoprotein [Source:MGI Symbol;Acc:MGI:2146636]|ENSMUSG00000022877|ENSMUST00000023590	8.01609e+06	7.10744e+06	1.30436e+07	8.0553e+06	9.77487e+06	1.24659e+07	1.31264e+07	1.10351e+07	9.11734e+06	1.34609e+07	1.13021e+07	7.32064e+06	8.35507e+06	7.77758e+06	8.43205e+06
ENSMUSP00000062811;ENSMUSP00000120926	2	2	66.19	Hscb	Hscb|MGI Symbol|HscB iron-sulfur cluster co-chaperone homolog (E. coli) [Source:MGI Symbol;Acc:MGI:2141135]|ENSMUSG00000043510|ENSMUST00000056937	648396	644063	390126	387022	655139	563006	648602	348375	1.11355e+06	1.37989e+06	459306	491396	436853	423621	579902
ENSMUSP00000026289;ENSMUSP00000108236	19	18	1643.27	Hsd17b10	Hsd17b10|MGI Symbol|hydroxysteroid (17-beta) dehydrogenase 10 [Source:MGI Symbol;Acc:MGI:1333871]|ENSMUSG00000025260|ENSMUST00000026289	2.65302e+08	2.64073e+08	2.43802e+08	2.30347e+08	2.83944e+08	2.34115e+08	2.43672e+08	2.47701e+08	2.76775e+08	3.80074e+08	2.50964e+08	2.53231e+08	2.39709e+08	2.63345e+08	2.59079e+08
ENSMUSP00000031251;ENSMUSP00000113455	4	4	180.73	Hsd17b11	Hsd17b11|MGI Symbol|hydroxysteroid (17-beta) dehydrogenase 11 [Source:MGI Symbol;Acc:MGI:2149821]|ENSMUSG00000029311|ENSMUST00000031251	1.06139e+06	1.11381e+06	1.55384e+06	1.17921e+06	1.14572e+06	1.04124e+06	1.1489e+06	1.16598e+06	886751	1.51027e+06	1.2189e+06	1.14171e+06	1.14505e+06	1.03895e+06	1.085e+06
ENSMUSP00000028619	2	2	73.42	Hsd17b12	Hsd17b12|MGI Symbol|hydroxysteroid (17-beta) dehydrogenase 12 [Source:MGI Symbol;Acc:MGI:1926967]|ENSMUSG00000027195|ENSMUST00000028619	126218	191996	567545	255943	260723	417822	268024	259016	150449	400383	256632	169843	283736	190532	222865
ENSMUSP00000025385	9	9	578.88	Hsd17b4	Hsd17b4|MGI Symbol|hydroxysteroid (17-beta) dehydrogenase 4 [Source:MGI Symbol;Acc:MGI:105089]|ENSMUSG00000024507|ENSMUST00000025385	1.44432e+07	1.17157e+07	1.47382e+07	1.30673e+07	1.53027e+07	9.55808e+06	1.2452e+07	1.29881e+07	1.11444e+07	1.18945e+07	1.48706e+07	1.31442e+07	1.16624e+07	1.18665e+07	1.14774e+07
ENSMUSP00000044371	2	2	64.27	Hsdl1	Hsdl1|MGI Symbol|hydroxysteroid dehydrogenase like 1 [Source:MGI Symbol;Acc:MGI:1919802]|ENSMUSG00000034189|ENSMUST00000036049	332904	335670	360024	432832	402052	324489	264153	295887	261620	325168	314232	342955	331180	272557	215138
ENSMUSP00000030078;ENSMUSP00000103152;ENSMUSP00000119139	20	20	1753.84	Hsdl2	Hsdl2|MGI Symbol|hydroxysteroid dehydrogenase like 2 [Source:MGI Symbol;Acc:MGI:1919729]|ENSMUSG00000028383|ENSMUST00000030078	1.53293e+08	1.44707e+08	1.4554e+08	1.42749e+08	1.57899e+08	1.41938e+08	1.35255e+08	1.50653e+08	1.45082e+08	1.86537e+08	1.48945e+08	1.4543e+08	1.37287e+08	1.42558e+08	1.45821e+08
ENSMUSP00000021698;ENSMUSP00000114201;ENSMUSP00000118189;ENSMUSP00000121138	33	18	1866.01	Hsp90aa1	Hsp90aa1|MGI Symbol|heat shock protein 90, alpha (cytosolic), class A member 1 [Source:MGI Symbol;Acc:MGI:96250]|ENSMUSG00000021270|ENSMUST00000021698	6.05496e+07	6.52378e+07	7.1517e+07	6.38745e+07	5.59805e+07	6.38631e+07	6.70824e+07	6.39507e+07	6.46868e+07	9.25159e+07	5.84242e+07	6.14456e+07	6.57338e+07	5.72806e+07	6.11283e+07
ENSMUSP00000024739;ENSMUSP00000119678;ENSMUSP00000126239;ENSMUSP00000127338;ENSMUSP00000131601	41	25	3252.8	Hsp90ab1	Hsp90ab1|MGI Symbol|heat shock protein 90 alpha (cytosolic), class B member 1 [Source:MGI Symbol;Acc:MGI:96247]|ENSMUSG00000023944|ENSMUST00000024739	4.33344e+08	4.38959e+08	4.43845e+08	4.55105e+08	4.40835e+08	4.47009e+08	4.29619e+08	4.35234e+08	4.88406e+08	7.00679e+08	3.97636e+08	4.03706e+08	4.34091e+08	4.26581e+08	4.14046e+08
ENSMUSP00000020238;ENSMUSP00000122710	28	26	1808.89	Hsp90b1	Hsp90b1|MGI Symbol|heat shock protein 90, beta (Grp94), member 1 [Source:MGI Symbol;Acc:MGI:98817]|ENSMUSG00000020048|ENSMUST00000020238	8.80224e+07	9.83205e+07	1.10856e+08	9.55507e+07	9.26312e+07	1.02276e+08	9.50064e+07	9.81103e+07	1.10992e+08	1.34784e+08	9.04432e+07	9.07095e+07	1.04087e+08	8.80575e+07	8.6711e+07
ENSMUSP00000096950;ENSMUSP00000066860	11	11	546.49	Hspa12b	Hspa12b|MGI Symbol|heat shock protein 12B [Source:MGI Symbol;Acc:MGI:1919880]|ENSMUSG00000074793|ENSMUST00000099349	4.41349e+06	5.13457e+06	4.80725e+06	4.23862e+06	4.92384e+06	5.06017e+06	4.75313e+06	4.50793e+06	4.26263e+06	7.15807e+06	4.98324e+06	4.85065e+06	4.84241e+06	4.90745e+06	4.57813e+06
ENSMUSP00000084586	14	3	781.84	Hspa1a	Hspa1a|MGI Symbol|heat shock protein 1A [Source:MGI Symbol;Acc:MGI:96244]|ENSMUSG00000091971|ENSMUST00000087328	817010	1.84945e+06	1.1456e+06	1.12837e+06	959818	1.36447e+06	1.45484e+06	667457	1.57624e+06	1.8032e+06	756675	587503	1.14671e+06	716938	577850
ENSMUSP00000020630	29	28	1791.48	Hspa4	Hspa4|MGI Symbol|heat shock protein 4 [Source:MGI Symbol;Acc:MGI:1342292]|ENSMUSG00000020361|ENSMUST00000020630	7.84961e+07	8.07813e+07	7.56061e+07	7.16904e+07	7.84579e+07	8.31741e+07	7.544e+07	7.51114e+07	8.7259e+07	1.0359e+08	7.45155e+07	7.2258e+07	7.80863e+07	7.30559e+07	7.15453e+07
ENSMUSP00000103721	9	6	371.2	Hspa4l	Hspa4l|MGI Symbol|heat shock protein 4 like [Source:MGI Symbol;Acc:MGI:107422]|ENSMUSG00000025757|ENSMUST00000108086	1.47612e+06	1.76803e+06	2.16502e+06	1.35531e+06	1.59284e+06	1.83515e+06	1.75269e+06	1.56303e+06	1.88419e+06	3.00212e+06	1.76096e+06	1.62396e+06	1.88051e+06	1.61832e+06	1.74673e+06
ENSMUSP00000028222	30	24	2343.08	Hspa5	Hspa5|MGI Symbol|heat shock protein 5 [Source:MGI Symbol;Acc:MGI:95835]|ENSMUSG00000026864|ENSMUST00000028222	3.19021e+08	2.9432e+08	3.02272e+08	3.08924e+08	3.17373e+08	3.28945e+08	2.84995e+08	2.91233e+08	3.38445e+08	4.05036e+08	3.33948e+08	2.91412e+08	3.09688e+08	3.01785e+08	3.01368e+08
ENSMUSP00000015800;ENSMUSP00000007248;ENSMUSP00000079306;ENSMUSP00000113722;ENSMUSP00000114081	48	34	3247.06	Hspa8	Hspa8|MGI Symbol|heat shock protein 8 [Source:MGI Symbol;Acc:MGI:105384]|ENSMUSG00000015656|ENSMUST00000015800	5.71621e+08	6.0476e+08	5.88106e+08	5.79516e+08	6.3254e+08	6.19515e+08	5.72234e+08	5.60596e+08	6.46717e+08	8.25802e+08	5.83932e+08	5.686e+08	5.86042e+08	5.67717e+08	5.78771e+08
ENSMUSP00000025217	40	38	3460.63	Hspa9	Hspa9|MGI Symbol|heat shock protein 9 [Source:MGI Symbol;Acc:MGI:96245]|ENSMUSG00000024359|ENSMUST00000025217	6.63308e+08	6.65087e+08	6.10651e+08	6.13371e+08	6.83081e+08	6.19519e+08	6.57352e+08	6.57357e+08	6.7476e+08	8.17e+08	6.2336e+08	6.14973e+08	6.27799e+08	6.38522e+08	6.48007e+08
ENSMUSP00000005077;ENSMUSP00000106785	9	8	480.27	Hspb1	Hspb1|MGI Symbol|heat shock protein 1 [Source:MGI Symbol;Acc:MGI:96240]|ENSMUSG00000004951|ENSMUST00000005077	7.46686e+07	7.1524e+07	5.7074e+07	5.50393e+07	8.04567e+07	9.80039e+07	7.7187e+07	5.99128e+07	9.93793e+07	1.30467e+08	7.13119e+07	5.69964e+07	5.93582e+07	5.63041e+07	6.49047e+07
ENSMUSP00000042374	3	2	152.27	Hspb2	Hspb2|MGI Symbol|heat shock protein 2 [Source:MGI Symbol;Acc:MGI:1916503]|ENSMUSG00000038086|ENSMUST00000042790	5.68449e+06	4.15975e+06	4.1707e+06	4.45437e+06	5.00531e+06	7.13767e+06	5.67264e+06	5.24377e+06	6.91148e+06	1.00267e+07	7.29088e+06	5.64049e+06	6.23458e+06	5.13963e+06	5.19082e+06
ENSMUSP00000054193	1	1	59.52	Hspb3	Hspb3|MGI Symbol|heat shock protein 3 [Source:MGI Symbol;Acc:MGI:1928479]|ENSMUSG00000051456|ENSMUST00000054650	488441	599322	533228	214932	272765	440034	490473	540626	910158	254962	487729	493555	629977	428412	453005
ENSMUSP00000039172	9	9	915.17	Hspb6	Hspb6|MGI Symbol|heat shock protein, alpha-crystallin-related, B6 [Source:MGI Symbol;Acc:MGI:2685325]|ENSMUSG00000036854|ENSMUST00000044048	7.81589e+07	8.03121e+07	5.46219e+07	5.43478e+07	8.75453e+07	1.07718e+08	8.82233e+07	6.32193e+07	1.10932e+08	1.12211e+08	6.89514e+07	6.30661e+07	6.39213e+07	6.2975e+07	7.23738e+07
ENSMUSP00000099544	7	7	569.41	Hspb7	Hspb7|MGI Symbol|heat shock protein family, member 7 (cardiovascular) [Source:MGI Symbol;Acc:MGI:1352494]|ENSMUSG00000006221|ENSMUST00000102486	2.15612e+07	2.04059e+07	1.35888e+07	1.4081e+07	2.04887e+07	2.92308e+07	2.40339e+07	1.4552e+07	3.50329e+07	4.55527e+07	2.00423e+07	1.69314e+07	1.71134e+07	1.45005e+07	1.90902e+07
ENSMUSP00000037007	3	3	357.71	Hspb8	Hspb8|MGI Symbol|heat shock protein 8 [Source:MGI Symbol;Acc:MGI:2135756]|ENSMUSG00000041548|ENSMUST00000036991	9.94812e+06	9.46454e+06	7.16099e+06	6.56988e+06	1.03206e+07	1.19132e+07	1.02558e+07	8.34572e+06	1.04741e+07	1.90635e+07	8.48932e+06	8.75892e+06	8.36905e+06	7.93339e+06	9.05045e+06
ENSMUSP00000078886	1	1	22.66	Hspbp1	Hspbp1|MGI Symbol|HSPA (heat shock 70kDa) binding protein, cytoplasmic cochaperone 1 [Source:MGI Symbol;Acc:MGI:1913495]|ENSMUSG00000063802|ENSMUST00000079970	1.64158e+06	2.03736e+06	1.89319e+06	1.58478e+06	1.53779e+06	1.46063e+06	1.98049e+06	2.11993e+06	1.37427e+06	2.81044e+06	1.88582e+06	1.83439e+06	2.03113e+06	1.97672e+06	2.09818e+06
ENSMUSP00000027123;ENSMUSP00000119336;ENSMUSP00000122947	40	39	4228.24	Hspd1	Hspd1|MGI Symbol|heat shock protein 1 (chaperonin) [Source:MGI Symbol;Acc:MGI:96242]|ENSMUSG00000025980|ENSMUST00000027123	1.26196e+09	1.23188e+09	1.16293e+09	1.10639e+09	1.26373e+09	1.08018e+09	1.15625e+09	1.19188e+09	1.16508e+09	1.71506e+09	1.12359e+09	1.12281e+09	1.16612e+09	1.12113e+09	1.23942e+09
ENSMUSP00000074724	4	4	176.06	Hspe1	Hspe1|MGI Symbol|heat shock protein 1 (chaperonin 10) [Source:MGI Symbol;Acc:MGI:104680]|ENSMUSG00000073676|ENSMUST00000075242	5.21407e+07	4.09081e+07	2.91229e+07	2.85179e+07	4.99814e+07	3.49052e+07	4.92474e+07	2.96242e+07	4.53782e+07	6.83212e+07	3.83864e+07	3.38352e+07	2.94487e+07	3.03105e+07	3.54709e+07
ENSMUSP00000131316;ENSMUSP00000030547	128	126	7982.4	Hspg2	Hspg2|MGI Symbol|perlecan (heparan sulfate proteoglycan 2) [Source:MGI Symbol;Acc:MGI:96257]|ENSMUSG00000028763|ENSMUST00000171332	3.49332e+08	3.89174e+08	3.86551e+08	3.83901e+08	4.00967e+08	4.45749e+08	3.59225e+08	3.51634e+08	3.65583e+08	5.62542e+08	3.95561e+08	3.59745e+08	3.58249e+08	3.5752e+08	3.60721e+08
ENSMUSP00000074392	2	2	49.81	Hsph1	Hsph1|MGI Symbol|heat shock 105kDa/110kDa protein 1 [Source:MGI Symbol;Acc:MGI:105053]|ENSMUSG00000029657|ENSMUST00000074846	492656	428293	577973	518571	506721	591768	560072	551722	498076	368531	357451	419443	517127	485532	462570
ENSMUSP00000082374	1	1	34.53	Htatip2	Htatip2|MGI Symbol|HIV-1 tat interactive protein 2, homolog (human) [Source:MGI Symbol;Acc:MGI:1859271]|ENSMUSG00000039745|ENSMUST00000085272	0	0	2759.06	0	90817	127764	0	0	133127	104890	93679.7	0	4359.91	0	0
ENSMUSP00000087073;ENSMUSP00000081044;ENSMUSP00000115547;ENSMUSP00000118234	5	5	325.58	Htra2	Htra2|MGI Symbol|HtrA serine peptidase 2 [Source:MGI Symbol;Acc:MGI:1928676]|ENSMUSG00000068329|ENSMUST00000089645	5.95593e+06	5.41369e+06	5.59782e+06	4.92664e+06	4.7001e+06	4.1336e+06	4.40194e+06	5.28589e+06	5.3324e+06	8.31303e+06	4.48183e+06	5.25302e+06	4.79507e+06	5.34546e+06	5.2453e+06
ENSMUSP00000026292;ENSMUSP00000118185;ENSMUSP00000120057	3	3	77.69	Huwe1	Huwe1|MGI Symbol|HECT, UBA and WWE domain containing 1 [Source:MGI Symbol;Acc:MGI:1926884]|ENSMUSG00000025261|ENSMUST00000026292	195709	265904	249557	281198	231287	360830	233852	123289	182035	541055	132758	263681	249649	203449	261401
ENSMUSP00000068594;ENSMUSP00000124177	2	1	38.53	Hyou1	Hyou1|MGI Symbol|hypoxia up-regulated 1 [Source:MGI Symbol;Acc:MGI:108030]|ENSMUSG00000032115|ENSMUST00000066601	111557	112378	173046	166728	129081	154955	144014	102366	359715	93966.8	212927	131591	223860	132883	99237
ENSMUSP00000075599	1	1	29.25	I830012O16Rik	I830012O16Rik|MGI Symbol|RIKEN cDNA I830012O16 gene [Source:MGI Symbol;Acc:MGI:3698419]|ENSMUSG00000062488|ENSMUST00000076249	443241	431613	453007	523656	456744	386017	511536	364404	387490	242253	418060	372809	544133	425617	519142
ENSMUSP00000076090	1	1	29.02	Iah1	Iah1|MGI Symbol|isoamyl acetate-hydrolyzing esterase 1 homolog (S. cerevisiae) [Source:MGI Symbol;Acc:MGI:1914982]|ENSMUSG00000062054|ENSMUST00000076813	32161.1	175995	148421	122306	16910.9	121282	236297	115111	69861.4	171454	64723.3	195984	224913	202562	103340
ENSMUSP00000048096;ENSMUSP00000130058;ENSMUSP00000130204	12	11	590.63	Iars	Iars|MGI Symbol|isoleucine-tRNA synthetase [Source:MGI Symbol;Acc:MGI:2145219]|ENSMUSG00000037851|ENSMUST00000047363	4.0211e+06	4.44483e+06	4.91386e+06	3.84189e+06	3.86967e+06	5.09276e+06	4.24142e+06	4.48032e+06	4.75743e+06	6.88834e+06	4.20278e+06	4.12956e+06	4.69761e+06	4.23446e+06	3.87592e+06
ENSMUSP00000027921;ENSMUSP00000023578;ENSMUSP00000106601;ENSMUSP00000106603	32	31	2049.75	Iars2	Iars2|MGI Symbol|isoleucine-tRNA synthetase 2, mitochondrial [Source:MGI Symbol;Acc:MGI:1919586]|ENSMUSG00000026618|ENSMUST00000027921	7.17384e+07	7.70342e+07	7.10772e+07	6.70796e+07	7.92298e+07	7.80727e+07	7.25537e+07	7.33e+07	8.03348e+07	1.29647e+08	7.9808e+07	7.40252e+07	7.39455e+07	7.08756e+07	7.38815e+07
ENSMUSP00000049823;ENSMUSP00000114501	7	7	236.9	Iba57	Iba57|MGI Symbol|IBA57, iron-sulfur cluster assembly homolog (S. cerevisiae) [Source:MGI Symbol;Acc:MGI:3041174]|ENSMUSG00000049287|ENSMUST00000054523	7.03983e+06	6.90614e+06	5.55126e+06	5.41002e+06	7.09816e+06	6.74851e+06	6.21993e+06	7.07409e+06	7.42685e+06	1.06051e+07	6.50854e+06	6.07257e+06	7.0108e+06	6.25031e+06	6.1591e+06
ENSMUSP00000001055;ENSMUSP00000118043	2	1	54.25	Icam2	Icam2|MGI Symbol|intercellular adhesion molecule 2 [Source:MGI Symbol;Acc:MGI:96394]|ENSMUSG00000001029|ENSMUST00000001055	140875	175706	95702.9	111178	87278	162267	145650	157310	258937	241958	155072	142993	99177.4	96291.4	145469
ENSMUSP00000048234	1	1	15.4	Ick	Ick|MGI Symbol|intestinal cell kinase [Source:MGI Symbol;Acc:MGI:1934157]|ENSMUSG00000009828|ENSMUST00000044551	4.74305e+06	5.0671e+06	4.65049e+06	4.71557e+06	4.86844e+06	4.23351e+06	4.64712e+06	5.60038e+06	4.77439e+06	1.79979e+06	4.65443e+06	4.85065e+06	4.73322e+06	4.67515e+06	5.38104e+06
ENSMUSP00000099325	1	1	33.53	Ict1	Ict1|MGI Symbol|immature colon carcinoma transcript 1 [Source:MGI Symbol;Acc:MGI:1915822]|ENSMUSG00000018858|ENSMUST00000103036	170189	295064	414557	172361	320939	214619	289465	383760	277188	80586.6	336037	376057	311368	356338	229035
ENSMUSP00000121358	1	1	23.79	Ide	Ide|MGI Symbol|insulin degrading enzyme [Source:MGI Symbol;Acc:MGI:96412]|ENSMUSG00000056999|ENSMUST00000131070	82355.8	90954.9	81278	121244	116267	129944	98486.8	51069.7	160989	193999	81335.9	144467	47311.6	77784.3	99058.6
ENSMUSP00000095316;ENSMUSP00000117853;ENSMUSP00000139906;ENSMUSP00000140694	17	15	925.99	Idh1	Idh1|MGI Symbol|isocitrate dehydrogenase 1 (NADP+), soluble [Source:MGI Symbol;Acc:MGI:96413]|ENSMUSG00000025950|ENSMUST00000097709	4.80282e+07	5.28068e+07	5.59751e+07	4.89538e+07	5.4148e+07	5.04093e+07	5.30416e+07	5.27312e+07	5.3123e+07	8.34957e+07	6.09689e+07	5.7173e+07	5.0178e+07	5.32113e+07	5.60603e+07
ENSMUSP00000103007;ENSMUSP00000064900;ENSMUSP00000118184	45	43	3230.12	Idh2	Idh2|MGI Symbol|isocitrate dehydrogenase 2 (NADP+), mitochondrial [Source:MGI Symbol;Acc:MGI:96414]|ENSMUSG00000030541|ENSMUST00000107384	4.22149e+09	4.36277e+09	3.6397e+09	4.0479e+09	4.59912e+09	3.74734e+09	4.00845e+09	4.02098e+09	4.26609e+09	4.90643e+09	4.03466e+09	4.16619e+09	4.16995e+09	4.41882e+09	4.30648e+09
ENSMUSP00000127526	24	23	1833.54	Idh3a	Idh3a|MGI Symbol|isocitrate dehydrogenase 3 (NAD+) alpha [Source:MGI Symbol;Acc:MGI:1915084]|ENSMUSG00000032279|ENSMUST00000167866	1.38401e+09	1.37816e+09	1.35917e+09	1.2677e+09	1.41635e+09	1.32172e+09	1.35505e+09	1.46633e+09	1.47301e+09	2.10254e+09	1.58935e+09	1.39672e+09	1.33036e+09	1.35802e+09	1.37916e+09
ENSMUSP00000028892;ENSMUSP00000139331	19	17	1878.55	Idh3b	Idh3b|MGI Symbol|isocitrate dehydrogenase 3 (NAD+) beta [Source:MGI Symbol;Acc:MGI:2158650]|ENSMUSG00000027406|ENSMUST00000028892	4.80798e+08	4.99689e+08	4.98024e+08	4.73527e+08	5.28541e+08	4.91137e+08	4.85329e+08	5.28745e+08	5.61255e+08	6.57552e+08	5.3547e+08	4.79356e+08	4.86047e+08	4.90691e+08	4.99868e+08
ENSMUSP00000056502	13	12	1531.1	Idh3g	Idh3g|MGI Symbol|isocitrate dehydrogenase 3 (NAD+), gamma [Source:MGI Symbol;Acc:MGI:1099463]|ENSMUSG00000002010|ENSMUST00000052761	5.80999e+08	5.68586e+08	5.47635e+08	4.92696e+08	6.06318e+08	5.63543e+08	5.35991e+08	5.43091e+08	5.89293e+08	9.82475e+08	6.22695e+08	5.33867e+08	5.3169e+08	5.45633e+08	5.47235e+08
ENSMUSP00000026487	1	1	50.49	Ier3ip1	Ier3ip1|MGI Symbol|immediate early response 3 interacting protein 1 [Source:MGI Symbol;Acc:MGI:1913441]|ENSMUSG00000090000|ENSMUST00000026487	672809	959189	1.3873e+06	1.15086e+06	1.05068e+06	2.04573e+06	1.04596e+06	1.18317e+06	1.05244e+06	2.55288e+06	1.30575e+06	1.0779e+06	1.16714e+06	965457	784258
ENSMUSP00000026565;ENSMUSP00000071470	2	2	117.72	Ifitm3	Ifitm3|MGI Symbol|interferon induced transmembrane protein 3 [Source:MGI Symbol;Acc:MGI:1913391]|ENSMUSG00000025492|ENSMUST00000026565	1.2565e+06	1.63657e+06	1.93633e+06	1.81132e+06	1.8169e+06	1.82127e+06	1.75915e+06	1.66146e+06	2.03426e+06	1.00547e+06	1.57068e+06	1.7264e+06	1.67363e+06	1.37554e+06	1.28255e+06
ENSMUSP00000024599	5	4	182.94	Igf2r	Igf2r|MGI Symbol|insulin-like growth factor 2 receptor [Source:MGI Symbol;Acc:MGI:96435]|ENSMUSG00000023830|ENSMUST00000024599	311587	520483	580885	414374	348735	385901	459436	431539	423261	919835	513510	403174	364092	551498	412358
ENSMUSP00000045057	1	1	48.3	Igfbp7	Igfbp7|MGI Symbol|insulin-like growth factor binding protein 7 [Source:MGI Symbol;Acc:MGI:1352480]|ENSMUSG00000036256|ENSMUST00000046746	3784.94	43191.7	61170.1	9727.89	9509.31	52815.4	29195.4	23217.3	108130	133447	36513.5	58599.6	9469.09	28871.2	42273
ENSMUSP00000084259	2	2	192.15	Igj	Igj|MGI Symbol|immunoglobulin joining chain [Source:MGI Symbol;Acc:MGI:96493]|ENSMUSG00000067149|ENSMUST00000087033	8.07378e+06	4.58671e+06	5.8521e+06	5.41823e+06	7.08973e+06	7.96298e+06	6.94031e+06	5.50113e+06	6.36902e+06	1.36311e+07	6.21011e+06	7.31871e+06	5.41811e+06	4.95112e+06	6.72243e+06
ENSMUSP00000058045	1	1	13.91	Il31ra	Il31ra|MGI Symbol|interleukin 31 receptor A [Source:MGI Symbol;Acc:MGI:2180511]|ENSMUSG00000050377|ENSMUST00000051756	6.88823e+06	8.46396e+06	8.24759e+06	8.36404e+06	1.51175e+07	1.37132e+07	8.34023e+06	7.59104e+06	1.08865e+07	2.47606e+07	9.93244e+06	7.66494e+06	9.92628e+06	1.16952e+07	8.84902e+06
ENSMUSP00000033015	1	1	19.33	Il4i1	Il4i1|MGI Symbol|interleukin 4 induced 1 [Source:MGI Symbol;Acc:MGI:109552]|ENSMUSG00000074141|ENSMUST00000033015	134029	96550.2	112687	93591.5	50604.9	64194.2	77219.1	132644	29997.9	35156	32948.1	117684	65574.9	79540.8	70858.4
ENSMUSP00000001042	3	3	152.92	Ilf2	Ilf2|MGI Symbol|interleukin enhancer binding factor 2 [Source:MGI Symbol;Acc:MGI:1915031]|ENSMUSG00000001016|ENSMUST00000001042	236596	276296	333512	387246	340907	460929	391218	324151	363931	559585	278438	333662	325790	331890	338748
ENSMUSP00000065770	1	1	14.28	Ilf3	Ilf3|MGI Symbol|interleukin enhancer binding factor 3 [Source:MGI Symbol;Acc:MGI:1339973]|ENSMUSG00000032178|ENSMUST00000067646	50660.8	63353.4	65319.4	78375.7	85015.4	71916.7	67041.7	62231.8	68865.5	39336.6	70161.5	65720.4	81658.9	59549.2	62126.6
ENSMUSP00000033182;ENSMUSP00000116329;ENSMUSP00000123443	9	9	413.89	Ilk	Ilk|MGI Symbol|integrin linked kinase [Source:MGI Symbol;Acc:MGI:1195267]|ENSMUSG00000030890|ENSMUST00000033182	9.25219e+06	1.04298e+07	9.98077e+06	9.7252e+06	1.05402e+07	1.02945e+07	1.02028e+07	9.98859e+06	1.02891e+07	1.48577e+07	1.09283e+07	9.67058e+06	1.03834e+07	9.64525e+06	9.58267e+06
ENSMUSP00000098859;ENSMUSP00000066181;ENSMUSP00000109788;ENSMUSP00000128834;ENSMUSP00000133017	58	2	4116.95	Immt	Immt|MGI Symbol|inner membrane protein, mitochondrial [Source:MGI Symbol;Acc:MGI:1923864]|ENSMUSG00000052337|ENSMUST00000101301	1.4521e+06	1.84022e+06	1.96106e+06	1.65369e+06	1.64574e+06	1.60722e+06	1.5299e+06	1.18565e+06	1.88957e+06	2.79192e+06	1.77813e+06	1.59173e+06	1.8915e+06	1.64719e+06	1.41469e+06
ENSMUSP00000128967;ENSMUSP00000128367	58	2	4052.12	Immt	Immt|MGI Symbol|inner membrane protein, mitochondrial [Source:MGI Symbol;Acc:MGI:1923864]|ENSMUSG00000052337|ENSMUST00000166938	1.51054e+07	1.49101e+07	1.4234e+07	1.53892e+07	1.51287e+07	1.33948e+07	1.43792e+07	1.551e+07	1.52554e+07	5.38983e+06	1.3948e+07	1.36746e+07	1.52941e+07	1.63729e+07	1.49425e+07
ENSMUSP00000068174;ENSMUSP00000113860;ENSMUSP00000116088;ENSMUSP00000141345	10	10	472.22	Impa1	Impa1|MGI Symbol|inositol (myo)-1(or 4)-monophosphatase 1 [Source:MGI Symbol;Acc:MGI:1933158]|ENSMUSG00000027531|ENSMUST00000065938	8.748e+06	9.99649e+06	1.08235e+07	9.68013e+06	1.08698e+07	1.39775e+07	9.68228e+06	9.75178e+06	1.06708e+07	2.22441e+07	1.05652e+07	1.00004e+07	1.04856e+07	8.98395e+06	9.50085e+06
ENSMUSP00000003569	5	5	291.42	Inmt	Inmt|MGI Symbol|indolethylamine N-methyltransferase [Source:MGI Symbol;Acc:MGI:102963]|ENSMUSG00000003477|ENSMUST00000003569	4.92885e+06	5.07969e+06	4.97144e+06	6.73707e+06	5.60366e+06	2.66795e+06	6.46419e+06	3.36314e+06	3.45352e+06	5.35312e+06	8.25713e+06	6.4221e+06	6.95922e+06	6.04152e+06	5.66595e+06
ENSMUSP00000027271	1	1	102.13	Inpp1	Inpp1|MGI Symbol|inositol polyphosphate-1-phosphatase [Source:MGI Symbol;Acc:MGI:104848]|ENSMUSG00000026102|ENSMUST00000027271	260382	227956	243271	174922	261713	182493	378738	242944	284556	386554	119105	247599	271267	305443	198212
ENSMUSP00000026550	1	1	33.45	Inpp5a	Inpp5a|MGI Symbol|inositol polyphosphate-5-phosphatase A [Source:MGI Symbol;Acc:MGI:2686961]|ENSMUSG00000025477|ENSMUST00000026550	919062	1.32014e+06	1.06023e+06	998624	799979	823035	1.09997e+06	1.061e+06	855887	1.54356e+06	788742	1.03991e+06	1.04398e+06	966095	1.25408e+06
ENSMUSP00000088837	1	1	15.93	Insr	Insr|MGI Symbol|insulin receptor [Source:MGI Symbol;Acc:MGI:96575]|ENSMUSG00000005534|ENSMUST00000091291	727627	659936	638867	791477	718959	469054	481438	516208	656321	936324	729691	782139	820074	983173	869883
ENSMUSP00000032898	18	17	945.54	Ipo5	Ipo5|MGI Symbol|importin 5 [Source:MGI Symbol;Acc:MGI:1917822]|ENSMUSG00000030662|ENSMUST00000032898	2.25563e+07	2.21938e+07	2.31284e+07	2.11958e+07	2.38808e+07	2.45335e+07	1.98825e+07	2.00628e+07	2.39569e+07	3.81207e+07	2.3528e+07	2.2013e+07	2.05962e+07	2.26781e+07	2.20453e+07
ENSMUSP00000081782;ENSMUSP00000046759	7	7	340.4	Ipo7	Ipo7|MGI Symbol|importin 7 [Source:MGI Symbol;Acc:MGI:2152414]|ENSMUSG00000066232|ENSMUST00000084731	1.92791e+06	2.94405e+06	2.94448e+06	2.67541e+06	2.57201e+06	3.77761e+06	2.44073e+06	2.49115e+06	3.03104e+06	4.4617e+06	2.3009e+06	2.69471e+06	2.6959e+06	2.19607e+06	2.30588e+06
ENSMUSP00000108717	4	1	79.15	Iqca	Iqca|MGI Symbol|IQ motif containing with AAA domain [Source:MGI Symbol;Acc:MGI:1922168]|ENSMUSG00000026301|ENSMUST00000113094	9.05294e+06	8.34892e+06	7.73491e+06	9.38995e+06	6.3851e+06	5.93814e+06	7.68022e+06	8.79984e+06	7.24349e+06	1.23675e+07	6.92734e+06	7.88049e+06	7.78299e+06	7.16178e+06	8.63185e+06
ENSMUSP00000128278;ENSMUSP00000018050;ENSMUSP00000067685	11	10	480.32	Iqgap1	Iqgap1|MGI Symbol|IQ motif containing GTPase activating protein 1 [Source:MGI Symbol;Acc:MGI:1352757]|ENSMUSG00000030536|ENSMUST00000167377	4.7004e+06	4.52174e+06	6.09599e+06	5.83269e+06	4.15445e+06	5.42163e+06	4.77042e+06	4.55952e+06	4.76634e+06	7.70331e+06	4.47928e+06	5.54777e+06	5.40191e+06	4.4072e+06	4.44689e+06
ENSMUSP00000050446;ENSMUSP00000094870	4	3	153.78	Irgm1	Irgm1|MGI Symbol|immunity-related GTPase family M member 1 [Source:MGI Symbol;Acc:MGI:107567]|ENSMUSG00000046879|ENSMUST00000049519	609284	1.23696e+06	706726	620974	671528	826547	959198	686715	496445	961486	637409	861966	1.02859e+06	832327	864756
ENSMUSP00000054858	1	1	28.43	Isca1	Isca1|MGI Symbol|iron-sulfur cluster assembly 1 homolog (S. cerevisiae) [Source:MGI Symbol;Acc:MGI:1916296]|ENSMUSG00000044792|ENSMUST00000057115	749431	842658	630669	548264	745062	496511	832814	584737	815847	973031	737169	641002	738056	664561	693991
ENSMUSP00000021667	1	1	57.15	Isca2	Isca2|MGI Symbol|iron-sulfur cluster assembly 2 homolog (S. cerevisiae) [Source:MGI Symbol;Acc:MGI:1921566]|ENSMUSG00000021241|ENSMUST00000021667	961496	532471	240563	314475	856466	458888	563432	431062	1.00797e+06	1.40205e+06	715487	476598	284882	377071	502560
ENSMUSP00000026937	1	1	64.69	Iscu	Iscu|MGI Symbol|IscU iron-sulfur cluster scaffold homolog (E. coli) [Source:MGI Symbol;Acc:MGI:1913633]|ENSMUSG00000025825|ENSMUST00000026937	1.05448e+06	690254	553429	443480	924413	724200	925661	430670	978390	1.56907e+06	985628	688832	532894	511592	627355
ENSMUSP00000082548	1	1	19.61	Isg15	Isg15|MGI Symbol|ISG15 ubiquitin-like modifier [Source:MGI Symbol;Acc:MGI:1855694]|ENSMUSG00000035692|ENSMUST00000085425	140236	197132	190016	58262.4	193339	162940	205067	149403	191039	357261	208503	202433	125697	67808.9	78787.1
ENSMUSP00000025503	6	6	513.05	Isoc1	Isoc1|MGI Symbol|isochorismatase domain containing 1 [Source:MGI Symbol;Acc:MGI:1913557]|ENSMUSG00000024601|ENSMUST00000025503	3.35741e+06	3.74744e+06	3.56298e+06	4.34261e+06	3.51645e+06	3.14661e+06	3.10756e+06	3.06348e+06	2.64955e+06	2.91483e+06	3.51798e+06	3.87127e+06	3.23479e+06	3.71006e+06	3.84175e+06
ENSMUSP00000131514	8	7	1110.58	Isoc2a	Isoc2a|MGI Symbol|isochorismatase domain containing 2a [Source:MGI Symbol;Acc:MGI:3609243]|ENSMUSG00000086784|ENSMUST00000125249	4.46735e+07	5.0248e+07	4.35893e+07	4.22837e+07	5.038e+07	4.52817e+07	4.96167e+07	4.71435e+07	4.52708e+07	7.68829e+07	4.5407e+07	4.81004e+07	4.32702e+07	4.43926e+07	4.67795e+07
ENSMUSP00000034164	1	1	29.7	Ist1	Ist1|MGI Symbol|increased sodium tolerance 1 homolog (yeast) [Source:MGI Symbol;Acc:MGI:1919205]|ENSMUSG00000031729|ENSMUST00000034164	103810	137503	112890	139221	147346	130325	110133	133228	144219	46960.2	141115	117089	111834	122380	116173
ENSMUSP00000019283	2	2	71.76	Isyna1	Isyna1|MGI Symbol|myo-inositol 1-phosphate synthase A1 [Source:MGI Symbol;Acc:MGI:1919030]|ENSMUSG00000019139|ENSMUST00000019283	556851	770875	1.01738e+06	843515	584603	691233	739504	684060	722838	1.19942e+06	669575	751534	651594	733112	674724
ENSMUSP00000077132	3	3	148.88	Itga1	Itga1|MGI Symbol|integrin alpha 1 [Source:MGI Symbol;Acc:MGI:96599]|ENSMUSG00000042284|ENSMUST00000061673	2.74733e+06	2.80795e+06	2.59532e+06	2.91995e+06	2.86369e+06	2.82791e+06	2.7551e+06	2.30553e+06	3.03731e+06	4.84528e+06	2.44502e+06	2.62581e+06	2.90154e+06	2.58066e+06	3.13144e+06
ENSMUSP00000028522	2	2	150.69	Itga6	Itga6|MGI Symbol|integrin alpha 6 [Source:MGI Symbol;Acc:MGI:96605]|ENSMUSG00000027111|ENSMUST00000028522	449425	602991	776197	472175	613040	622597	629508	460693	903392	714503	616267	778585	666997	577096	506317
ENSMUSP00000096712;ENSMUSP00000019987	18	14	801.96	Itga7	Itga7|MGI Symbol|integrin alpha 7 [Source:MGI Symbol;Acc:MGI:102700]|ENSMUSG00000025348|ENSMUST00000099112	1.45292e+07	1.55059e+07	1.54537e+07	1.62751e+07	1.52417e+07	1.41133e+07	1.57813e+07	1.34968e+07	1.44686e+07	2.20626e+07	1.76519e+07	1.62547e+07	1.74312e+07	1.62919e+07	1.58122e+07
ENSMUSP00000087457	15	15	1030.67	Itgb1	Itgb1|MGI Symbol|integrin beta 1 (fibronectin receptor beta) [Source:MGI Symbol;Acc:MGI:96610]|ENSMUSG00000025809|ENSMUST00000090006	3.5223e+07	3.82956e+07	4.02424e+07	3.63495e+07	3.51965e+07	3.3649e+07	3.60417e+07	3.39777e+07	3.92471e+07	4.92551e+07	3.7663e+07	3.59604e+07	3.48533e+07	3.34583e+07	3.37478e+07
ENSMUSP00000033674	1	1	52.99	Itgb1bp2	Itgb1bp2|MGI Symbol|integrin beta 1 binding protein 2 [Source:MGI Symbol;Acc:MGI:1353420]|ENSMUSG00000031312|ENSMUST00000033674	79274.7	61516.1	85367.9	73561.9	78651.6	128118	81829.1	90295.1	80324.7	167602	89777.2	77556.4	79107.4	98043	79639.9
ENSMUSP00000126449;ENSMUSP00000006704	10	9	377.8	Itih1	Itih1|MGI Symbol|inter-alpha trypsin inhibitor, heavy chain 1 [Source:MGI Symbol;Acc:MGI:96618]|ENSMUSG00000006529|ENSMUST00000163118	1.27005e+07	1.54865e+07	1.72167e+07	1.36929e+07	1.57431e+07	2.05676e+07	1.85725e+07	1.49365e+07	1.79673e+07	3.08201e+07	1.74757e+07	1.33116e+07	1.49522e+07	1.30642e+07	1.37621e+07
ENSMUSP00000046530;ENSMUSP00000124636	9	9	565.85	Itih2	Itih2|MGI Symbol|inter-alpha trypsin inhibitor, heavy chain 2 [Source:MGI Symbol;Acc:MGI:96619]|ENSMUSG00000037254|ENSMUST00000042290	7.52504e+06	8.79623e+06	8.55503e+06	9.47036e+06	9.09745e+06	1.24059e+07	1.11594e+07	7.90945e+06	1.00818e+07	1.7496e+07	1.34562e+07	9.39945e+06	1.00144e+07	8.34739e+06	9.26763e+06
ENSMUSP00000006697;ENSMUSP00000131805;ENSMUSP00000133027	4	4	238	Itih3	Itih3|MGI Symbol|inter-alpha trypsin inhibitor, heavy chain 3 [Source:MGI Symbol;Acc:MGI:96620]|ENSMUSG00000006522|ENSMUST00000006697	2.41673e+06	1.91067e+06	8.01639e+06	2.32659e+06	2.43903e+06	4.6432e+06	5.37232e+06	6.02733e+06	3.11385e+06	5.17381e+06	7.40816e+06	2.83801e+06	3.03468e+06	2.78251e+06	2.74735e+06
ENSMUSP00000077580;ENSMUSP00000006703;ENSMUSP00000112798	21	20	1108.96	Itih4	Itih4|MGI Symbol|inter alpha-trypsin inhibitor, heavy chain 4 [Source:MGI Symbol;Acc:MGI:109536]|ENSMUSG00000021922|ENSMUST00000078490	1.62147e+07	1.82356e+07	4.86272e+07	1.95296e+07	1.95362e+07	3.64668e+07	3.72675e+07	3.83811e+07	2.56312e+07	3.89658e+07	2.65705e+07	1.45304e+07	1.50379e+07	1.40816e+07	1.67549e+07
ENSMUSP00000099482	3	3	184.07	Itpa	Itpa|MGI Symbol|inosine triphosphatase (nucleoside triphosphate pyrophosphatase) [Source:MGI Symbol;Acc:MGI:96622]|ENSMUSG00000074797|ENSMUST00000103193	3.80769e+06	3.67537e+06	3.88158e+06	3.19743e+06	4.3188e+06	3.26277e+06	3.98037e+06	3.37294e+06	3.57487e+06	6.8429e+06	4.78507e+06	3.78812e+06	3.86167e+06	3.47649e+06	3.89189e+06
ENSMUSP00000028807	24	24	1720.97	Ivd	Ivd|MGI Symbol|isovaleryl coenzyme A dehydrogenase [Source:MGI Symbol;Acc:MGI:1929242]|ENSMUSG00000027332|ENSMUST00000028807	4.76006e+08	5.0852e+08	4.26733e+08	4.72517e+08	5.23251e+08	4.69632e+08	5.03005e+08	4.76908e+08	5.1949e+08	5.14132e+08	5.18881e+08	4.97866e+08	5.07185e+08	5.19197e+08	5.21083e+08
ENSMUSP00000023918;ENSMUSP00000095150;ENSMUSP00000107518	5	5	193.56	Ivns1abp	Ivns1abp|MGI Symbol|influenza virus NS1A binding protein [Source:MGI Symbol;Acc:MGI:2152389]|ENSMUSG00000023150|ENSMUST00000023918	1.53136e+06	3.39411e+06	2.26461e+06	3.24339e+06	2.38772e+06	1.11729e+07	4.23679e+06	1.73416e+06	3.49156e+06	3.59153e+06	3.95225e+06	4.50576e+06	4.71205e+06	4.13494e+06	3.03924e+06
ENSMUSP00000017961;ENSMUSP00000026357;ENSMUSP00000039072	17	17	886.23	Jph2	Jph2|MGI Symbol|junctophilin 2 [Source:MGI Symbol;Acc:MGI:1891496]|ENSMUSG00000017817|ENSMUST00000017961	4.50801e+07	4.28723e+07	4.14697e+07	4.48662e+07	4.46754e+07	3.90881e+07	3.96986e+07	4.42747e+07	4.21429e+07	5.45958e+07	4.83282e+07	4.34783e+07	4.3793e+07	4.44906e+07	4.32658e+07
ENSMUSP00000001592	33	28	2253	Jup	Jup|MGI Symbol|junction plakoglobin [Source:MGI Symbol;Acc:MGI:96650]|ENSMUSG00000001552|ENSMUST00000001592	8.17458e+07	9.7157e+07	8.64283e+07	9.29062e+07	9.37431e+07	9.7415e+07	9.04904e+07	9.13293e+07	8.8997e+07	1.53711e+08	9.34531e+07	1.03467e+08	9.36463e+07	8.83709e+07	8.8603e+07
ENSMUSP00000034717	2	2	137.72	Kank2	Kank2|MGI Symbol|KN motif and ankyrin repeat domains 2 [Source:MGI Symbol;Acc:MGI:2384568]|ENSMUSG00000032194|ENSMUST00000034717	905452	1.02279e+06	1.19275e+06	889856	1.06261e+06	1.29513e+06	899284	883030	1.18924e+06	1.51091e+06	981618	1.07041e+06	893421	810775	815362
ENSMUSP00000040126	1	1	28.26	Kank3	Kank3|MGI Symbol|KN motif and ankyrin repeat domains 3 [Source:MGI Symbol;Acc:MGI:1098615]|ENSMUSG00000042099|ENSMUST00000048560	169309	238746	213225	184375	0	136065	176696	176635	158976	91846.5	172622	255439	126522	121924	192453
ENSMUSP00000034426	9	9	361.86	Kars	Kars|MGI Symbol|lysyl-tRNA synthetase [Source:MGI Symbol;Acc:MGI:1934754]|ENSMUSG00000031948|ENSMUST00000034426	6.44137e+06	6.65286e+06	6.94112e+06	7.17871e+06	5.67353e+06	6.37649e+06	6.54375e+06	6.51605e+06	6.92315e+06	1.00563e+07	6.09078e+06	6.69089e+06	6.43802e+06	6.79711e+06	6.51872e+06
ENSMUSP00000064410	1	1	54.57	Kcmf1	Kcmf1|MGI Symbol|potassium channel modulatory factor 1 [Source:MGI Symbol;Acc:MGI:1921537]|ENSMUSG00000055239|ENSMUST00000068697	298861	117568	103807	197791	190612	204279	136341	131231	194036	271093	181897	208208	88933.5	109262	176399
ENSMUSP00000139261	2	1	72.93	Kctd12	Kctd12|MGI Symbol|potassium channel tetramerisation domain containing 12 [Source:MGI Symbol;Acc:MGI:2145823]|ENSMUSG00000098557|ENSMUST00000184744	116192	153807	117942	138998	112242	217567	92053.9	61304.5	205245	163381	209838	161850	229988	113248	87789.2
ENSMUSP00000002855	1	1	13.74	Kdelr1	Kdelr1|MGI Symbol|KDEL (Lys-Asp-Glu-Leu) endoplasmic reticulum protein retention receptor 1 [Source:MGI Symbol;Acc:MGI:1915387]|ENSMUSG00000002778|ENSMUST00000002855	45076.3	91249.8	100204	44576.7	3428.46	17391.5	90911.4	38866.7	3386.04	0	67825.4	71982.2	70857.6	54368.2	78504.6
ENSMUSP00000066516;ENSMUSP00000022954;ENSMUSP00000140451	4	4	104.32	Khdrbs1	Khdrbs1|MGI Symbol|KH domain containing, RNA binding, signal transduction associated 1 [Source:MGI Symbol;Acc:MGI:893579]|ENSMUSG00000028790|ENSMUST00000066257	1.10181e+06	1.3289e+06	1.32039e+06	1.51252e+06	1.54297e+06	1.73442e+06	1.14262e+06	1.08297e+06	1.89834e+06	2.05098e+06	1.65792e+06	1.21027e+06	1.62194e+06	1.25397e+06	1.30294e+06
ENSMUSP00000025083;ENSMUSP00000028102;ENSMUSP00000117370;ENSMUSP00000130750	19	18	1260.16	Kif5b	Kif5b|MGI Symbol|kinesin family member 5B [Source:MGI Symbol;Acc:MGI:1098268]|ENSMUSG00000006740|ENSMUST00000025083	1.01921e+07	1.06105e+07	1.05476e+07	1.09183e+07	1.08847e+07	1.22627e+07	1.0832e+07	1.05094e+07	1.17329e+07	1.75017e+07	1.04588e+07	1.05169e+07	1.10644e+07	1.01684e+07	1.04073e+07
ENSMUSP00000048863	1	1	17.96	Kirrel3	Kirrel3|MGI Symbol|kin of IRRE like 3 (Drosophila) [Source:MGI Symbol;Acc:MGI:1914953]|ENSMUSG00000032036|ENSMUST00000045091	3.54307e+06	2.06891e+06	2.47162e+06	2.46367e+06	2.9556e+06	3.16494e+06	2.00581e+06	3.29408e+06	3.47302e+06	1.06866e+06	4.69604e+06	3.01454e+06	3.74568e+06	3.82868e+06	3.04446e+06
ENSMUSP00000082004	3	2	75.57	Klc1	Klc1|MGI Symbol|kinesin light chain 1 [Source:MGI Symbol;Acc:MGI:107978]|ENSMUSG00000021288|ENSMUST00000084941	45873.4	85380.7	131545	144349	169822	201828	125068	137179	157649	129848	105038	124949	105465	97501.5	128081
ENSMUSP00000109548	1	1	19.42	Klhl15	Klhl15|MGI Symbol|kelch-like 15 [Source:MGI Symbol;Acc:MGI:1923400]|ENSMUSG00000043929|ENSMUST00000113915	1.39076e+06	730724	492007	1.02407e+06		288024	566172	716289	309050		686193	292163	396953	317934
ENSMUSP00000097627	14	13	751	Klhl41	Klhl41|MGI Symbol|kelch-like 41 [Source:MGI Symbol;Acc:MGI:2683854]|ENSMUSG00000075307|ENSMUST00000100050	1.32629e+07	1.56663e+07	1.33832e+07	1.42136e+07	1.37893e+07	2.03407e+07	1.47248e+07	1.65883e+07	2.026e+07	2.66249e+07	1.40772e+07	1.52545e+07	1.47948e+07	1.42182e+07	1.42564e+07
ENSMUSP00000141917	1	1	22.65	Klra16	Klra16|MGI Symbol|killer cell lectin-like receptor, subfamily A, member 16 [Source:MGI Symbol;Acc:MGI:1351669]|ENSMUSG00000104008|ENSMUST00000195755	1.41002e+06	1.80916e+06	1.63939e+06	1.71829e+06	1.64502e+06	1.74634e+06	1.23913e+06	1.63202e+06	1.83618e+06	2.93137e+06	1.50393e+06	1.62639e+06	1.41072e+06	1.52793e+06	1.52591e+06
ENSMUSP00000023589;ENSMUSP00000046867;ENSMUSP00000121701	18	18	882.75	Kng1	Kng1|MGI Symbol|kininogen 1 [Source:MGI Symbol;Acc:MGI:1097705]|ENSMUSG00000022875|ENSMUST00000023589	6.03116e+07	6.27967e+07	1.03949e+08	5.92366e+07	6.98153e+07	1.07708e+08	1.08226e+08	8.63833e+07	8.26187e+07	1.16962e+08	9.82625e+07	6.22029e+07	6.44656e+07	5.81116e+07	6.80861e+07
ENSMUSP00000022496	5	2	208.65	Kpna3	Kpna3|MGI Symbol|karyopherin (importin) alpha 3 [Source:MGI Symbol;Acc:MGI:1100863]|ENSMUSG00000021929|ENSMUST00000022496	400949	475757	237886	572943	239542	277606	345740	297228	218413	717811	134854	366971	538915	308996	388188
ENSMUSP00000029353;ENSMUSP00000121076	6	3	432.38	Kpna4	Kpna4|MGI Symbol|karyopherin (importin) alpha 4 [Source:MGI Symbol;Acc:MGI:1100848]|ENSMUSG00000027782|ENSMUST00000029353	1.68612e+06	1.84968e+06	1.99398e+06	1.82956e+06	2.29355e+06	2.1307e+06	1.82736e+06	1.7389e+06	1.813e+06	3.23239e+06	1.82277e+06	1.93324e+06	1.96284e+06	1.78812e+06	1.75093e+06
ENSMUSP00000003828;ENSMUSP00000133819	3	3	115.8	Kpna6	Kpna6|MGI Symbol|karyopherin (importin) alpha 6 [Source:MGI Symbol;Acc:MGI:1100836]|ENSMUSG00000003731|ENSMUST00000003828	536442	739470	663457	628112	555742	661152	603255	601622	787529	1.49308e+06	641881	664257	615236	662497	637147
ENSMUSP00000001479	10	9	618.07	Kpnb1	Kpnb1|MGI Symbol|karyopherin (importin) beta 1 [Source:MGI Symbol;Acc:MGI:107532]|ENSMUSG00000001440|ENSMUST00000001479	5.81462e+06	6.51098e+06	7.13673e+06	6.45962e+06	6.46735e+06	6.7868e+06	6.2419e+06	7.27701e+06	5.68193e+06	9.8648e+06	6.79606e+06	7.56023e+06	6.73505e+06	6.14709e+06	6.71083e+06
ENSMUSP00000032399;ENSMUSP00000026572	2	2	101.51	Kras	Kras|MGI Symbol|v-Ki-ras2 Kirsten rat sarcoma viral oncogene homolog [Source:MGI Symbol;Acc:MGI:96680]|ENSMUSG00000030265|ENSMUST00000032399	565628	714867	732381	708691	797691	805955	616571	649526	462106	1.12191e+06	710030	743039	795747	539460	720031
ENSMUSP00000023790	10	3	519.96	Krt1	Krt1|MGI Symbol|keratin 1 [Source:MGI Symbol;Acc:MGI:96698]|ENSMUSG00000046834|ENSMUST00000023790	9.39821e+07	1.58604e+08	1.86949e+08	1.90217e+08	9.88839e+07	8.72165e+07	1.08551e+08	1.75972e+08	2.27462e+08	1.82349e+08	1.31691e+08	2.49243e+08	9.00914e+07	7.99208e+07	1.26096e+08
ENSMUSP00000099420	12	4	559.36	Krt10	Krt10|MGI Symbol|keratin 10 [Source:MGI Symbol;Acc:MGI:96685]|ENSMUSG00000019761|ENSMUST00000103131	6.08123e+07	1.08757e+08	1.77864e+08	8.71837e+07	7.51782e+07	6.3348e+07	6.72567e+07	1.29548e+08	1.83635e+08	5.27759e+07	8.02082e+07	8.4045e+07	6.42073e+07	6.60133e+07	6.49331e+07
ENSMUSP00000017741	2	1	75.43	Krt12	Krt12|MGI Symbol|keratin 12 [Source:MGI Symbol;Acc:MGI:96687]|ENSMUSG00000020912|ENSMUST00000017741	1.22739e+06	2.67497e+06	2.63734e+06	1.97232e+06	1.46018e+06	1.60789e+06	1.77275e+06	2.71134e+06	2.33854e+06	3.37693e+06	2.12298e+06	5.35485e+06	2.30161e+06	1.3336e+06	1.33146e+06
ENSMUSP00000007272;ENSMUSP00000017732	20	1	1037.02	Krt14	Krt14|MGI Symbol|keratin 14 [Source:MGI Symbol;Acc:MGI:96688]|ENSMUSG00000045545|ENSMUST00000007272	139.029	12807.4	1794.35	461509	1119.6	3795	7241.68	721.363	4034.55	732.941	2506.39	0	11509.9	0	2973.58
ENSMUSP00000103034	12	2	409.65	Krt15	Krt15|MGI Symbol|keratin 15 [Source:MGI Symbol;Acc:MGI:96689]|ENSMUSG00000054146|ENSMUST00000107411	318149	94866.4	3.33991e+06	885357	86090	444547	316263	2.28336e+06	1.42887e+06	1.8121e+06	486808	446221	486808	507113	80641
ENSMUSP00000007280	13	3	546.93	Krt16	Krt16|MGI Symbol|keratin 16 [Source:MGI Symbol;Acc:MGI:96690]|ENSMUSG00000053797|ENSMUST00000007280	1.15266e+06	5.14767e+06	3.6254e+06	2.27528e+06	1.84886e+06	2.14052e+06	2.16578e+06	3.77164e+06	5.89227e+06	1.8166e+06	3.59661e+06	1.46745e+07	5.74773e+06	1.67225e+06	1.61253e+06
ENSMUSP00000079699;ENSMUSP00000017255;ENSMUSP00000023803;ENSMUSP00000044561	18	3	888.95	Krt17	Krt17|MGI Symbol|keratin 17 [Source:MGI Symbol;Acc:MGI:96691]|ENSMUSG00000035557|ENSMUST00000080893	1.56488e+06	274655	4.60857e+06	3.49501e+06	280324	540829	892313	671968	290370	237364	149157	1.31238e+06	481613	3.14925e+06	369719
ENSMUSP00000023712	10	6	418.63	Krt2	Krt2|MGI Symbol|keratin 2 [Source:MGI Symbol;Acc:MGI:96699]|ENSMUSG00000064201|ENSMUST00000023712	8.23481e+07	1.02263e+08	1.43443e+08	1.33119e+08	6.91613e+07	8.34572e+07	8.55151e+07	1.28318e+08	1.60889e+08	4.62156e+07	9.07436e+07	1.60333e+08	7.19659e+07	6.83004e+07	8.20452e+07
ENSMUSP00000007318;ENSMUSP00000018399;ENSMUSP00000073552	3	1	93.34	Krt31	Krt31|MGI Symbol|keratin 31 [Source:MGI Symbol;Acc:MGI:1309993]|ENSMUSG00000048981|ENSMUST00000007318	3562.63	0	13.3105	4709.75	11148.8	17427.5	4.92975e+06	0	102897	9459.51	4027.77	5415.32	12505.1	752.683	0
ENSMUSP00000017270	13	2	738.58	Krt42	Krt42|MGI Symbol|keratin 42 [Source:MGI Symbol;Acc:MGI:1915489]|ENSMUSG00000053654|ENSMUST00000017270	1.47789e+06	6.71842e+06	4.05723e+06	3.68917e+06	1.96997e+06	2.12604e+06	2.6344e+06	5.45234e+06	5.90764e+06	4.32241e+06	3.81654e+06	1.56752e+07	6.82637e+06	2.61677e+06	1.8066e+06
ENSMUSP00000023709	18	7	763.09	Krt5	Krt5|MGI Symbol|keratin 5 [Source:MGI Symbol;Acc:MGI:96702]|ENSMUSG00000061527|ENSMUST00000023709	3.10274e+07	5.34014e+07	6.14567e+07	5.41908e+07	3.58153e+07	3.22692e+07	3.88674e+07	6.25879e+07	8.3065e+07	2.57113e+07	4.43987e+07	8.34488e+07	3.33129e+07	3.00249e+07	3.86156e+07
ENSMUSP00000023788;ENSMUSP00000023786;ENSMUSP00000059101;ENSMUSP00000097759	15	2	556.01	Krt6a	Krt6a|MGI Symbol|keratin 6A [Source:MGI Symbol;Acc:MGI:1100845]|ENSMUSG00000058354|ENSMUST00000023788	3.3582e+06	6.86274e+06	6.51187e+06	7.20013e+06	4.09649e+06	3.62294e+06	4.74381e+06	7.57184e+06	8.55186e+06	2.21781e+06	5.7357e+06	1.27295e+07	6.56594e+06	4.40078e+06	4.01331e+06
ENSMUSP00000097754	5	1	145.38	Krt76	Krt76|MGI Symbol|keratin 76 [Source:MGI Symbol;Acc:MGI:1924305]|ENSMUSG00000075402|ENSMUST00000100179	3.65235e+07	6.49567e+07	8.62203e+07	6.77407e+07	3.53553e+07	3.66623e+07	4.51582e+07	8.13837e+07	9.8147e+07	1.66969e+07	4.43765e+07	1.11609e+08	4.1358e+07	3.5706e+07	4.90212e+07
[truncated: 1,341 more rows]

## Sheet: S2
Table S2. Significantly deregulated proteins in the heart after chronic exposure to an accumulated dose of 0.3 Gy.
[truncated: 111 more rows]

## Sheet: S3
Table S3. Significantly deregulated proteins in the heart after chronic exposure to an accumulated dose of 6 Gy.
[truncated: 101 more rows]

[truncated: 6 more sheets: S4, S5, S6, S7, S8, S9]
